# Supplementary material for: A mutation in switch I alters the load-dependent kinetics of myosin Va
Source: Nat Commun. 2023 May 30;14:3137. doi: 10.1038/s41467-023-38535-0 (PMC10229639; doi:10.1038/s41467-023-38535-0)
Supplement: Supplementary file 4 — Source data [file 41467_2023_38535_MOESM4_ESM.zip]

Archive with 4 entries (4 files):
- Source Data/Source Data 1.xlsx
- Source Data/Source Data 2.xlsx
- Source Data/Source Data 3.xlsx
- Source Data/Source Data 4.xlsx
