# Supplementary material for: A mutation in switch I alters the load-dependent kinetics of myosin Va
Source: Nat Commun. 2023 May 30;14:3137. doi: 10.1038/s41467-023-38535-0 (PMC10229639; doi:10.1038/s41467-023-38535-0)
Supplement: Supplementary file 4 — Source data [file 41467_2023_38535_MOESM4_ESM.zip › Source Data/Source Data 1.xlsx]

## Sheet: wt-0mM Pi
processed_bead	population
-15.4445	baseline
-11.0798	baseline
-9.64018	baseline
-19.8105	baseline
-12.5659	baseline
-8.20122	baseline
7.81843	baseline
-3.83692	baseline
-9.64227	baseline
1.96738	baseline
-6.71796	baseline
-9.64331	baseline
-12.5687	baseline
1.96599	baseline
-2.35436	baseline
3.45029	baseline
4.88995	baseline
9.2546	baseline
3.44925	baseline
1.9639	baseline
-12.5714	baseline
-3.8418	baseline
-3.84214	baseline
1.96251	baseline
4.88716	baseline
0.521811	baseline
15.0565	baseline
1.96111	baseline
-5.28423	baseline
12.1754	baseline
6.32507	baseline
20.9047	baseline
23.7844	baseline
13.614	baseline
15.0537	baseline
4.88333	baseline
1.95798	baseline
9.24763	baseline
1.95728	baseline
-9.65306	baseline
-14.0184	baseline
-2.36376	baseline
0.515891	baseline
3.44054	baseline
6.32019	baseline
7.80485	baseline
1.9545	baseline
6.31915	baseline
17.9738	baseline
6.31845	baseline
-6.7319	baseline
-9.65724	baseline
-11.0976	baseline
0.51206	baseline
10.6817	baseline
19.4114	baseline
22.336	baseline
12.1657	baseline
15.0453	baseline
25.26	baseline
23.7746	baseline
3.43427	baseline
-11.1011	baseline
-16.9514	baseline
7.79823	baseline
10.6779	baseline
13.6025	baseline
13.6022	baseline
4.87184	baseline
-0.933513	baseline
9.23614	baseline
-3.85921	baseline
3.43044	baseline
0.505094	baseline
13.5997	baseline
6.3094	baseline
13.599	baseline
9.2337	baseline
-2.37665	baseline
1.943	baseline
16.5227	baseline
22.3273	baseline
17.962	baseline
17.9616	baseline
16.5213	baseline
17.9609	baseline
10.6706	baseline
10.6702	baseline
12.1549	baseline
10.6695	baseline
16.5192	baseline
13.5938	baseline
-9.67152	baseline
-14.0369	baseline
-11.1122	baseline
-18.4026	baseline
-8.23292	baseline
-22.7683	baseline
-28.5736	baseline
-22.769	baseline
-11.1143	baseline
0.495343	baseline
1.93499	baseline
9.22465	baseline
1.9343	baseline
7.78395	baseline
10.6636	baseline
7.78325	baseline
-0.947095	baseline
0.492557	baseline
-5.31279	baseline
-6.75314	baseline
7.78151	baseline
-9.67884	baseline
-14.0442	baseline
-3.87453	baseline
3.41512	baseline
1.92977	baseline
-3.87558	baseline
-3.87593	baseline
-8.24127	baseline
-11.1216	baseline
-16.972	baseline
-0.952319	baseline
-8.24267	baseline
-22.778	baseline
-41.6784	baseline
-40.2387	baseline
-25.7041	baseline
-35.8744	baseline
-19.8548	baseline
-11.1251	baseline
-5.32045	baseline
9.2142	baseline
16.5039	baseline
9.2135	baseline
7.77315	baseline
4.84781	baseline
-6.76254	baseline
-5.32289	baseline
-3.88324	baseline
0.481412	baseline
3.40606	baseline
-21.3443	baseline
-16.9796	baseline
-18.42	baseline
-18.4203	baseline
-24.2257	baseline
-12.616	baseline
-25.7114	baseline
-11.1317	baseline
-2.40207	baseline
15.0126	baseline
12.1322	baseline
-0.963115	baseline
0.476537	baseline
10.6462	baseline
9.20584	baseline
9.20549	baseline
4.84014	baseline
10.6448	baseline
22.2994	baseline
15.0091	baseline
23.7388	baseline
25.2234	baseline
17.9331	baseline
7.76271	baseline
-5.33264	baseline
-11.138	baseline
4.83666	baseline
-0.968687	baseline
6.27596	baseline
10.6406	baseline
3.39527	baseline
-5.33508	baseline
-6.77543	baseline
-2.41078	baseline
7.75887	baseline
-11.1415	baseline
-14.0668	baseline
-9.70217	baseline
-14.0675	baseline
-19.8729	baseline
-24.2382	baseline
-22.7986	baseline
-30.0889	baseline
-38.7743	baseline
-34.4096	baseline
-19.875	baseline
-30.0903	baseline
-18.4357	baseline
-11.146	baseline
-14.0713	baseline
-11.1467	baseline
4.82795	baseline
9.19261	baseline
12.1173	baseline
20.8469	baseline
20.8466	baseline
16.4812	baseline
25.2109	baseline
17.9205	baseline
19.3602	baseline
20.8448	baseline
12.1145	baseline
4.82412	baseline
10.6288	baseline
25.2084	baseline
23.7231	baseline
14.9927	baseline
14.9924	baseline
9.18703	baseline
10.6267	baseline
12.1113	baseline
14.991	baseline
10.6256	baseline
31.0103	baseline
29.5249	baseline
22.2796	baseline
-0.985752	baseline
10.6239	baseline
6.25855	baseline
12.1082	baseline
-0.987145	baseline
-11.1575	baseline
-21.3728	baseline
-11.1582	baseline
-14.0835	baseline
-8.27889	baseline
-9.71923	baseline
-11.1596	baseline
-35.9099	baseline
-34.4253	baseline
-25.7406	baseline
-24.256	baseline
-22.8163	baseline
-19.8917	baseline
-15.527	baseline
-24.2574	baseline
-31.5477	baseline
-21.3781	baseline
-28.6234	baseline
-19.8938	baseline
-5.35911	baseline
-18.4545	baseline
-6.79981	baseline
-17.0152	baseline
-12.6505	baseline
9.17415	baseline
3.3688	baseline
9.17345	baseline
-5.3619	baseline
-3.92224	baseline
-5.36259	baseline
-6.80294	baseline
10.6117	baseline
13.5364	baseline
14.976	baseline
10.6107	baseline
22.2653	baseline
12.095	baseline
22.2646	baseline
6.24427	baseline
6.24392	baseline
-11.1714	baseline
-17.0218	baseline
-12.6571	baseline
-8.29247	baseline
-14.0978	baseline
-6.80817	baseline
-9.73351	baseline
-3.92886	baseline
4.80079	baseline
6.24044	baseline
17.8951	baseline
19.3347	baseline
20.8194	baseline
17.894	baseline
17.8937	baseline
7.72335	baseline
10.603	baseline
-2.44734	baseline
7.72231	baseline
3.35696	baseline
-1.00839	baseline
-12.6637	baseline
-12.6641	baseline
-9.73943	baseline
4.79522	baseline
-8.30013	baseline
1.86952	baseline
-2.45083	baseline
-1.01118	baseline
-6.81652	baseline
-5.37687	baseline
1.86778	baseline
-11.1826	baseline
-22.8379	baseline
-14.1083	baseline
-31.5686	baseline
-28.644	baseline
-46.1043	baseline
-34.4497	baseline
-33.01	baseline
-19.9154	baseline
1.8643	baseline
-2.45605	baseline
0.423601	baseline
-5.38175	baseline
-5.3821	baseline
3.34756	baseline
7.71221	baseline
1.86186	baseline
-3.94349	baseline
-1.01884	baseline
-11.1892	baseline
-18.4795	baseline
-12.6749	baseline
-15.5552	baseline
-12.6756	baseline
-3.94593	baseline
-14.1163	baseline
-28.6516	baseline
-31.577	baseline
-25.7723	baseline
-17.0427	baseline
-2.46302	baseline
1.85664	baseline
-5.38871	baseline
-6.82906	baseline
-11.1944	baseline
-15.5598	baseline
-22.8501	baseline
-11.1955	baseline
-5.3908	baseline
1.85385	baseline
12.0685	baseline
9.14315	baseline
4.7778	baseline
-2.46754	baseline
-6.83289	baseline
7.70176	baseline
-3.95359	baseline
-14.1239	baseline
-6.83429	baseline
-2.46963	baseline
4.77502	baseline
3.33467	baseline
0.409322	baseline
3.33397	baseline
14.9436	baseline
3.33328	baseline
-3.95707	baseline
-12.6874	baseline
-15.5678	baseline
-27.2231	baseline
-22.8585	baseline
-9.76381	baseline
-8.32416	baseline
-15.5695	baseline
-8.32486	baseline
-5.40021	baseline
-8.32555	baseline
-18.4959	baseline
-15.5713	baseline
-6.8416	baseline
-3.96195	baseline
-2.4773	baseline
-1.03764	baseline
1.84201	baseline
3.32666	baseline
-8.32869	baseline
4.76596	baseline
6.20562	baseline
3.32527	baseline
14.9349	baseline
6.20457	baseline
7.68922	baseline
7.68887	baseline
4.76353	baseline
-2.48182	baseline
-6.84717	baseline
4.76248	baseline
3.32213	baseline
7.68678	baseline
3.32144	baseline
13.4911	baseline
17.8557	baseline
29.4654	baseline
26.585	baseline
12.0497	baseline
10.5643	baseline
16.414	baseline
32.3886	baseline
39.6783	baseline
35.313	baseline
32.3876	baseline
28.0223	baseline
7.68191	baseline
3.31656	baseline
-5.41379	baseline
0.390864	baseline
-11.2195	baseline
-22.8748	baseline
-22.8752	baseline
-2.49053	baseline
-2.49088	baseline
-14.1462	baseline
-27.2416	baseline
-22.8769	baseline
-34.4873	baseline
-31.6076	baseline
-44.703	baseline
-53.4333	baseline
-30.1687	baseline
-22.879	baseline
-9.78436	baseline
-6.85971	baseline
-11.2251	baseline
-17.0754	baseline
0.384247	baseline
-9.7861	baseline
-34.4914	baseline
-73.7768	baseline
-59.2421	baseline
-31.6125	baseline
-27.2478	baseline
-37.4182	baseline
-31.6135	baseline
-14.1539	baseline
-22.8842	baseline
-14.1546	baseline
-8.34993	baseline
14.9147	baseline
26.5694	baseline
22.204	baseline
33.8137	baseline
32.3733	baseline
23.643	baseline
14.9126	baseline
13.4723	baseline
16.3969	baseline
7.66659	baseline
-8.35376	baseline
-6.86911	baseline
-9.79446	baseline
-22.8898	baseline
-22.8902	baseline
-27.2555	baseline
-1.06585	baseline
-11.2362	baseline
-8.35655	baseline
-18.5269	baseline
-21.4522	baseline
-8.35759	baseline
-15.6029	baseline
-9.79829	baseline
-6.87364	baseline
-9.79899	baseline
-19.9693	baseline
-33.0647	baseline
-24.335	baseline
-18.5304	baseline
-24.3357	baseline
-15.6061	baseline
-14.1664	baseline
-18.5318	baseline
-25.8221	baseline
-21.4575	baseline
3.29218	baseline
9.09683	baseline
4.73149	baseline
-11.2439	baseline
-19.9742	baseline
-18.5346	baseline
-2.51491	baseline
7.65474	baseline
-12.7306	baseline
-9.80595	baseline
-1.0763	baseline
-2.51665	baseline
-4.002	baseline
-25.8273	baseline
-21.4627	baseline
-14.173	baseline
-6.88339	baseline
-17.0987	baseline
-25.8291	baseline
-40.3644	baseline
-35.9998	baseline
-19.9801	baseline
-25.8305	baseline
-18.5408	baseline
-22.9062	baseline
-24.3465	baseline
-14.1769	baseline
-31.6372	baseline
-43.2476	baseline
-25.8329	baseline
-8.37327	baseline
-11.2536	baseline
-25.834	baseline
-30.1993	baseline
-12.7397	baseline
-18.545	baseline
-4.01036	baseline
-4.0107	baseline
-6.89105	baseline
-1.0864	baseline
-9.81675	baseline
-6.8921	baseline
-2.52745	baseline
-21.4728	baseline
-24.3531	baseline
-40.3735	baseline
-49.1038	baseline
-51.9842	baseline
-49.1045	baseline
-60.7149	baseline
-49.1052	baseline
-40.3756	baseline
-46.1809	baseline
-41.8163	baseline
-21.4766	baseline
-12.747	baseline
-6.89732	baseline
-1.09267	baseline
0.346983	baseline
-21.4784	baseline
-33.0887	baseline
-36.0141	baseline
-25.8444	baseline
-17.1148	baseline
-18.5551	baseline
-18.5555	baseline
-8.3858	baseline
-1.09615	baseline
10.5135	baseline
6.14815	baseline
3.2678	baseline
3.26746	baseline
-4.02289	baseline
-5.46324	baseline
-11.2686	baseline
-36.0189	baseline
-22.9243	baseline
-25.8496	baseline
-22.925	baseline
-17.1203	baseline
-2.54068	baseline
-5.46603	baseline
4.70362	baseline
-4.02672	baseline
-5.46707	baseline
0.33758	baseline
0.337231	baseline
-2.54312	baseline
0.336535	baseline
0.336186	baseline
13.4308	baseline
6.14049	baseline
6.14014	baseline
-12.7602	baseline
-24.3706	baseline
-30.2209	baseline
-37.4663	baseline
-38.9066	baseline
-30.2219	baseline
-28.7373	baseline
-43.2726	baseline
-46.198	baseline
-49.1233	baseline
-31.6637	baseline
-40.394	baseline
-33.1044	baseline
-34.5447	baseline
-28.7401	baseline
-25.8604	baseline
-24.3758	baseline
-27.3011	baseline
-4.03648	baseline
-12.7668	baseline
-9.84217	baseline
-14.2075	baseline
-6.91787	baseline
-21.4982	baseline
-4.03856	baseline
3.25109	baseline
-2.55426	baseline
0.32539	baseline
-1.11496	baseline
4.68969	baseline
9.05435	baseline
19.224	baseline
17.7836	baseline
7.6133	baseline
-1.11705	baseline
3.2476	baseline
6.12726	baseline
-2.55809	baseline
1.76156	baseline
-12.7738	baseline
-21.5041	baseline
-43.2845	baseline
-30.2348	baseline
-17.1402	baseline
-12.7755	baseline
0.319122	baseline
-11.2912	baseline
-2.56157	baseline
16.3381	baseline
6.12273	baseline
11.9724	baseline
3.24203	baseline
13.4117	baseline
10.4863	baseline
7.60599	baseline
-2.56436	baseline
-17.1447	baseline
9.04494	baseline
3.23959	baseline
13.4092	baseline
7.6039	baseline
13.4085	baseline
-4.0518	baseline
4.67785	baseline
6.1175	baseline
0.312156	baseline
-5.49319	baseline
-9.85854	baseline
-24.3939	baseline
-20.0292	baseline
-11.2996	baseline
6.11507	baseline
11.9647	baseline
7.59937	baseline
0.309022	baseline
-11.3013	baseline
-30.2467	baseline
0.307977	baseline
-31.6874	baseline
-18.5927	baseline
-5.49807	baseline
-2.57342	baseline
-14.2288	baseline
-25.8841	baseline
-44.7845	baseline
-33.1298	baseline
-49.1502	baseline
-31.6905	baseline
-9.86585	baseline
-18.5962	baseline
-28.7666	baseline
-31.6919	baseline
-34.5722	baseline
-30.2526	baseline
-33.1329	baseline
-27.3283	baseline
-21.5236	baseline
-17.159	baseline
-22.9643	baseline
-8.42968	baseline
-33.135	baseline
-22.9654	baseline
-22.9657	baseline
-28.7711	baseline
-36.0614	baseline
-18.6018	baseline
4.66288	baseline
-6.94747	baseline
-24.4078	baseline
-37.5032	baseline
-9.87352	baseline
-15.6789	baseline
4.66079	baseline
3.22044	baseline
-8.43491	baseline
-6.95026	baseline
-14.2406	baseline
-21.531	baseline
4.6587	baseline
3.21835	baseline
-2.587	baseline
-15.6823	baseline
-21.5327	baseline
-12.803	baseline
-17.1684	baseline
0.29126	baseline
1.73091	baseline
-5.51444	baseline
-24.4148	baseline
-34.5851	baseline
-6.95548	baseline
-21.5358	baseline
-31.7062	baseline
-18.6115	baseline
-25.9019	baseline
-34.5872	baseline
-31.7076	baseline
-28.7829	baseline
-22.9783	baseline
-18.6136	baseline
-5.51896	baseline
-18.6143	baseline
-14.2497	baseline
-4.08001	baseline
-4.08036	baseline
4.6493	baseline
9.01395	baseline
1.7236	baseline
1.72325	baseline
-8.4471	baseline
-11.3274	baseline
-17.1778	baseline
-11.3281	baseline
-28.7885	baseline
-25.9088	baseline
-11.3292	baseline
-22.9845	baseline
-4.08488	baseline
-14.2552	baseline
-11.3306	baseline
0.279071	baseline
4.64372	baseline
-8.45163	baseline
-22.987	baseline
-15.6973	baseline
-33.1577	baseline
-27.353	baseline
-30.2784	baseline
-25.9137	baseline
-22.9891	baseline
-11.3344	baseline
-8.45476	baseline
-17.1851	baseline
-20.0655	baseline
-14.2608	baseline
-28.7962	baseline
-2.6065	baseline
-1.16685	baseline
-4.0922	baseline
0.272454	baseline
-5.53289	baseline
-18.6282	baseline
-36.0886	baseline
-5.53394	baseline
-17.1893	baseline
-20.0696	baseline
-5.53498	baseline
4.63467	baseline
17.7293	baseline
14.804	baseline
17.7286	baseline
20.6533	baseline
7.55793	baseline
0.267578	baseline
-9.90277	baseline
-17.1931	baseline
-21.5585	baseline
-30.2888	baseline
-25.9242	baseline
-12.8295	baseline
1.70514	baseline
3.18979	baseline
6.06944	baseline
1.7041	baseline
-11.3463	baseline
-11.3466	baseline
-8.46695	baseline
-12.8323	baseline
-9.90765	baseline
-25.928	baseline
-21.5633	baseline
-5.54369	baseline
3.18596	baseline
-14.2744	baseline
-28.8097	baseline
-14.2751	baseline
-25.9304	baseline
-12.8358	baseline
-2.62113	baseline
-8.47148	baseline
-11.3518	baseline
1.69783	baseline
1.69748	baseline
-9.91287	baseline
-24.4482	baseline
-50.6386	baseline
-52.0789	baseline
-50.6393	baseline
-24.4496	baseline
-25.935	baseline
-18.6453	baseline
-14.2807	baseline
-12.841	baseline
-21.5714	baseline
-31.7417	baseline
-25.937	baseline
-6.9924	baseline
-12.8427	baseline
-4.11309	baseline
-1.18844	baseline
11.9062	baseline
8.98086	baseline
1.69051	baseline
17.7102	baseline
13.3448	baseline
16.2695	baseline
-1.19088	baseline
-2.63123	baseline
-4.11658	baseline
7.53808	baseline
-2.63227	baseline
-2.63262	baseline
-11.363	baseline
4.61168	baseline
6.05133	baseline
1.68599	baseline
4.61064	baseline
1.68529	baseline
4.60994	baseline
4.60959	baseline
6.04924	baseline
6.0489	baseline
-12.8515	baseline
-12.8518	baseline
-8.48715	baseline
4.6075	baseline
1.68216	baseline
8.97181	baseline
13.3365	baseline
0.24111	baseline
1.68076	baseline
-5.56459	baseline
3.16507	baseline
20.6247	baseline
11.8944	baseline
-17.221	baseline
-28.8313	baseline
-44.8517	baseline
-25.952	baseline
-9.93237	baseline
-2.64272	baseline
16.2569	baseline
16.2566	baseline
7.52623	baseline
0.235886	baseline
3.16054	baseline
-7.00981	baseline
3.15984	baseline
-4.13051	baseline
-4.13085	baseline
-9.9362	baseline
1.67345	baseline
8.9631	baseline
0.232752	baseline
8.9624	baseline
4.59706	baseline
7.52171	baseline
-9.93864	baseline
-17.229	baseline
-21.5943	baseline
-18.6697	baseline
-23.035	baseline
-11.3804	baseline
0.229269	baseline
-9.94108	baseline
-1.21143	baseline
-2.65178	baseline
4.59288	baseline
1.66753	baseline
7.51718	baseline
4.59183	baseline
3.15148	baseline
3.15114	baseline
-12.8692	baseline
-17.2346	baseline
-31.7699	baseline
-31.7703	baseline
-30.3306	baseline
-37.576	baseline
-31.7713	baseline
-33.2117	baseline
-17.237	baseline
-14.3123	baseline
-4.1427	baseline
16.242	baseline
22.0466	baseline
17.6813	baseline
1.66091	baseline
-8.50944	baseline
-2.65979	baseline
-15.7551	baseline
-15.7555	baseline
-18.6808	baseline
-12.8762	baseline
-12.8765	baseline
-1.22187	baseline
4.58278	baseline
7.50743	baseline
11.8721	baseline
16.2367	baseline
10.3864	baseline
22.041	baseline
11.8707	baseline
8.94534	baseline
-2.66501	baseline
-5.59036	baseline
14.7493	baseline
16.2339	baseline
3.1386	baseline
-15.7618	baseline
-11.3971	baseline
-9.95745	baseline
-4.1528	baseline
-8.51814	baseline
-5.59349	baseline
-7.03384	baseline
-24.4942	baseline
-18.6895	baseline
-15.7649	baseline
-8.52023	baseline
-14.3256	baseline
-8.52093	baseline
-9.96128	baseline
-23.0566	baseline
-14.327	baseline
1.64768	baseline
0.207329	baseline
3.13198	baseline
1.64663	baseline
19.1063	baseline
17.6659	baseline
10.3756	baseline
14.7402	baseline
10.3749	baseline
13.2995	baseline
19.1042	baseline
20.5888	baseline
23.4685	baseline
14.7381	baseline
17.6628	baseline
1.64245	baseline
0.202105	baseline
-1.23824	baseline
-2.67859	baseline
-9.96894	baseline
-24.5043	baseline
-25.9896	baseline
-43.405	baseline
-36.1603	baseline
-31.7957	baseline
-30.356	baseline
-40.5264	baseline
-31.7967	baseline
-24.5071	baseline
-14.3374	baseline
-27.4328	baseline
-23.0681	baseline
-34.6785	baseline
-30.3588	baseline
-50.6992	baseline
-55.0645	baseline
-52.1399	baseline
-25.9952	baseline
-27.4356	baseline
-40.5309	baseline
-53.6263	baseline
-49.2616	baseline
-47.7769	baseline
-47.7773	baseline
-36.1676	baseline
-21.633	baseline
-12.9033	baseline
-18.7087	baseline
-17.269	baseline
-20.1494	baseline
-23.0747	baseline
-31.8051	baseline
-44.9004	baseline
-41.9758	baseline
-57.9961	baseline
-62.3615	baseline
-36.1718	baseline
-39.0522	baseline
-23.0775	baseline
-12.9079	baseline
-18.7132	baseline
-12.9086	baseline
-18.7139	baseline
0.185736	baseline
4.55039	baseline
-12.91	baseline
0.184692	baseline
-7.06066	baseline
5.989	baseline
8.91365	baseline
19.0833	baseline
7.47295	baseline
3.1076	baseline
-9.98775	baseline
-4.18309	baseline
5.98656	baseline
7.47121	baseline
5.98586	baseline
5.98551	baseline
-15.7948	baseline
-12.9152	baseline
-18.7205	baseline
-17.2809	baseline
-23.0862	baseline
-7.06658	baseline
-12.9169	baseline
-14.3573	baseline
-12.9176	baseline
-15.798	baseline
-17.2833	baseline
-11.4337	baseline
-17.284	baseline
-8.55436	baseline
-9.99471	baseline
-23.0901	baseline
-11.4354	baseline
0.174244	baseline
11.8289	baseline
37.9735	baseline
24.9232	baseline
43.8229	baseline
24.9225	baseline
21.9972	baseline
16.1918	baseline
27.8015	baseline
20.5561	baseline
11.8258	baseline
17.6304	baseline
11.8251	baseline
1.60972	baseline
19.0694	baseline
8.89902	baseline
7.45867	baseline
16.1883	baseline
-4.19702	baseline
5.97263	baseline
0.167278	baseline
13.2619	baseline
21.9916	baseline
1.60623	baseline
-17.2941	baseline
-1.27446	baseline
-20.1748	baseline
-30.3902	baseline
-27.4655	baseline
-26.0259	baseline
-18.7362	baseline
-4.20155	baseline
-5.6419	baseline
3.08775	baseline
-4.2026	baseline
-8.56795	baseline
-10.0083	baseline
10.3314	baseline
29.231	baseline
21.9857	baseline
30.7153	baseline
21.985	baseline
17.6196	baseline
16.1793	baseline
21.9839	baseline
4.52357	baseline
4.52322	baseline
5.96288	baseline
-12.9375	baseline
-27.4728	baseline
-21.6682	baseline
-15.8185	baseline
-11.4539	baseline
-23.1092	baseline
-14.3796	baseline
-14.3799	baseline
-14.3803	baseline
-10.0156	baseline
0.154044	baseline
-7.0913	baseline
3.07835	baseline
4.518	baseline
-2.72735	baseline
1.5923	baseline
-20.188	baseline
-18.7484	baseline
-4.21374	baseline
-14.3841	baseline
-11.4594	baseline
-14.3848	baseline
-20.1901	baseline
-12.9455	baseline
0.149169	baseline
-28.9212	baseline
-24.5565	baseline
-12.9469	baseline
5.95278	baseline
7.43743	baseline
1.58708	baseline
-12.9483	baseline
-24.5586	baseline
-30.409	baseline
-18.7543	baseline
-18.7547	baseline
-12.95	baseline
-11.4654	baseline
-4.22071	baseline
-1.29606	baseline
-11.4664	baseline
8.87325	baseline
1.5829	baseline
-8.58745	baseline
-15.8328	baseline
-18.7581	baseline
-18.7585	baseline
-17.3188	baseline
-30.4142	baseline
-17.3195	baseline
-36.2199	baseline
-17.3202	baseline
-30.4156	baseline
-34.7359	baseline
-20.2013	baseline
-20.2016	baseline
-15.837	baseline
1.57768	baseline
4.50233	baseline
10.307	baseline
-4.22837	baseline
1.57628	baseline
-1.30407	baseline
8.86559	baseline
3.06024	baseline
-4.23011	baseline
-21.6905	baseline
-2.74581	baseline
-8.59615	baseline
-5.6715	baseline
-17.3269	baseline
-14.4022	baseline
-14.4025	baseline
-21.6929	baseline
-8.59824	baseline
-11.4786	baseline
-5.67394	baseline
-10.0393	baseline
-11.4796	baseline
-12.965	baseline
-24.5753	baseline
-21.6957	baseline
-14.406	baseline
-12.9664	baseline
-7.11673	baseline
3.05292	baseline
-11.4824	baseline
-14.4078	baseline
4.49188	baseline
5.93153	baseline
-11.4838	baseline
-15.8492	baseline
-27.5045	baseline
-20.2149	baseline
-26.0652	baseline
-26.0656	baseline
-2.75591	baseline
1.56375	baseline
-5.6816	baseline
-2.75695	baseline
-8.6073	baseline
-17.3376	baseline
-26.068	baseline
-21.7033	baseline
-11.4887	baseline
-10.049	baseline
-20.2194	baseline
-11.4897	baseline
-8.61009	baseline
0.119566	baseline
0.119218	baseline
8.84887	baseline
5.92352	baseline
5.92317	baseline
5.92283	baseline
-5.68752	baseline
-1.32287	baseline
7.40678	baseline
-4.24857	baseline
5.92108	baseline
0.115735	baseline
-11.4946	baseline
-8.61496	baseline
-2.76531	baseline
1.55434	baseline
1.55399	baseline
14.6486	baseline
10.2833	baseline
20.4979	baseline
11.7676	baseline
23.3773	baseline
19.0119	baseline
23.3766	baseline
17.5712	baseline
7.40086	baseline
16.1305	baseline
3.03516	baseline
-4.25519	baseline
-10.0605	baseline
-5.69588	baseline
-5.69623	baseline
-7.13658	baseline
-8.62193	baseline
-10.0623	baseline
-21.7176	baseline
-14.428	baseline
-5.69832	baseline
-18.7937	baseline
-11.504	baseline
-14.4294	baseline
-5.69971	baseline
-12.9901	baseline
-10.0654	baseline
-7.14076	baseline
-21.7211	baseline
-8.62645	baseline
-1.3368	baseline
-2.77715	baseline
-8.6275	baseline
-20.2378	baseline
-28.9682	baseline
-18.7985	baseline
-12.9939	baseline
-24.6042	baseline
-20.2396	baseline
-15.8749	baseline
-11.5103	baseline
-7.14563	baseline
-2.78098	baseline
0.0986705	baseline
-17.3617	baseline
-5.70703	baseline
4.46263	baseline
0.0972775	baseline
-18.8031	baseline
-8.63342	baseline
3.02123	baseline
7.38588	baseline
13.1905	baseline
8.82519	baseline
-2.78516	baseline
4.45949	baseline
7.38414	baseline
-15.8812	baseline
-10.0766	baseline
-18.8069	baseline
-31.9022	baseline
-46.4376	baseline
-33.3429	baseline
-39.1483	baseline
-27.5386	baseline
-34.784	baseline
-2.78934	baseline
-17.3697	baseline
-14.445	baseline
-2.79038	baseline
-15.8857	baseline
-7.15608	baseline
-26.1014	baseline
-20.2518	baseline
0.0878743	baseline
1.52753	baseline
3.01218	baseline
-1.35317	baseline
-2.79352	baseline
-13.0089	baseline
-8.64422	baseline
-26.1046	baseline
-33.3499	baseline
-42.0803	baseline
-36.2756	baseline
-27.546	baseline
-23.1813	baseline
-23.1817	baseline
-33.352	baseline
-45.0073	baseline
-36.2777	baseline
-15.893	baseline
-17.3784	baseline
-17.3787	baseline
-39.1591	baseline
-28.9894	baseline
-11.5298	baseline
-14.4551	baseline
-20.2605	baseline
-26.1108	baseline
-10.0912	baseline
-4.28653	baseline
16.0981	baseline
11.7328	baseline
18.9774	baseline
8.80708	baseline
-11.5333	baseline
-21.7486	baseline
-18.824	baseline
-23.1893	baseline
-21.7497	baseline
-7.17001	baseline
-1.36536	baseline
-4.29071	baseline
2.99894	baseline
2.9986	baseline
7.36325	baseline
-15.9021	baseline
-4.29245	baseline
-26.1178	baseline
-37.7281	baseline
-10.0985	baseline
-11.5388	baseline
-8.65919	baseline
-14.4645	baseline
1.51011	baseline
2.99476	baseline
0.0694164	baseline
-4.29593	baseline
2.99372	baseline
-11.5416	baseline
4.43302	baseline
4.43268	baseline
-10.1027	baseline
-8.66302	baseline
-30.4884	baseline
-18.8337	baseline
-5.73907	baseline
-13.0294	baseline
-8.66476	baseline
-14.4701	baseline
8.79454	baseline
-5.74081	baseline
-7.18116	baseline
-15.9115	baseline
-11.5469	baseline
4.4278	baseline
0.0624511	baseline
-10.1079	baseline
-11.5482	baseline
-10.1086	baseline
-21.7639	baseline
-14.4743	baseline
-14.4746	baseline
-20.28	baseline
-27.5703	baseline
-36.3007	baseline
-31.936	baseline
-46.4714	baseline
-55.2017	baseline
-47.9121	baseline
-20.2824	baseline
-5.74777	baseline
-20.2831	baseline
-21.7685	baseline
-15.9188	baseline
-15.9192	baseline
-2.82451	baseline
0.0551375	baseline
4.41979	baseline
-4.31056	baseline
-11.5559	baseline
-8.67626	baseline
-24.6516	baseline
-27.577	baseline
-33.3823	baseline
-23.2126	baseline
-27.578	baseline
-13.0433	baseline
-30.5037	baseline
-17.409	baseline
-21.7744	baseline
-10.1197	baseline
-4.31509	baseline
-14.4854	baseline
-1.39078	baseline
-8.68113	baseline
-5.75648	baseline
-8.68183	baseline
-7.19718	baseline
-18.8525	baseline
-1.39287	baseline
-8.68322	baseline
-7.19857	baseline
0.0460827	baseline
-20.2943	baseline
-14.4896	baseline
-13.05	baseline
-36.3153	baseline
-7.20066	baseline
-14.491	baseline
-17.4164	baseline
-21.7817	baseline
-11.5671	baseline
-4.3224	baseline
1.48225	baseline
-1.3981	baseline
-4.32344	baseline
-7.20379	baseline
2.96586	baseline
-11.5695	baseline
-1.39984	baseline
0.0398139	baseline
2.96447	baseline
10.2091	baseline
8.76877	baseline
-2.84158	baseline
20.4231	baseline
13.1327	baseline
-1.40262	baseline
11.692	baseline
5.84168	baseline
4.40133	baseline
-4.32902	baseline
-7.20937	baseline
-18.8647	baseline
-26.1551	baseline
-33.4004	baseline
-27.5958	baseline
-36.3261	baseline
-30.5215	baseline
-30.5218	baseline
-18.8672	baseline
-11.5775	baseline
-10.1378	baseline
-17.4282	baseline
-14.5035	baseline
-20.3089	baseline
-21.7942	baseline
-20.3096	baseline
-24.6749	baseline
-15.9453	baseline
-20.3106	baseline
-15.946	baseline
-18.8713	baseline
-10.1417	baseline
-26.162	baseline
-46.5024	baseline
-33.4077	baseline
-14.5081	baseline
-4.33842	baseline
2.95123	baseline
-1.41412	baseline
0.0255351	baseline
-11.5848	baseline
-7.22016	baseline
-11.5855	baseline
-4.34086	baseline
-11.5862	baseline
7.31345	baseline
-8.7069	baseline
-15.9523	baseline
-15.9526	baseline
-15.9529	baseline
-13.0733	baseline
-21.8036	baseline
-15.954	baseline
-21.8043	baseline
-20.3197	baseline
-21.805	baseline
-29.0504	baseline
-24.6857	baseline
2.94392	baseline
4.38357	baseline
2.94322	baseline
13.1129	baseline
8.74753	baseline
10.1872	baseline
21.8418	baseline
20.4015	baseline
1.45613	baseline
5.82078	baseline
4.38044	baseline
0.0150872	baseline
-8.71526	baseline
-7.23061	baseline
1.45404	baseline
-17.4463	baseline
1.45335	baseline
2.938	baseline
0.0126494	baseline
-1.4277	baseline
1.45195	baseline
5.8166	baseline
-10.1587	baseline
-20.3291	baseline
-36.3494	baseline
-30.5448	baseline
-15.9651	baseline
-15.9655	baseline
-27.6208	baseline
-23.2562	baseline
-26.1815	baseline
-5.79688	baseline
-13.0872	baseline
0.00742539	baseline
0.00707713	baseline
4.37173	baseline
-8.72362	baseline
-15.969	baseline
-15.9693	baseline
1.44534	baseline
-2.87501	baseline
-13.0904	baseline
-33.4307	baseline
-24.7011	baseline
-29.0664	baseline
-40.7218	baseline
-31.9921	baseline
-15.9725	baseline
-34.8728	baseline
-23.2631	baseline
-29.0685	baseline
-37.7988	baseline
-36.3592	baseline
-23.2645	baseline
-26.1899	baseline
-39.2402	baseline
-5.80558	baseline
-17.4609	baseline
-8.73128	baseline
-5.80663	baseline
-17.462	baseline
-4.36733	baseline
-14.5377	baseline
-7.24802	baseline
-2.88337	baseline
4.36128	baseline
-4.36907	baseline
-1.44442	baseline
7.28524	baseline
23.2599	baseline
20.3795	baseline
1.43419	baseline
1.43384	baseline
10.1635	baseline
-8.73685	baseline
-2.8872	baseline
-8.73755	baseline
-5.8129	baseline
-17.4682	baseline
-2.88859	baseline
8.72106	baseline
7.28071	baseline
1.43036	baseline
5.79501	baseline
8.71966	baseline
-0.0106843	baseline
8.71897	baseline
4.35362	baseline
-1.45173	baseline
-20.3521	baseline
-40.7374	baseline
-36.3728	baseline
-33.4481	baseline
-36.3735	baseline
-46.5438	baseline
-30.5692	baseline
-23.2795	baseline
-18.9149	baseline
-26.2052	baseline
-14.5506	baseline
1.42409	baseline
-17.4763	baseline
-20.3566	baseline
-26.207	baseline
-8.7473	baseline
-7.26265	baseline
-8.748	baseline
-14.5533	baseline
-8.74869	baseline
-4.38404	baseline
-8.74939	baseline
-17.4797	baseline
-14.5551	baseline
-2.90044	baseline
-10.1908	baseline
-14.5561	baseline
4.34352	baseline
4.34317	baseline
-15.9972	baseline
-8.75253	baseline
-5.82787	baseline
-5.82822	baseline
-1.46357	baseline
13.0711	baseline
14.5107	baseline
10.1454	baseline
1.41504	baseline
11.6297	baseline
14.5093	baseline
18.874	baseline
-1.46636	baseline
7.2633	baseline
14.5079	baseline
8.7026	baseline
10.1423	baseline
23.2369	baseline
26.1616	baseline
27.6012	baseline
26.1609	baseline
21.7955	baseline
5.77516	baseline
10.1398	baseline
-0.0305354	baseline
-7.27588	baseline
2.89377	baseline
14.5034	baseline
17.4281	baseline
17.4277	baseline
17.4274	baseline
21.792	baseline
15.9867	baseline
18.8663	baseline
10.136	baseline
17.4256	baseline
14.5003	baseline
14.4999	baseline
17.4246	baseline
18.8642	baseline
7.25389	baseline
7.25354	baseline
1.4032	baseline
-10.2072	baseline
-1.4775	baseline
5.76715	baseline
4.3268	baseline
-11.6485	baseline
-17.4989	baseline
-13.1342	baseline
-20.3796	baseline
-11.6499	baseline
-34.9153	baseline
-29.1106	baseline
-16.016	baseline
-20.3813	baseline
-16.0167	baseline
-11.652	baseline
-7.28738	baseline
-18.9427	baseline
-11.6531	baseline
-4.40842	baseline
4.32123	baseline
4.32088	baseline
10.1255	baseline
15.9752	baseline
15.9748	baseline
2.87949	baseline
5.75914	baseline
14.4888	baseline
10.1234	baseline
17.4131	baseline
24.7027	baseline
18.8524	baseline
7.24205	baseline
2.8767	baseline
20.3364	baseline
2.87601	baseline
14.4857	baseline
-21.8747	baseline
-23.315	baseline
-20.3904	baseline
-10.2207	baseline
1.38892	baseline
7.23857	baseline
-5.85678	baseline
-4.41713	baseline
-11.6625	baseline
-2.93282	baseline
-2.93317	baseline
-13.1485	baseline
-37.8539	baseline
-11.6642	baseline
5.75043	baseline
4.31009	baseline
5.74974	baseline
-7.30061	baseline
-7.30096	baseline
-10.2263	baseline
-1.49666	baseline
-17.517	baseline
-4.42235	baseline
-7.3027	baseline
-17.518	baseline
-14.5934	baseline
-10.2287	baseline
-5.86409	baseline
4.30556	baseline
-4.42479	baseline
-2.94014	baseline
-10.2305	baseline
-4.42583	baseline
-1.50118	baseline
-7.30653	baseline
10.1081	baseline
-2.94223	baseline
2.86242	baseline
13.0321	baseline
18.8367	baseline
5.74138	baseline
-7.30897	baseline
5.74068	baseline
13.0303	baseline
14.47	baseline
10.1046	baseline
13.0293	baseline
5.73894	baseline
-2.94641	baseline
-4.43175	baseline
-1.5071	baseline
-8.79745	baseline
2.8572	baseline
-0.0681479	baseline
-2.9485	baseline
-11.6788	baseline
-13.1642	baseline
-18.9695	baseline
-20.4099	baseline
-30.6252	baseline
-16.0456	baseline
-16.0459	baseline
-0.0712822	baseline
5.73337	baseline
-0.0719788	baseline
-11.6823	baseline
-0.0726753	baseline
13.022	baseline
5.73163	baseline
-11.6837	baseline
-8.80407	baseline
4.29058	baseline
-8.80476	baseline
-26.2651	baseline
-7.32046	baseline
-10.2458	baseline
-32.0712	baseline
-34.9515	baseline
-17.5369	baseline
-5.8822	baseline
-5.88255	baseline
-0.0778992	baseline
4.28675	baseline
4.2864	baseline
5.72606	baseline
8.65071	baseline
-10.2496	baseline
-33.515	baseline
-39.3203	baseline
-42.2457	baseline
-48.051	baseline
-26.2714	baseline
-48.0517	baseline
-42.2471	baseline
-13.1774	baseline
-4.44777	baseline
10.0869	baseline
-1.52347	baseline
-4.44882	baseline
-5.88917	baseline
-14.6195	baseline
-17.5449	baseline
-11.6952	baseline
-13.1806	baseline
-11.6959	baseline
4.27874	baseline
-10.2566	baseline
-0.0869541	baseline
-8.8173	baseline
-11.6977	baseline
-5.893	baseline
-0.0883472	baseline
-2.9687	baseline
-4.45404	baseline
-0.089392	baseline
-7.33474	baseline
-10.2601	baseline
-23.3554	baseline
-33.5258	baseline
-37.8911	baseline
-26.2815	baseline
-27.7218	baseline
-8.82218	baseline
-11.7025	baseline
-13.1879	baseline
-23.3582	baseline
-16.0686	baseline
-11.7039	baseline
-0.0942676	baseline
-11.7046	baseline
-20.435	baseline
-20.4353	baseline
-1.53566	baseline
-2.97601	baseline
4.26864	baseline
18.8033	baseline
26.0929	baseline
34.8226	baseline
14.4372	baseline
20.2869	baseline
8.63155	baseline
10.0712	baseline
18.8009	baseline
12.9955	baseline
5.70516	baseline
17.3598	baseline
26.0895	baseline
2.82412	baseline
-0.101233	baseline
4.26342	baseline
7.18807	baseline
-0.102278	baseline
-7.34763	baseline
-11.713	baseline
-7.34832	baseline
-5.90867	baseline
-19.004	baseline
-8.83437	baseline
-23.3697	baseline
-13.2001	baseline
-14.6404	baseline
-20.4458	baseline
-10.2761	baseline
-16.0815	baseline
-10.2768	baseline
-20.4472	baseline
-21.9325	baseline
-17.5678	baseline
-20.4482	baseline
-13.2035	baseline
14.4261	baseline
14.4258	baseline
-0.109591	baseline
-0.10994	baseline
-21.9353	baseline
-26.3006	baseline
-11.721	baseline
-8.84133	baseline
4.25332	baseline
14.423	baseline
2.81262	baseline
8.61727	baseline
-14.6481	baseline
-7.35842	baseline
-8.84377	baseline
4.25088	baseline
-1.55447	baseline
2.81018	baseline
10.0548	baseline
11.5395	baseline
-10.2859	baseline
1.32379	baseline
-8.84656	baseline
-4.4819	baseline
-14.6523	baseline
4.2474	baseline
8.61205	baseline
5.6867	baseline
4.24635	baseline
-2.99899	baseline
2.80566	baseline
-0.119691	baseline
10.05	baseline
5.68461	baseline
12.9743	baseline
-1.56108	baseline
-10.2914	baseline
-23.3868	baseline
-23.3871	baseline
-29.1925	baseline
-26.3128	baseline
-14.6582	baseline
-7.36852	baseline
-3.00387	baseline
-8.85422	baseline
2.80043	baseline
2.80009	baseline
-0.125263	baseline
-4.49061	baseline
-16.101	baseline
1.31369	baseline
-11.7367	baseline
-13.222	baseline
-17.5874	baseline
-19.0277	baseline
-10.298	baseline
-4.4934	baseline
-1.56875	baseline
-8.85909	baseline
-0.129442	baseline
1.31021	baseline
-11.7401	baseline
-14.6655	baseline
-7.37584	baseline
-0.131184	baseline
1.30847	baseline
-0.13188	baseline
-10.3022	baseline
-3.01258	baseline
-11.7429	baseline
2.79173	baseline
-20.4736	baseline
1.30603	baseline
10.0357	baseline
-5.93967	baseline
-11.745	baseline
-21.9604	baseline
-30.6907	baseline
-33.5711	baseline
-16.1114	baseline
-23.4018	baseline
-5.9421	baseline
-8.86745	baseline
-5.9428	baseline
-11.7481	baseline
-30.6935	baseline
-33.5738	baseline
-27.7692	baseline
-27.7695	baseline
-3.01989	baseline
1.29976	baseline
8.58941	baseline
-4.50594	baseline
-1.58128	baseline
12.9534	baseline
5.66302	baseline
-0.142328	baseline
7.14732	baseline
10.027	baseline
-4.50837	baseline
-11.7537	baseline
11.5109	baseline
4.22058	baseline
-0.144766	baseline
-17.6051	baseline
4.21954	baseline
11.5092	baseline
-4.51116	baseline
5.65849	baseline
-10.3169	baseline
-14.6822	baseline
-17.6076	baseline
-20.4879	baseline
-27.7782	baseline
-26.3386	baseline
-30.7039	baseline
-17.6093	baseline
-10.3196	baseline
4.21501	baseline
2.77466	baseline
4.21431	baseline
-1.59103	baseline
-3.03138	baseline
-0.151731	baseline
-11.7621	baseline
-17.6124	baseline
-14.6878	baseline
-20.4931	baseline
-11.7635	baseline
-23.4188	baseline
-11.7642	baseline
7.13548	baseline
11.5001	baseline
11.4998	baseline
12.9394	baseline
21.6691	baseline
15.8637	baseline
17.3034	baseline
20.228	baseline
11.4977	baseline
5.64735	baseline
5.647	baseline
7.13165	baseline
-0.158696	baseline
-5.96404	baseline
-5.96439	baseline
-4.52474	baseline
-14.6951	baseline
-7.40544	baseline
-5.96579	baseline
-8.89113	baseline
-8.89148	baseline
-13.2568	baseline
-17.6222	baseline
-16.1375	baseline
-7.40788	baseline
-10.3332	baseline
-43.7686	baseline
-49.6189	baseline
-46.6943	baseline
-48.1346	baseline
-40.89	baseline
-32.1603	baseline
[truncated: 40,925 more rows]

## Sheet: wt-0mM Pi_0.1pNnm
processed_bead	population
2.11571	baseline
16.3357	baseline
2.76571	baseline
3.41571	baseline
13.7557	baseline
2.11571	baseline
-8.86429	baseline
0.825714	baseline
-11.7743	baseline
-7.89429	baseline
-7.57429	baseline
-10.8043	baseline
-14.6843	baseline
-3.37429	baseline
-6.28429	baseline
2.11571	baseline
-6.60429	baseline
-10.8043	baseline
-14.0343	baseline
-20.1743	baseline
-16.9443	baseline
-1.75429	baseline
5.02571	baseline
5.02571	baseline
1.79571	baseline
6.64571	baseline
2.11571	baseline
1.47571	baseline
-5.95429	baseline
-1.75429	baseline
2.76571	baseline
-2.40429	baseline
-3.05429	baseline
16.6657	baseline
-1.43429	baseline
1.47571	baseline
-5.63429	baseline
-14.0343	baseline
-16.9443	baseline
-4.66429	baseline
-5.63429	baseline
1.79571	baseline
15.3757	baseline
14.0757	baseline
7.93571	baseline
7.61571	baseline
1.15571	baseline
7.29571	baseline
-9.51429	baseline
-3.05429	baseline
-14.0343	baseline
7.61571	baseline
17.3057	baseline
-1.11429	baseline
-7.89429	baseline
5.67571	baseline
-2.40429	baseline
-4.02429	baseline
8.26571	baseline
1.15571	baseline
-32.4643	baseline
-12.1043	baseline
0.825714	baseline
7.29571	baseline
-1.75429	baseline
3.08571	baseline
1.15571	baseline
-2.08429	baseline
9.22571	baseline
8.90571	baseline
-2.08429	baseline
0.185714	baseline
12.4657	baseline
-1.75429	baseline
2.44571	baseline
-7.57429	baseline
-6.28429	baseline
-12.1043	baseline
-2.40429	baseline
-13.7143	baseline
-2.72429	baseline
-13.7143	baseline
4.38571	baseline
-9.83429	baseline
-5.31429	baseline
-6.92429	baseline
3.73571	baseline
2.11571	baseline
-13.0643	baseline
-5.31429	baseline
-12.7443	baseline
-1.11429	baseline
-1.43429	baseline
0.505714	baseline
4.05571	baseline
-7.57429	baseline
8.58571	baseline
-0.784286	baseline
-7.25429	baseline
-16.3043	baseline
-24.0543	baseline
-21.4743	baseline
-18.8843	baseline
-3.69429	baseline
-6.28429	baseline
-4.99429	baseline
6.64571	baseline
-4.66429	baseline
-17.2743	baseline
-8.54429	baseline
14.7257	baseline
3.73571	baseline
12.1357	baseline
9.87571	baseline
0.825714	baseline
-5.31429	baseline
-5.95429	baseline
-6.28429	baseline
4.70571	baseline
-8.54429	baseline
12.4657	baseline
-0.784286	baseline
18.6057	baseline
28.9457	baseline
2.76571	baseline
-3.69429	baseline
-10.8043	baseline
3.73571	baseline
14.4057	baseline
2.76571	baseline
-12.1043	baseline
-10.4843	baseline
-9.51429	baseline
15.3757	baseline
-2.40429	baseline
0.825714	baseline
-8.22429	baseline
-1.11429	baseline
4.38571	baseline
-4.99429	baseline
-11.1343	baseline
2.11571	baseline
-3.05429	baseline
3.08571	baseline
-2.40429	baseline
6.96571	baseline
3.73571	baseline
0.505714	baseline
-0.784286	baseline
11.1657	baseline
12.1357	baseline
4.38571	baseline
-20.1743	baseline
1.47571	baseline
3.73571	baseline
9.22571	baseline
-7.89429	baseline
4.70571	baseline
-11.1343	baseline
-2.40429	baseline
9.55571	baseline
-4.99429	baseline
-4.66429	baseline
5.99571	baseline
2.76571	baseline
9.22571	baseline
-8.86429	baseline
-5.63429	baseline
13.7557	baseline
7.61571	baseline
3.08571	baseline
6.32571	baseline
-12.7443	baseline
-2.40429	baseline
1.79571	baseline
13.4357	baseline
-6.92429	baseline
-14.3643	baseline
-13.3943	baseline
1.47571	baseline
-1.75429	baseline
4.70571	baseline
0.505714	baseline
-22.4443	baseline
-19.2143	baseline
-9.83429	baseline
-21.1443	baseline
-18.2443	baseline
-1.43429	baseline
-3.37429	baseline
-15.9743	baseline
2.76571	baseline
-10.8043	baseline
-2.72429	baseline
10.1957	baseline
6.96571	baseline
10.1957	baseline
-7.25429	baseline
-5.95429	baseline
6.96571	baseline
12.1357	baseline
-6.92429	baseline
-8.22429	baseline
6.64571	baseline
20.5457	baseline
-4.02429	baseline
-17.9143	baseline
7.61571	baseline
12.7857	baseline
-6.60429	baseline
-14.6843	baseline
-1.43429	baseline
11.4957	baseline
-3.69429	baseline
-4.66429	baseline
-1.43429	baseline
-11.7743	baseline
-16.6243	baseline
-12.1043	baseline
-1.43429	baseline
-6.92429	baseline
12.7857	baseline
-4.66429	baseline
0.825714	baseline
-5.95429	baseline
0.185714	baseline
0.505714	baseline
17.9557	baseline
15.0457	baseline
13.7557	baseline
-2.08429	baseline
9.87571	baseline
-7.57429	baseline
-4.34429	baseline
-11.7743	baseline
-4.99429	baseline
-1.11429	baseline
1.47571	baseline
-15.3343	baseline
-29.8743	baseline
13.7557	baseline
5.02571	baseline
-6.60429	baseline
-8.86429	baseline
0.505714	baseline
-12.1043	baseline
2.11571	baseline
11.4957	baseline
1.47571	baseline
-13.7143	baseline
-2.40429	baseline
-11.4543	baseline
-2.40429	baseline
-12.7443	baseline
-1.75429	baseline
2.11571	baseline
8.26571	baseline
18.6057	baseline
-4.99429	baseline
2.76571	baseline
-13.0643	baseline
-13.7143	baseline
11.8157	baseline
2.11571	baseline
-4.66429	baseline
-5.31429	baseline
1.47571	baseline
-7.25429	baseline
-4.34429	baseline
2.76571	baseline
-24.0543	baseline
-6.60429	baseline
15.0457	baseline
-2.08429	baseline
0.185714	baseline
1.47571	baseline
11.4957	baseline
9.22571	baseline
21.8357	baseline
3.08571	baseline
9.55571	baseline
3.08571	baseline
0.825714	baseline
-11.1343	baseline
-2.72429	baseline
-3.05429	baseline
-8.54429	baseline
7.29571	baseline
16.3357	baseline
-12.7443	baseline
-22.4443	baseline
4.70571	baseline
-4.66429	baseline
-12.4243	baseline
1.79571	baseline
-7.89429	baseline
-5.31429	baseline
-9.83429	baseline
-9.83429	baseline
-4.66429	baseline
11.8157	baseline
-0.784286	baseline
-10.4843	baseline
-6.28429	baseline
3.41571	baseline
9.22571	baseline
-5.31429	baseline
31.5257	baseline
12.7857	baseline
1.79571	baseline
7.61571	baseline
10.5257	baseline
0.505714	baseline
13.4357	baseline
-6.28429	baseline
-21.4743	baseline
-6.92429	baseline
-0.784286	baseline
0.185714	baseline
11.8157	baseline
8.26571	baseline
-1.11429	baseline
5.67571	baseline
5.67571	baseline
-4.99429	baseline
-9.51429	baseline
6.96571	baseline
-9.19429	baseline
-2.08429	baseline
6.96571	baseline
16.0157	baseline
4.05571	baseline
15.3757	baseline
11.8157	baseline
5.67571	baseline
10.5257	baseline
3.73571	baseline
-6.92429	baseline
-7.89429	baseline
-1.43429	baseline
-5.63429	baseline
-19.2143	baseline
5.02571	baseline
-0.464286	baseline
-14.6843	baseline
2.76571	baseline
-0.784286	baseline
-9.83429	baseline
-4.34429	baseline
-16.9443	baseline
-7.57429	baseline
-15.3343	baseline
6.32571	baseline
-1.43429	baseline
3.73571	baseline
23.1257	baseline
1.15571	baseline
15.3757	baseline
-8.86429	baseline
-12.1043	baseline
-13.0643	baseline
-15.9743	baseline
-1.43429	baseline
1.47571	baseline
7.93571	baseline
4.38571	baseline
-8.22429	baseline
-8.54429	baseline
-3.69429	baseline
-3.05429	baseline
-3.69429	baseline
-8.22429	baseline
1.47571	baseline
10.8457	baseline
2.44571	baseline
12.4657	baseline
-11.1343	baseline
-0.784286	baseline
-5.95429	baseline
-2.08429	baseline
9.55571	baseline
9.22571	baseline
7.61571	baseline
9.87571	baseline
4.70571	baseline
-13.7143	baseline
-3.37429	baseline
14.7257	baseline
13.4357	baseline
10.8457	baseline
16.6657	baseline
11.4957	baseline
15.6957	baseline
12.4657	baseline
7.93571	baseline
5.67571	baseline
9.55571	baseline
11.4957	baseline
9.22571	baseline
11.1657	baseline
19.2457	baseline
16.3357	baseline
12.7857	baseline
16.0157	baseline
13.4357	baseline
19.8957	baseline
18.2757	baseline
16.9857	baseline
17.3057	baseline
11.1657	baseline
14.7257	baseline
17.9557	baseline
11.4957	baseline
15.6957	baseline
11.4957	baseline
1.79571	baseline
7.93571	baseline
4.05571	baseline
4.05571	baseline
19.8957	baseline
11.8157	baseline
6.64571	baseline
20.8657	baseline
14.7257	baseline
17.6357	baseline
13.7557	baseline
17.9557	baseline
16.6657	baseline
12.7857	baseline
11.1657	baseline
20.5457	baseline
14.0757	baseline
11.1657	baseline
23.7757	baseline
17.6357	baseline
19.8957	baseline
18.9257	baseline
23.1257	baseline
17.9557	baseline
14.4057	baseline
17.6357	baseline
18.2757	baseline
16.6657	baseline
18.2757	baseline
15.6957	baseline
15.6957	baseline
11.1657	baseline
19.2457	baseline
19.8957	baseline
13.1057	baseline
17.6357	baseline
13.4357	baseline
16.3357	baseline
20.8657	baseline
16.3357	baseline
18.2757	baseline
16.6657	baseline
21.5157	baseline
6.96571	baseline
26.3557	baseline
20.2157	baseline
19.5757	baseline
15.0457	baseline
24.4157	baseline
18.9257	baseline
15.0457	baseline
15.0457	baseline
20.5457	baseline
8.26571	baseline
18.9257	baseline
9.87571	baseline
17.9557	baseline
17.9557	baseline
14.7257	baseline
11.1657	baseline
7.93571	baseline
14.0757	baseline
16.6657	baseline
12.7857	baseline
7.93571	baseline
13.1057	baseline
12.4657	baseline
13.1057	baseline
19.8957	baseline
22.4857	baseline
12.7857	baseline
18.6057	baseline
28.9457	baseline
30.2357	baseline
18.6057	baseline
18.6057	baseline
21.5157	baseline
20.2157	baseline
8.26571	baseline
17.3057	baseline
10.8457	baseline
12.1357	baseline
13.4357	baseline
15.3757	baseline
23.7757	baseline
22.1557	baseline
20.8657	baseline
16.3357	baseline
22.8057	baseline
17.3057	baseline
16.3357	baseline
18.2757	baseline
8.58571	baseline
9.55571	baseline
13.1057	baseline
7.61571	baseline
9.55571	baseline
11.1657	baseline
4.38571	baseline
8.90571	baseline
18.9257	baseline
17.6357	baseline
9.87571	baseline
12.7857	baseline
15.6957	baseline
24.4157	baseline
11.8157	baseline
21.5157	baseline
21.1857	baseline
24.0957	baseline
22.1557	baseline
20.2157	baseline
17.9557	baseline
13.1057	baseline
17.6357	baseline
22.1557	baseline
25.3857	baseline
20.5457	baseline
11.8157	baseline
16.9857	baseline
22.4857	baseline
17.6357	baseline
15.6957	baseline
23.4457	baseline
17.9557	baseline
17.3057	baseline
17.9557	baseline
19.5757	baseline
21.1857	baseline
12.4657	baseline
18.9257	baseline
21.5157	baseline
16.6657	baseline
28.6257	baseline
34.4357	baseline
30.5557	baseline
29.2657	baseline
40.2557	baseline
40.2557	baseline
32.4957	baseline
22.4857	baseline
35.4057	baseline
26.3557	baseline
25.0657	baseline
27.6557	baseline
31.2057	baseline
32.1757	baseline
27.0057	baseline
23.4457	baseline
26.3557	baseline
26.3557	baseline
30.2357	baseline
24.7457	baseline
24.0957	baseline
17.6357	baseline
30.8857	baseline
25.0657	baseline
18.2757	baseline
14.7257	baseline
24.0957	baseline
20.5457	baseline
13.7557	baseline
17.9557	baseline
23.1257	baseline
23.7757	baseline
27.6557	baseline
12.7857	baseline
25.0657	baseline
17.3057	baseline
19.2457	baseline
23.1257	baseline
24.7457	baseline
20.8657	baseline
23.1257	baseline
20.5457	baseline
15.3757	baseline
10.1957	baseline
21.5157	baseline
26.3557	baseline
28.2957	baseline
28.2957	baseline
24.7457	baseline
24.4157	baseline
27.6557	baseline
24.4157	baseline
20.5457	baseline
13.1057	baseline
19.2457	baseline
27.0057	baseline
16.6657	baseline
16.9857	baseline
10.1957	baseline
11.1657	baseline
15.6957	baseline
20.2157	baseline
18.6057	baseline
18.9257	baseline
12.4657	baseline
18.9257	baseline
19.8957	baseline
29.2657	baseline
31.2057	baseline
29.2657	baseline
31.5257	baseline
36.6957	baseline
21.5157	baseline
31.5257	baseline
33.1457	baseline
23.1257	baseline
25.0657	baseline
34.7657	baseline
26.0357	baseline
29.2657	baseline
35.4057	baseline
26.6857	baseline
37.9957	baseline
34.1157	baseline
28.9457	baseline
30.2357	baseline
21.8357	baseline
20.5457	baseline
27.0057	baseline
19.2457	baseline
20.5457	baseline
15.0457	baseline
6.64571	baseline
17.9557	baseline
14.4057	baseline
24.4157	baseline
23.1257	baseline
19.5757	baseline
16.0157	baseline
5.99571	baseline
30.5557	baseline
22.4857	baseline
19.5757	baseline
21.8357	baseline
25.3857	baseline
22.1557	baseline
12.7857	baseline
13.4357	baseline
9.22571	baseline
17.6357	baseline
14.0757	baseline
19.8957	baseline
21.8357	baseline
7.29571	baseline
21.5157	baseline
18.6057	baseline
18.2757	baseline
8.58571	baseline
7.93571	baseline
4.38571	baseline
13.1057	baseline
10.1957	baseline
20.5457	baseline
21.8357	baseline
17.9557	baseline
17.9557	baseline
16.6657	baseline
22.1557	baseline
33.1457	baseline
13.4357	baseline
16.3357	baseline
17.6357	baseline
27.6557	baseline
23.1257	baseline
21.8357	baseline
22.8057	baseline
32.4957	baseline
21.8357	baseline
26.6857	baseline
29.5857	baseline
27.3257	baseline
29.9157	baseline
21.1857	baseline
34.4357	baseline
29.2657	baseline
27.6557	baseline
27.0057	baseline
14.7257	baseline
24.0957	baseline
22.1557	baseline
14.4057	baseline
20.8657	baseline
25.3857	baseline
29.2657	baseline
24.7457	baseline
19.2457	baseline
24.0957	baseline
25.3857	baseline
24.0957	baseline
14.7257	baseline
20.5457	baseline
25.7157	baseline
27.9757	baseline
23.4457	baseline
42.1957	baseline
41.5457	baseline
26.6857	baseline
27.9757	baseline
32.8257	baseline
34.1157	baseline
28.6257	baseline
24.7457	baseline
32.8257	baseline
26.6857	baseline
26.6857	baseline
19.5757	baseline
18.6057	baseline
19.2457	baseline
19.5757	baseline
10.8457	baseline
33.4657	baseline
34.4357	baseline
28.6257	baseline
30.2357	baseline
32.8257	baseline
36.6957	baseline
32.8257	baseline
29.2657	baseline
36.0557	baseline
32.1757	baseline
33.4657	baseline
27.0057	baseline
30.8857	baseline
29.5857	baseline
36.0557	baseline
27.0057	baseline
37.0257	baseline
37.0257	baseline
37.9957	baseline
46.7157	baseline
39.2857	baseline
42.8457	baseline
42.5157	baseline
37.3457	baseline
44.1357	baseline
42.5157	baseline
36.3757	baseline
39.2857	baseline
43.4857	baseline
47.3657	baseline
49.6257	baseline
44.1357	baseline
40.5757	baseline
50.2757	baseline
46.3957	baseline
38.3157	baseline
40.9057	baseline
51.8857	baseline
42.1957	baseline
44.1357	baseline
33.7957	baseline
41.5457	baseline
43.8057	baseline
41.8757	baseline
42.5157	baseline
33.1457	baseline
32.4957	baseline
46.7157	baseline
47.3657	baseline
39.6057	baseline
37.6657	baseline
42.1957	baseline
43.4857	baseline
44.7757	baseline
37.9957	baseline
45.4257	baseline
41.8757	baseline
48.6557	baseline
46.0757	baseline
49.6257	baseline
47.0457	baseline
46.3957	baseline
52.2157	baseline
42.5157	baseline
48.9857	baseline
41.5457	baseline
44.1357	baseline
37.9957	baseline
36.6957	baseline
44.1357	baseline
42.5157	baseline
50.2757	baseline
41.5457	baseline
43.4857	baseline
48.3357	baseline
48.0157	baseline
49.6257	baseline
47.0457	baseline
49.3057	baseline
46.7157	baseline
48.6557	baseline
51.8857	baseline
44.7757	baseline
46.7157	baseline
47.6857	baseline
54.1557	baseline
55.4457	baseline
57.0657	baseline
50.2757	baseline
53.1857	baseline
47.6857	baseline
45.1057	baseline
48.3357	baseline
47.3657	baseline
49.6257	baseline
42.1957	baseline
46.0757	baseline
45.4257	baseline
38.3157	baseline
48.3357	baseline
39.2857	baseline
42.1957	baseline
46.7157	baseline
43.8057	baseline
45.1057	baseline
40.2557	baseline
38.9657	baseline
42.1957	baseline
44.4557	baseline
39.6057	baseline
30.5557	baseline
33.4657	baseline
28.2957	baseline
25.7157	baseline
30.8857	baseline
35.4057	baseline
37.3457	baseline
37.9957	baseline
35.7357	baseline
33.4657	baseline
40.5757	baseline
40.2557	baseline
37.6657	baseline
48.0157	baseline
48.9857	baseline
49.9557	baseline
38.6357	baseline
40.9057	baseline
30.8857	baseline
28.9457	baseline
34.7657	baseline
38.9657	baseline
49.9557	baseline
47.3657	baseline
40.9057	baseline
42.8457	baseline
45.4257	baseline
41.2257	baseline
37.6657	baseline
59.9657	baseline
44.4557	baseline
50.9157	baseline
39.9357	baseline
43.4857	baseline
34.7657	baseline
44.1357	baseline
42.8457	baseline
45.4257	baseline
44.4557	baseline
44.4557	baseline
48.6557	baseline
44.1357	baseline
37.6657	baseline
52.5357	baseline
51.5657	baseline
56.0957	baseline
58.3557	baseline
42.5157	baseline
41.5457	baseline
45.1057	baseline
40.5757	baseline
41.5457	baseline
42.8457	baseline
37.0257	baseline
32.1757	baseline
47.3657	baseline
38.3157	baseline
38.6357	baseline
39.9357	baseline
46.7157	baseline
46.7157	baseline
44.4557	baseline
41.5457	baseline
38.6357	baseline
32.1757	baseline
44.7757	baseline
35.0857	baseline
35.7357	baseline
40.9057	baseline
35.0857	baseline
32.8257	baseline
35.7357	baseline
39.2857	baseline
30.8857	baseline
37.6657	baseline
32.8257	baseline
30.2357	baseline
36.3757	baseline
42.8457	baseline
36.6957	baseline
42.8457	baseline
38.9657	baseline
42.5157	baseline
42.5157	baseline
41.8757	baseline
43.1657	baseline
36.0557	baseline
38.3157	baseline
38.6357	baseline
35.4057	baseline
31.2057	baseline
42.5157	baseline
42.1957	baseline
41.2257	baseline
44.1357	baseline
43.1657	baseline
48.6557	baseline
40.2557	baseline
50.9157	baseline
46.7157	baseline
51.2457	baseline
63.8457	baseline
51.8857	baseline
61.2657	baseline
56.0957	baseline
47.3657	baseline
40.2557	baseline
45.7457	baseline
40.2557	baseline
31.8557	baseline
47.3657	baseline
26.6857	baseline
41.2257	baseline
46.3957	baseline
42.1957	baseline
45.1057	baseline
44.4557	baseline
45.4257	baseline
52.8557	baseline
51.8857	baseline
54.7957	baseline
43.1657	baseline
46.3957	baseline
37.0257	baseline
45.7457	baseline
42.8457	baseline
42.5157	baseline
39.6057	baseline
46.7157	baseline
49.9557	baseline
49.9557	baseline
57.0657	baseline
48.0157	baseline
49.3057	baseline
47.6857	baseline
46.7157	baseline
53.8257	baseline
38.3157	baseline
45.4257	baseline
46.7157	baseline
43.8057	baseline
45.4257	baseline
42.5157	baseline
39.9357	baseline
43.8057	baseline
38.9657	baseline
41.8757	baseline
44.7757	baseline
37.9957	baseline
28.2957	baseline
46.0757	baseline
39.6057	baseline
36.6957	baseline
40.2557	baseline
41.2257	baseline
41.8757	baseline
42.5157	baseline
33.4657	baseline
39.9357	baseline
37.6657	baseline
29.5857	baseline
36.6957	baseline
38.9657	baseline
37.6657	baseline
39.2857	baseline
35.0857	baseline
28.9457	baseline
29.5857	baseline
38.3157	baseline
33.4657	baseline
37.9957	baseline
34.4357	baseline
32.1757	baseline
45.1057	baseline
28.2957	baseline
32.4957	baseline
38.3157	baseline
35.7357	baseline
41.2257	baseline
46.0757	baseline
45.4257	baseline
38.9657	baseline
36.6957	baseline
36.0557	baseline
40.5757	baseline
32.1757	baseline
36.0557	baseline
35.0857	baseline
30.8857	baseline
38.6357	baseline
45.7457	baseline
43.1657	baseline
42.5157	baseline
42.8457	baseline
48.9857	baseline
38.3157	baseline
40.5757	baseline
43.8057	baseline
52.8557	baseline
37.6657	baseline
37.9957	baseline
39.6057	baseline
40.2557	baseline
41.8757	baseline
38.6357	baseline
38.9657	baseline
36.0557	baseline
34.4357	baseline
36.3757	baseline
39.9357	baseline
36.6957	baseline
33.1457	baseline
37.9957	baseline
32.4957	baseline
38.9657	baseline
43.8057	baseline
34.7657	baseline
37.6657	baseline
38.6357	baseline
33.7957	baseline
38.6357	baseline
37.9957	baseline
28.9457	baseline
38.9657	baseline
35.7357	baseline
41.8757	baseline
42.1957	baseline
44.1357	baseline
50.2757	baseline
37.9957	baseline
47.6857	baseline
33.7957	baseline
29.2657	baseline
42.8457	baseline
39.9357	baseline
36.6957	baseline
39.9357	baseline
47.3657	baseline
40.2557	baseline
36.6957	baseline
35.7357	baseline
42.8457	baseline
44.7757	baseline
33.1457	baseline
33.7957	baseline
36.3757	baseline
40.2557	baseline
42.1957	baseline
45.4257	baseline
41.5457	baseline
44.1357	baseline
34.1157	baseline
41.8757	baseline
35.7357	baseline
34.4357	baseline
41.8757	baseline
41.2257	baseline
40.2557	baseline
37.6657	baseline
36.6957	baseline
42.5157	baseline
44.1357	baseline
43.8057	baseline
47.0457	baseline
43.8057	baseline
44.1357	baseline
36.0557	baseline
37.0257	baseline
43.4857	baseline
44.1357	baseline
36.0557	baseline
38.3157	baseline
35.4057	baseline
39.6057	baseline
43.1657	baseline
46.3957	baseline
37.6657	baseline
37.0257	baseline
37.6657	baseline
41.2257	baseline
35.7357	baseline
42.1957	baseline
37.0257	baseline
44.1357	baseline
31.2057	baseline
40.2557	baseline
39.9357	baseline
44.4557	baseline
39.6057	baseline
50.5957	baseline
56.4157	baseline
50.9157	baseline
49.6257	baseline
48.3357	baseline
49.9557	baseline
58.9957	baseline
46.3957	baseline
43.4857	baseline
46.7157	baseline
38.9657	baseline
35.0857	baseline
44.1357	baseline
44.1357	baseline
47.0457	baseline
48.9857	baseline
48.3357	baseline
46.7157	baseline
42.8457	baseline
43.4857	baseline
47.0457	baseline
45.1057	baseline
46.7157	baseline
44.1357	baseline
43.8057	baseline
48.9857	baseline
46.0757	baseline
37.3457	baseline
41.2257	baseline
43.8057	baseline
46.0757	baseline
48.6557	baseline
51.8857	baseline
53.8257	baseline
48.9857	baseline
44.7757	baseline
48.3357	baseline
50.2757	baseline
45.1057	baseline
39.6057	baseline
46.0757	baseline
47.6857	baseline
46.3957	baseline
42.8457	baseline
46.0757	baseline
37.0257	baseline
44.1357	baseline
33.4657	baseline
37.0257	baseline
34.1157	baseline
35.7357	baseline
41.5457	baseline
37.0257	baseline
35.4057	baseline
38.9657	baseline
38.6357	baseline
35.0857	baseline
40.2557	baseline
44.1357	baseline
40.2557	baseline
40.2557	baseline
40.9057	baseline
42.5157	baseline
47.3657	baseline
44.1357	baseline
48.0157	baseline
49.6257	baseline
44.7757	baseline
53.5057	baseline
52.2157	baseline
52.2157	baseline
46.3957	baseline
50.5957	baseline
43.1657	baseline
49.3057	baseline
47.0457	baseline
48.6557	baseline
54.1557	baseline
51.8857	baseline
49.9557	baseline
44.1357	baseline
47.6857	baseline
53.5057	baseline
46.0757	baseline
43.1657	baseline
50.5957	baseline
48.9857	baseline
43.1657	baseline
48.6557	baseline
39.6057	baseline
41.8757	baseline
38.6357	baseline
44.7757	baseline
45.4257	baseline
45.7457	baseline
47.3657	baseline
50.9157	baseline
48.3357	baseline
52.2157	baseline
40.9057	baseline
38.6357	baseline
43.8057	baseline
40.9057	baseline
37.3457	baseline
27.9757	baseline
31.2057	baseline
42.5157	baseline
46.7157	baseline
38.9657	baseline
41.5457	baseline
41.5457	baseline
47.0457	baseline
50.9157	baseline
45.4257	baseline
37.9957	baseline
39.2857	baseline
36.3757	baseline
38.9657	baseline
44.1357	baseline
41.5457	baseline
33.1457	baseline
44.1357	baseline
39.9357	baseline
41.5457	baseline
42.5157	baseline
48.0157	baseline
38.6357	baseline
29.2657	baseline
40.2557	baseline
43.4857	baseline
38.9657	baseline
51.8857	baseline
43.8057	baseline
43.1657	baseline
41.5457	baseline
50.2757	baseline
48.0157	baseline
49.9557	baseline
47.3657	baseline
38.6357	baseline
42.1957	baseline
34.4357	baseline
46.3957	baseline
44.4557	baseline
39.9357	baseline
30.5557	baseline
37.3457	baseline
39.6057	baseline
33.4657	baseline
28.9457	baseline
33.7957	baseline
31.5257	baseline
32.8257	baseline
34.7657	baseline
31.8557	baseline
32.4957	baseline
48.6557	baseline
43.8057	baseline
29.9157	baseline
41.5457	baseline
40.9057	baseline
36.0557	baseline
42.5157	baseline
37.6657	baseline
37.9957	baseline
36.3757	baseline
45.7457	baseline
33.4657	baseline
35.0857	baseline
29.2657	baseline
37.3457	baseline
38.3157	baseline
42.8457	baseline
42.5157	baseline
47.6857	baseline
41.8757	baseline
44.4557	baseline
29.9157	baseline
40.5757	baseline
43.8057	baseline
39.2857	baseline
29.2657	baseline
46.7157	baseline
40.2557	baseline
42.5157	baseline
38.3157	baseline
45.7457	baseline
48.9857	baseline
55.1257	baseline
49.3057	baseline
43.4857	baseline
46.0757	baseline
43.8057	baseline
46.7157	baseline
52.2157	baseline
44.1357	baseline
49.3057	baseline
48.9857	baseline
48.0157	baseline
40.5757	baseline
47.3657	baseline
46.0757	baseline
43.8057	baseline
44.4557	baseline
40.5757	baseline
47.3657	baseline
48.0157	baseline
49.6257	baseline
43.1657	baseline
45.1057	baseline
49.9557	baseline
44.7757	baseline
48.3357	baseline
48.3357	baseline
44.7757	baseline
48.3357	baseline
44.4557	baseline
52.2157	baseline
45.4257	baseline
39.2857	baseline
35.7357	baseline
33.1457	baseline
41.5457	baseline
40.9057	baseline
44.1357	baseline
32.4957	baseline
37.3457	baseline
43.8057	baseline
41.8757	baseline
48.3357	baseline
45.4257	baseline
33.7957	baseline
38.9657	baseline
40.2557	baseline
38.3157	baseline
41.8757	baseline
45.7457	baseline
39.6057	baseline
43.1657	baseline
39.6057	baseline
40.2557	baseline
43.1657	baseline
32.8257	baseline
35.7357	baseline
30.8857	baseline
41.8757	baseline
37.0257	baseline
41.2257	baseline
37.6657	baseline
44.7757	baseline
40.9057	baseline
42.8457	baseline
42.5157	baseline
43.8057	baseline
44.1357	baseline
48.3357	baseline
41.8757	baseline
47.6857	baseline
45.7457	baseline
40.9057	baseline
42.5157	baseline
51.2457	baseline
40.5757	baseline
48.3357	baseline
46.0757	baseline
38.6357	baseline
41.5457	baseline
44.4557	baseline
36.0557	baseline
29.9157	baseline
41.5457	baseline
37.9957	baseline
49.6257	baseline
49.6257	baseline
44.1357	baseline
45.4257	baseline
40.2557	baseline
39.2857	baseline
38.9657	baseline
33.1457	baseline
41.8757	baseline
31.5257	baseline
33.1457	baseline
39.6057	baseline
38.3157	baseline
33.4657	baseline
41.8757	baseline
38.6357	baseline
41.8757	baseline
41.2257	baseline
41.5457	baseline
35.7357	baseline
44.7757	baseline
46.0757	baseline
42.8457	baseline
33.4657	baseline
34.1157	baseline
40.2557	baseline
37.3457	baseline
41.5457	baseline
39.2857	baseline
44.1357	baseline
44.1357	baseline
41.8757	baseline
40.9057	baseline
40.5757	baseline
31.5257	baseline
32.8257	baseline
34.7657	baseline
27.0057	baseline
37.6657	baseline
34.7657	baseline
41.5457	baseline
38.6357	baseline
40.5757	baseline
40.5757	baseline
38.9657	baseline
33.7957	baseline
43.8057	baseline
35.4057	baseline
42.8457	baseline
37.6657	baseline
40.5757	baseline
39.9357	baseline
40.9057	baseline
46.0757	baseline
48.0157	baseline
43.1657	baseline
43.4857	baseline
41.2257	baseline
40.5757	baseline
39.2857	baseline
43.8057	baseline
47.0457	baseline
42.1957	baseline
27.6557	baseline
34.1157	baseline
40.9057	baseline
34.1157	baseline
41.8757	baseline
36.0557	baseline
39.6057	baseline
30.2357	baseline
33.1457	baseline
41.5457	baseline
43.8057	baseline
42.5157	baseline
35.0857	baseline
26.3557	baseline
39.2857	baseline
41.8757	baseline
45.4257	baseline
49.9557	baseline
47.3657	baseline
37.6657	baseline
36.0557	baseline
31.8557	baseline
37.9957	baseline
32.4957	baseline
40.5757	baseline
46.0757	baseline
45.1057	baseline
41.8757	baseline
42.1957	baseline
41.8757	baseline
52.2157	baseline
48.0157	baseline
50.5957	baseline
35.4057	baseline
39.9357	baseline
40.5757	baseline
39.2857	baseline
41.2257	baseline
39.6057	baseline
45.1057	baseline
37.9957	baseline
26.0357	baseline
31.8557	baseline
37.3457	baseline
37.6657	baseline
38.6357	baseline
45.7457	baseline
41.2257	baseline
47.0457	baseline
33.4657	baseline
48.9857	baseline
43.1657	baseline
43.4857	baseline
31.8557	baseline
34.1157	baseline
37.6657	baseline
35.7357	baseline
36.6957	baseline
40.9057	baseline
41.8757	baseline
28.2957	baseline
30.5557	baseline
44.7757	baseline
40.9057	baseline
41.5457	baseline
42.8457	baseline
34.7657	baseline
40.5757	baseline
47.0457	baseline
36.0557	baseline
37.3457	baseline
35.4057	baseline
31.8557	baseline
32.1757	baseline
31.8557	baseline
27.3257	baseline
32.8257	baseline
41.2257	baseline
33.7957	baseline
37.6657	baseline
33.1457	baseline
44.7757	baseline
43.8057	baseline
40.5757	baseline
46.7157	baseline
46.7157	baseline
39.6057	baseline
36.6957	baseline
43.8057	baseline
41.2257	baseline
41.5457	baseline
43.4857	baseline
39.9357	baseline
38.6357	baseline
41.8757	baseline
44.7757	baseline
41.2257	baseline
48.0157	baseline
42.1957	baseline
40.9057	baseline
34.7657	baseline
44.1357	baseline
34.7657	baseline
53.1857	baseline
50.9157	baseline
42.5157	baseline
46.0757	baseline
43.1657	baseline
38.3157	baseline
45.7457	baseline
37.9957	baseline
40.9057	baseline
39.6057	baseline
41.8757	baseline
39.6057	baseline
46.0757	baseline
37.0257	baseline
47.6857	baseline
46.3957	baseline
47.6857	baseline
51.2457	baseline
47.3657	baseline
56.0957	baseline
42.1957	baseline
40.9057	baseline
42.8457	baseline
40.5757	baseline
40.9057	baseline
48.0157	baseline
43.1657	baseline
50.2757	baseline
37.0257	baseline
36.6957	baseline
39.9357	baseline
41.5457	baseline
29.5857	baseline
36.0557	baseline
36.0557	baseline
40.2557	baseline
27.9757	baseline
36.3757	baseline
46.0757	baseline
46.3957	baseline
44.7757	baseline
44.7757	baseline
45.7457	baseline
42.8457	baseline
45.7457	baseline
44.7757	baseline
48.3357	baseline
40.5757	baseline
42.8457	baseline
47.0457	baseline
45.1057	baseline
44.4557	baseline
40.9057	baseline
43.8057	baseline
43.4857	baseline
32.4957	baseline
31.2057	baseline
43.8057	baseline
31.5257	baseline
38.6357	baseline
43.1657	baseline
27.9757	baseline
39.9357	baseline
39.2857	baseline
37.6657	baseline
44.1357	baseline
33.7957	baseline
36.3757	baseline
33.1457	baseline
35.7357	baseline
36.0557	baseline
40.5757	baseline
31.5257	baseline
42.8457	baseline
47.6857	baseline
36.6957	baseline
43.1657	baseline
38.6357	baseline
40.9057	baseline
42.8457	baseline
43.1657	baseline
50.9157	baseline
48.9857	baseline
41.5457	baseline
42.1957	baseline
44.1357	baseline
44.7757	baseline
39.6057	baseline
44.4557	baseline
48.6557	baseline
36.6957	baseline
32.4957	baseline
36.0557	baseline
32.1757	baseline
34.1157	baseline
34.1157	baseline
41.2257	baseline
35.0857	baseline
32.4957	baseline
36.0557	baseline
28.6257	baseline
31.5257	baseline
30.5557	baseline
36.0557	baseline
37.0257	baseline
40.5757	baseline
43.4857	baseline
48.3357	baseline
50.2757	baseline
53.8257	baseline
47.3657	baseline
39.6057	baseline
40.5757	baseline
48.0157	baseline
46.0757	baseline
41.8757	baseline
40.5757	baseline
37.6657	baseline
34.7657	baseline
32.1757	baseline
33.7957	baseline
30.5557	baseline
31.5257	baseline
27.9757	baseline
25.7157	baseline
27.6557	baseline
23.4457	baseline
23.1257	baseline
22.4857	baseline
25.3857	baseline
31.8557	baseline
23.7757	baseline
21.8357	baseline
28.2957	baseline
29.5857	baseline
25.3857	baseline
26.6857	baseline
28.2957	baseline
31.8557	baseline
37.9957	baseline
28.6257	baseline
31.2057	baseline
37.0257	baseline
41.5457	baseline
43.8057	baseline
40.9057	baseline
37.0257	baseline
46.3957	baseline
36.0557	baseline
37.0257	baseline
43.8057	baseline
37.3457	baseline
35.7357	baseline
43.4857	baseline
32.8257	baseline
37.0257	baseline
44.4557	baseline
37.6657	baseline
31.2057	baseline
35.0857	baseline
37.9957	baseline
36.6957	baseline
36.6957	baseline
49.6257	baseline
50.9157	baseline
48.6557	baseline
37.0257	baseline
36.0557	baseline
38.6357	baseline
46.7157	baseline
37.0257	baseline
44.1357	baseline
47.6857	baseline
41.8757	baseline
37.3457	baseline
43.1657	baseline
39.2857	baseline
32.8257	baseline
29.9157	baseline
40.5757	baseline
40.9057	baseline
38.9657	baseline
35.7357	baseline
37.6657	baseline
40.9057	baseline
52.5357	baseline
34.7657	baseline
31.2057	baseline
34.7657	baseline
32.1757	baseline
34.7657	baseline
32.4957	baseline
33.1457	baseline
31.5257	baseline
42.8457	baseline
36.0557	baseline
42.1957	baseline
46.0757	baseline
38.9657	baseline
48.0157	baseline
39.6057	baseline
38.6357	baseline
45.1057	baseline
43.8057	baseline
44.1357	baseline
45.1057	baseline
37.3457	baseline
41.8757	baseline
38.9657	baseline
38.6357	baseline
39.9357	baseline
41.8757	baseline
42.5157	baseline
41.2257	baseline
38.6357	baseline
48.6557	baseline
53.5057	baseline
39.9357	baseline
41.8757	baseline
41.2257	baseline
40.2557	baseline
38.9657	baseline
39.2857	baseline
39.6057	baseline
44.4557	baseline
43.1657	baseline
41.2257	baseline
46.7157	baseline
46.0757	baseline
36.3757	baseline
41.8757	baseline
48.3357	baseline
42.5157	baseline
43.8057	baseline
36.0557	baseline
35.4057	baseline
37.9957	baseline
40.2557	baseline
33.7957	baseline
41.2257	baseline
45.4257	baseline
43.1657	baseline
37.9957	baseline
34.4357	baseline
34.4357	baseline
40.2557	baseline
44.1357	baseline
46.7157	baseline
39.9357	baseline
40.5757	baseline
47.0457	baseline
32.8257	baseline
30.5557	baseline
35.0857	baseline
36.6957	baseline
31.8557	baseline
37.6657	baseline
39.2857	baseline
30.5557	baseline
50.5957	baseline
42.5157	baseline
42.8457	baseline
43.1657	baseline
40.9057	baseline
37.0257	baseline
36.3757	baseline
44.4557	baseline
48.0157	baseline
36.0557	baseline
42.8457	baseline
41.5457	baseline
42.5157	baseline
40.5757	baseline
38.3157	baseline
38.6357	baseline
37.3457	baseline
34.1157	baseline
31.8557	baseline
40.9057	baseline
34.4357	baseline
27.6557	baseline
30.2357	baseline
29.5857	baseline
30.8857	baseline
37.3457	baseline
36.0557	baseline
31.8557	baseline
39.2857	baseline
39.6057	baseline
42.8457	baseline
36.6957	baseline
39.9357	baseline
33.4657	baseline
32.1757	baseline
32.8257	baseline
30.2357	baseline
29.9157	baseline
46.7157	baseline
41.2257	baseline
45.1057	baseline
46.7157	baseline
45.7457	baseline
42.1957	baseline
43.1657	baseline
46.7157	baseline
42.1957	baseline
41.8757	baseline
43.4857	baseline
40.9057	baseline
44.4557	baseline
47.3657	baseline
40.9057	baseline
39.6057	baseline
41.8757	baseline
39.2857	baseline
33.4657	baseline
30.8857	baseline
28.9457	baseline
25.3857	baseline
36.0557	baseline
28.2957	baseline
31.5257	baseline
35.0857	baseline
32.1757	baseline
39.2857	baseline
38.9657	baseline
38.3157	baseline
29.5857	baseline
30.5557	baseline
40.5757	baseline
40.5757	baseline
38.6357	baseline
39.6057	baseline
36.0557	baseline
44.1357	baseline
37.9957	baseline
47.6857	baseline
42.5157	baseline
38.6357	baseline
37.9957	baseline
42.8457	baseline
33.7957	baseline
45.7457	baseline
47.6857	baseline
40.2557	baseline
35.7357	baseline
32.8257	baseline
38.9657	baseline
30.5557	baseline
33.4657	baseline
28.9457	baseline
14.7257	baseline
0.825714	baseline
-2.08429	baseline
8.26571	baseline
-6.28429	baseline
9.87571	baseline
12.1357	baseline
-8.86429	baseline
11.8157	baseline
-5.63429	baseline
0.505714	baseline
-9.19429	baseline
-11.7743	baseline
1.47571	baseline
-8.22429	baseline
-3.05429	baseline
15.0457	baseline
22.1557	baseline
3.08571	baseline
2.76571	baseline
-4.99429	baseline
7.61571	baseline
3.73571	baseline
20.5457	baseline
5.67571	baseline
6.64571	baseline
10.8457	baseline
4.05571	baseline
-0.464286	baseline
12.4657	baseline
-1.11429	baseline
-12.1043	baseline
-1.75429	baseline
-1.75429	baseline
-7.57429	baseline
7.61571	baseline
-11.7743	baseline
-5.31429	baseline
10.8457	baseline
16.3357	baseline
-6.28429	baseline
-0.784286	baseline
-12.4243	baseline
3.41571	baseline
-1.11429	baseline
13.1057	baseline
-6.92429	baseline
-2.40429	baseline
-8.54429	baseline
-7.89429	baseline
13.1057	baseline
13.7557	baseline
12.1357	baseline
6.64571	baseline
2.44571	baseline
0.825714	baseline
3.41571	baseline
1.79571	baseline
1.47571	baseline
6.64571	baseline
-0.464286	baseline
16.3357	baseline
-2.08429	baseline
8.26571	baseline
13.7557	baseline
-4.02429	baseline
-10.4843	baseline
-19.8543	baseline
-12.7443	baseline
1.47571	baseline
-2.72429	baseline
-1.43429	baseline
-1.75429	baseline
0.825714	baseline
7.29571	baseline
-8.86429	baseline
-7.89429	baseline
-0.144286	baseline
8.26571	baseline
-1.11429	baseline
3.41571	baseline
1.47571	baseline
-5.95429	baseline
[truncated: 40,479 more rows]

## Sheet: wt 30mM Pi
processed_bead	population
-15.6643	baseline
-6.30454	baseline
-15.6648	baseline
-10.9851	baseline
-5.13538	baseline
-7.47566	baseline
-3.96593	baseline
0.758787	baseline
-8.64649	baseline
6.60823	baseline
8.94795	baseline
-2.79733	baseline
-0.412608	baseline
-5.13789	baseline
-7.47817	baseline
-15.6684	baseline
-19.1787	baseline
-34.434	baseline
-9.81928	baseline
-23.9046	baseline
-27.4148	baseline
-22.7351	baseline
-23.9054	baseline
0.754323	baseline
-10.991	baseline
-10.9912	baseline
-1.58651	baseline
4.26321	baseline
-21.5671	baseline
-1.58735	baseline
-9.82263	baseline
-9.82291	baseline
-5.14319	baseline
-13.3335	baseline
-12.1637	baseline
-10.994	baseline
-18.0143	baseline
-26.2496	baseline
-30.9299	baseline
-25.0801	baseline
-13.3354	baseline
0.749302	baseline
1.91902	baseline
13.6187	baseline
13.6185	baseline
13.6182	baseline
0.747907	baseline
0.747628	baseline
-3.97765	baseline
-8.65793	baseline
-13.3382	baseline
-23.9135	baseline
-20.4038	baseline
-14.509	baseline
-16.8493	baseline
-13.3396	baseline
14.8301	baseline
1.91484	baseline
-6.32044	baseline
3.08428	baseline
-6.321	baseline
0.743722	baseline
-11.0016	baseline
-18.0218	baseline
-5.15211	baseline
-2.81239	baseline
5.42233	baseline
-9.83295	baseline
-26.2582	baseline
-28.5985	baseline
-20.4088	baseline
-12.1741	baseline
-30.9393	baseline
-27.4296	baseline
-21.5799	baseline
-0.430184	baseline
-7.49546	baseline
-5.15574	baseline
-12.176	baseline
-14.5163	baseline
-19.1966	baseline
-12.1769	baseline
-0.432136	baseline
3.07758	baseline
4.24731	baseline
-0.432973	baseline
12.4367	baseline
15.9915	baseline
-5.15881	baseline
-3.98909	baseline
-3.98937	baseline
-8.66965	baseline
-12.1799	baseline
-15.6902	baseline
1.90452	baseline
-9.84076	baseline
-20.416	baseline
-3.99132	baseline
-8.6716	baseline
-11.0119	baseline
-5.16216	baseline
-16.8624	baseline
1.90228	baseline
7.752	baseline
11.2617	baseline
17.1564	baseline
8.92117	baseline
-8.67411	baseline
3.07061	baseline
-1.60967	baseline
-15.6949	baseline
-7.50523	baseline
-14.5255	baseline
-16.8658	baseline
-2.82606	baseline
-12.1863	baseline
-20.4216	baseline
-12.1869	baseline
-1.61218	baseline
10.0875	baseline
-1.61274	baseline
-9.84802	baseline
-6.3383	baseline
23.0014	baseline
10.0861	baseline
-6.33913	baseline
-5.16941	baseline
6.57531	baseline
5.40503	baseline
-1.61525	baseline
-1.61553	baseline
5.40419	baseline
-0.446085	baseline
3.06364	baseline
-0.446643	baseline
-8.68192	baseline
7.7428	baseline
13.5925	baseline
4.23224	baseline
7.74196	baseline
7.74168	baseline
20.6564	baseline
5.40112	baseline
-2.83415	baseline
-1.61943	baseline
-1.61971	baseline
-1.61999	baseline
1.88973	baseline
-4.00555	baseline
-7.51583	baseline
-6.34611	baseline
-25.1114	baseline
-11.0267	baseline
-18.0469	baseline
-14.5372	baseline
-13.3675	baseline
-12.1978	baseline
-13.3681	baseline
-14.5383	baseline
-7.51862	baseline
-9.8589	baseline
-18.0492	baseline
-16.8795	baseline
-11.0297	baseline
-11.03	baseline
-6.35029	baseline
-5.18057	baseline
-2.84085	baseline
11.2439	baseline
10.0736	baseline
14.7983	baseline
0.713035	baseline
1.88276	baseline
7.73248	baseline
10.0722	baseline
12.4119	baseline
20.6466	baseline
15.9664	baseline
0.711082	baseline
3.0508	baseline
3.05052	baseline
-6.35476	baseline
0.709966	baseline
-14.5453	baseline
-46.2256	baseline
-34.4809	baseline
-43.8862	baseline
-30.9714	baseline
-20.4417	baseline
-23.952	baseline
-21.6123	baseline
-7.52755	baseline
-15.7178	baseline
-29.8031	baseline
-22.7834	baseline
-20.4437	baseline
-9.86894	baseline
-27.4642	baseline
-27.4645	baseline
-23.9548	baseline
-23.9551	baseline
-32.1453	baseline
-15.7206	baseline
-4.02089	baseline
10.0638	baseline
6.55355	baseline
5.38327	baseline
13.573	baseline
4.21271	baseline
7.72243	baseline
3.04215	baseline
0.701875	baseline
10.0616	baseline
13.5713	baseline
6.55104	baseline
6.55076	baseline
25.3155	baseline
27.6552	baseline
20.6349	baseline
7.71964	baseline
10.0594	baseline
7.71909	baseline
13.5688	baseline
8.88853	baseline
-6.36675	baseline
-7.53703	baseline
-1.64231	baseline
10.0574	baseline
-4.02787	baseline
3.03685	baseline
13.5666	baseline
-4.0287	baseline
-8.70898	baseline
-18.0693	baseline
-15.7295	baseline
-20.4548	baseline
-6.3701	baseline
12.3946	baseline
-1.64566	baseline
-2.86094	baseline
12.3938	baseline
8.88351	baseline
-0.476773	baseline
-1.64705	baseline
-5.20233	baseline
-13.3926	baseline
-2.86289	baseline
10.0518	baseline
3.03155	baseline
-6.37373	baseline
-14.564	baseline
-18.0743	baseline
7.71044	baseline
6.54016	baseline
-9.88512	baseline
-9.8854	baseline
-16.9057	baseline
-23.971	baseline
-22.8012	baseline
-14.5665	baseline
-21.6318	baseline
-23.9721	baseline
-32.1624	baseline
-29.8226	baseline
-34.5029	baseline
-34.5032	baseline
-14.5685	baseline
4.19625	baseline
-11.059	baseline
-11.0593	baseline
-33.3346	baseline
-15.7399	baseline
-7.55014	baseline
1.85458	baseline
12.3843	baseline
7.70402	baseline
-7.55126	baseline
-1.65654	baseline
-6.38182	baseline
-2.8721	baseline
15.9376	baseline
17.1073	baseline
-4.04293	baseline
-0.488211	baseline
10.0415	baseline
10.0412	baseline
6.53095	baseline
11.2107	baseline
11.2104	baseline
18.2751	baseline
10.0398	baseline
22.9546	baseline
17.1043	baseline
12.379	baseline
13.5487	baseline
8.86844	baseline
10.0382	baseline
4.18788	baseline
1.8476	baseline
15.9323	baseline
4.18705	baseline
10.0368	baseline
-2.87851	baseline
-2.87879	baseline
3.01593	baseline
0.675651	baseline
6.52537	baseline
17.1001	baseline
6.52481	baseline
1.84454	baseline
11.2043	baseline
4.18398	baseline
3.0137	baseline
10.0334	baseline
17.0981	baseline
10.0329	baseline
7.69258	baseline
3.0123	baseline
7.69202	baseline
-1.66825	baseline
4.18147	baseline
3.01119	baseline
-2.88409	baseline
14.7556	baseline
0.670351	baseline
-7.56493	baseline
14.7548	baseline
6.51951	baseline
0.669235	baseline
5.34896	baseline
17.0937	baseline
7.6884	baseline
0.668119	baseline
-6.39716	baseline
-8.73744	baseline
13.5373	baseline
8.857	baseline
-13.4183	baseline
-11.0786	baseline
1.83617	baseline
10.0259	baseline
5.34561	baseline
11.1953	baseline
3.00505	baseline
-8.74023	baseline
3.00449	baseline
-4.06079	baseline
5.34393	baseline
-0.506345	baseline
3.00338	baseline
4.1731	baseline
3.00282	baseline
-2.89246	baseline
5.34226	baseline
3.00198	baseline
20.5967	baseline
5.34142	baseline
8.85114	baseline
-5.23413	baseline
3.00059	baseline
12.3603	baseline
6.51003	baseline
20.5947	baseline
-4.06553	baseline
0.659192	baseline
2.99891	baseline
8.84863	baseline
12.3584	baseline
4.16808	baseline
-5.2372	baseline
-11.0875	baseline
12.3572	baseline
11.187	baseline
10.0167	baseline
7.6764	baseline
17.0811	baseline
5.33584	baseline
11.1856	baseline
6.50529	baseline
-6.40999	baseline
-1.68527	baseline
5.33445	baseline
7.67417	baseline
-1.68611	baseline
-6.41139	baseline
5.33333	baseline
-2.90195	baseline
13.5228	baseline
14.7375	baseline
19.4172	baseline
6.50194	baseline
-2.90334	baseline
-6.41362	baseline
1.8211	baseline
-9.92418	baseline
-12.2645	baseline
-8.75474	baseline
-15.775	baseline
0.649707	baseline
7.66943	baseline
-11.0959	baseline
-1.69113	baseline
0.648591	baseline
1.81831	baseline
7.66803	baseline
1.81775	baseline
10.0075	baseline
18.2422	baseline
-5.24808	baseline
-1.69336	baseline
-15.7786	baseline
-9.92892	baseline
0.645801	baseline
-6.41948	baseline
5.32524	baseline
7.66496	baseline
11.1747	baseline
20.5794	baseline
-0.525873	baseline
4.15385	baseline
-8.76143	baseline
-8.76171	baseline
-13.442	baseline
-7.59227	baseline
1.81245	baseline
6.49217	baseline
-14.6131	baseline
-9.93338	baseline
-9.93366	baseline
-7.59394	baseline
-19.2942	baseline
-9.9345	baseline
-7.59478	baseline
-18.1251	baseline
-18.1253	baseline
-9.93562	baseline
-6.42589	baseline
-7.59617	baseline
-11.1065	baseline
-5.25673	baseline
-5.25701	baseline
4.14771	baseline
-9.93757	baseline
5.31715	baseline
-8.76813	baseline
-4.08841	baseline
-11.1087	baseline
-20.514	baseline
-7.59924	baseline
-5.25952	baseline
6.4852	baseline
-6.43008	baseline
-4.09036	baseline
1.80436	baseline
-11.1109	baseline
-4.0912	baseline
5.31353	baseline
-8.77175	baseline
-6.43203	baseline
1.80269	baseline
8.82241	baseline
-4.09287	baseline
5.31185	baseline
6.48157	baseline
-4.09371	baseline
8.82102	baseline
4.14074	baseline
-4.09454	baseline
7.65018	baseline
11.1599	baseline
4.13962	baseline
8.81934	baseline
2.96906	baseline
1.79878	baseline
4.1385	baseline
4.13823	baseline
14.7129	baseline
9.98767	baseline
2.96739	baseline
21.7321	baseline
11.1568	baseline
6.47655	baseline
13.4963	baseline
12.326	baseline
28.7507	baseline
9.98544	baseline
8.81516	baseline
13.4949	baseline
-1.7154	baseline
21.7293	baseline
14.709	baseline
2.96376	baseline
1.79348	baseline
4.1332	baseline
6.47292	baseline
-4.10235	baseline
-6.44263	baseline
11.1521	baseline
0.621809	baseline
-8.78347	baseline
9.98125	baseline
5.30097	baseline
1.79069	baseline
15.8754	baseline
4.13013	baseline
2.95986	baseline
0.619577	baseline
12.3193	baseline
1.78902	baseline
6.46874	baseline
12.3185	baseline
5.29818	baseline
12.3179	baseline
13.4876	baseline
12.3173	baseline
4.12707	baseline
12.3168	baseline
13.4865	baseline
17.0412	baseline
8.80595	baseline
6.46567	baseline
-0.554608	baseline
-8.78989	baseline
0.614834	baseline
5.29456	baseline
13.4843	baseline
21.719	baseline
20.5487	baseline
11.1434	baseline
-4.11184	baseline
1.78288	baseline
-2.9424	baseline
2.95232	baseline
12.312	baseline
5.29177	baseline
11.1415	baseline
7.63121	baseline
7.63093	baseline
9.97065	baseline
4.12037	baseline
12.3101	baseline
-2.94519	baseline
-6.45547	baseline
-0.560745	baseline
5.28898	baseline
2.9487	baseline
17.0334	baseline
-0.561861	baseline
8.79786	baseline
7.62758	baseline
-1.7327	baseline
2.94702	baseline
13.4767	baseline
11.1365	baseline
4.11619	baseline
1.77591	baseline
-5.28937	baseline
8.79535	baseline
2.94507	baseline
9.96479	baseline
17.0295	baseline
6.45423	baseline
-6.46105	baseline
5.28368	baseline
9.9634	baseline
11.1331	baseline
-0.567162	baseline
13.4726	baseline
13.4723	baseline
1.772	baseline
13.4717	baseline
11.1314	baseline
7.62116	baseline
5.28089	baseline
6.45061	baseline
8.79033	baseline
18.195	baseline
0.59977	baseline
4.10949	baseline
7.61921	baseline
17.0239	baseline
9.95865	baseline
9.95837	baseline
18.1931	baseline
8.78782	baseline
11.1275	baseline
12.2973	baseline
7.61698	baseline
-2.9583	baseline
8.78642	baseline
2.93614	baseline
8.78586	baseline
7.61558	baseline
2.93531	baseline
2.93503	baseline
-2.96025	baseline
0.594469	baseline
-2.96081	baseline
8.78391	baseline
-1.74637	baseline
-5.30165	baseline
5.27307	baseline
1.7628	baseline
8.78252	baseline
14.6772	baseline
12.292	baseline
8.78168	baseline
7.6114	baseline
8.78112	baseline
5.27084	baseline
19.3556	baseline
5.27028	baseline
11.12	baseline
-0.580274	baseline
6.43945	baseline
1.75917	baseline
0.588889	baseline
2.92861	baseline
-2.96667	baseline
-5.30695	baseline
6.43777	baseline
20.5225	baseline
17.0122	baseline
12.2869	baseline
1.75666	baseline
9.94638	baseline
12.2861	baseline
11.1158	baseline
4.09554	baseline
17.0103	baseline
13.455	baseline
-4.1403	baseline
9.94443	baseline
11.1141	baseline
21.6889	baseline
2.92359	baseline
8.77331	baseline
13.453	baseline
14.6678	baseline
8.77247	baseline
7.60219	baseline
15.8369	baseline
12.2816	baseline
19.3464	baseline
20.5161	baseline
5.2608	baseline
15.8355	baseline
6.43024	baseline
9.93996	baseline
25.1947	baseline
20.5144	baseline
13.4491	baseline
8.76885	baseline
11.1086	baseline
12.2783	baseline
13.448	baseline
13.4477	baseline
13.4475	baseline
17.0022	baseline
22.8519	baseline
14.6616	baseline
17.0013	baseline
0.576056	baseline
6.42578	baseline
17.0005	baseline
7.59522	baseline
12.2749	baseline
7.59466	baseline
7.59438	baseline
9.9341	baseline
19.3388	baseline
11.1035	baseline
-0.596733	baseline
12.273	baseline
4.08271	baseline
8.76243	baseline
11.1022	baseline
13.4419	baseline
19.3366	baseline
14.6563	baseline
16.996	baseline
5.25076	baseline
6.42048	baseline
9.9302	baseline
13.4399	baseline
13.4396	baseline
9.92936	baseline
15.8241	baseline
8.7588	baseline
12.2685	baseline
6.41825	baseline
11.098	baseline
12.2677	baseline
13.4374	baseline
8.75713	baseline
9.92685	baseline
-1.77343	baseline
-0.603708	baseline
9.92601	baseline
12.2657	baseline
4.07546	baseline
4.07518	baseline
8.7549	baseline
20.4996	baseline
7.58434	baseline
18.1591	baseline
4.07378	baseline
9.9235	baseline
12.2632	baseline
14.6479	baseline
16.9877	baseline
34.5824	baseline
16.9871	baseline
11.0918	baseline
4.07155	baseline
-1.77873	baseline
6.41099	baseline
7.58071	baseline
11.0904	baseline
16.9852	baseline
15.8149	baseline
13.4296	baseline
24.0043	baseline
12.259	baseline
20.4938	baseline
15.8135	baseline
12.2582	baseline
14.6429	baseline
8.74764	baseline
9.91736	baseline
8.74709	baseline
9.91681	baseline
11.0865	baseline
19.3212	baseline
7.57597	baseline
18.1507	baseline
27.5104	baseline
20.4901	baseline
21.6599	baseline
21.6596	baseline
16.9793	baseline
13.424	baseline
14.6387	baseline
15.8085	baseline
2.89318	baseline
7.5729	baseline
6.40262	baseline
13.4223	baseline
8.74206	baseline
13.4218	baseline
11.0815	baseline
18.1462	baseline
23.9959	baseline
14.6357	baseline
27.5054	baseline
28.6751	baseline
15.8048	baseline
2.88955	baseline
16.9743	baseline
13.419	baseline
15.8037	baseline
7.56844	baseline
12.2482	baseline
9.90788	baseline
11.0776	baseline
18.1423	baseline
11.077	baseline
14.6318	baseline
18.1415	baseline
12.2462	baseline
9.90593	baseline
29.8406	baseline
14.6304	baseline
6.39509	baseline
13.4148	baseline
13.4145	baseline
12.2443	baseline
19.309	baseline
8.7337	baseline
-3.01158	baseline
5.22314	baseline
14.6279	baseline
14.6276	baseline
18.1373	baseline
7.56202	baseline
5.22174	baseline
9.90146	baseline
9.90118	baseline
22.8159	baseline
23.9856	baseline
13.4103	baseline
9.90007	baseline
20.4748	baseline
21.6445	baseline
13.4092	baseline
21.644	baseline
25.1537	baseline
15.7934	baseline
16.9631	baseline
26.3228	baseline
26.3226	baseline
26.3223	baseline
20.472	baseline
26.3217	baseline
22.8114	baseline
21.6412	baseline
18.1309	baseline
25.1506	baseline
34.5553	baseline
26.32	baseline
21.6398	baseline
23.9795	baseline
23.9792	baseline
19.2989	baseline
13.4037	baseline
12.2334	baseline
28.6581	baseline
35.7228	baseline
31.0425	baseline
35.7223	baseline
28.657	baseline
32.2117	baseline
28.6564	baseline
28.6561	baseline
27.4859	baseline
22.8056	baseline
15.7853	baseline
21.635	baseline
12.2297	baseline
26.3145	baseline
29.8242	baseline
29.8239	baseline
26.3136	baseline
22.8034	baseline
21.6331	baseline
21.6328	baseline
26.3125	baseline
6.37724	baseline
19.292	baseline
22.8017	baseline
13.3964	baseline
8.71612	baseline
13.3958	baseline
8.71556	baseline
7.54528	baseline
15.78	baseline
15.7797	baseline
14.6094	baseline
23.9692	baseline
9.88389	baseline
19.2886	baseline
13.3933	baseline
18.1181	baseline
13.3928	baseline
18.1175	baseline
16.9472	baseline
18.1169	baseline
15.7767	baseline
7.54138	baseline
8.7111	baseline
15.7758	baseline
21.6255	baseline
23.9653	baseline
33.37	baseline
28.6447	baseline
23.9644	baseline
33.3691	baseline
20.4539	baseline
20.4536	baseline
26.3033	baseline
28.643	baseline
31.0278	baseline
15.7725	baseline
13.3872	baseline
14.6019	baseline
15.7716	baseline
20.4514	baseline
6.36608	baseline
23.9608	baseline
16.9405	baseline
18.1102	baseline
16.94	baseline
15.7697	baseline
22.7894	baseline
15.7691	baseline
7.53384	baseline
20.4486	baseline
14.5983	baseline
5.19301	baseline
6.36273	baseline
12.2124	baseline
9.87217	baseline
29.8069	baseline
23.9566	baseline
23.9563	baseline
27.4661	baseline
23.9558	baseline
19.2755	baseline
19.2752	baseline
25.1249	baseline
22.7847	baseline
28.6344	baseline
27.4641	baseline
13.3788	baseline
21.6135	baseline
20.4433	baseline
22.783	baseline
19.2727	baseline
14.5924	baseline
15.7621	baseline
16.9319	baseline
23.9516	baseline
21.6113	baseline
19.271	baseline
21.6108	baseline
23.9505	baseline
23.9502	baseline
18.0999	baseline
16.9296	baseline
22.7794	baseline
32.1841	baseline
23.9488	baseline
34.5235	baseline
26.2882	baseline
21.608	baseline
27.4577	baseline
31.0124	baseline
19.2671	baseline
27.4568	baseline
35.6916	baseline
32.1813	baseline
33.351	baseline
36.8607	baseline
29.7955	baseline
25.1152	baseline
28.6249	baseline
27.4546	baseline
19.2643	baseline
32.1791	baseline
26.2838	baseline
19.2635	baseline
19.2632	baseline
25.1129	baseline
23.9427	baseline
29.7924	baseline
12.1971	baseline
21.6018	baseline
32.1765	baseline
20.4313	baseline
15.751	baseline
26.2807	baseline
15.7504	baseline
8.68515	baseline
19.2599	baseline
19.2596	baseline
22.7693	baseline
25.109	baseline
14.5788	baseline
20.4285	baseline
34.5132	baseline
25.1079	baseline
27.4476	baseline
23.9374	baseline
27.4471	baseline
31.0018	baseline
29.7865	baseline
34.5112	baseline
38.021	baseline
28.6157	baseline
28.6154	baseline
32.1701	baseline
20.4249	baseline
21.5946	baseline
29.7843	baseline
27.444	baseline
29.7837	baseline
21.5935	baseline
27.4432	baseline
27.4429	baseline
34.5076	baseline
20.4223	baseline
27.4421	baseline
22.7618	baseline
28.6115	baseline
27.4412	baseline
14.5709	baseline
26.2707	baseline
26.2704	baseline
26.2701	baseline
28.6098	baseline
22.7596	baseline
22.7593	baseline
32.164	baseline
28.6087	baseline
18.0784	baseline
19.2482	baseline
18.0779	baseline
33.3326	baseline
33.3323	baseline
40.352	baseline
33.3318	baseline
33.3315	baseline
20.4162	baseline
29.7759	baseline
30.9906	baseline
29.7754	baseline
30.9901	baseline
33.3298	baseline
29.7745	baseline
27.4343	baseline
26.264	baseline
29.7737	baseline
22.7534	baseline
33.3281	baseline
30.9879	baseline
25.0926	baseline
30.9873	baseline
26.262	baseline
28.6017	baseline
32.1565	baseline
29.7712	baseline
23.9209	baseline
18.0706	baseline
19.2403	baseline
20.4101	baseline
18.0698	baseline
30.9845	baseline
33.3242	baseline
41.514	baseline
29.7687	baseline
23.9184	baseline
25.0881	baseline
33.3228	baseline
30.9826	baseline
36.8323	baseline
40.342	baseline
34.4917	baseline
26.2564	baseline
25.0862	baseline
27.4259	baseline
30.9806	baseline
23.9153	baseline
26.255	baseline
20.4048	baseline
29.7645	baseline
27.4242	baseline
27.4239	baseline
30.9787	baseline
39.1684	baseline
36.8281	baseline
22.7428	baseline
40.3375	baseline
32.1473	baseline
33.317	baseline
28.5917	baseline
25.0814	baseline
39.1661	baseline
30.9759	baseline
39.1656	baseline
34.4853	baseline
35.655	baseline
37.9947	baseline
28.5895	baseline
26.2492	baseline
27.4189	baseline
25.0786	baseline
22.7383	baseline
30.9731	baseline
36.8228	baseline
29.7575	baseline
28.5872	baseline
27.417	baseline
34.4817	baseline
29.7564	baseline
33.3111	baseline
22.7358	baseline
29.7556	baseline
32.1403	baseline
35.65	baseline
30.9697	baseline
27.4144	baseline
21.5642	baseline
25.0739	baseline
27.4136	baseline
26.2433	baseline
36.818	baseline
43.8378	baseline
32.1375	baseline
29.7522	baseline
25.0719	baseline
20.3917	baseline
22.7314	baseline
30.9661	baseline
25.0708	baseline
30.9655	baseline
34.4753	baseline
25.07	baseline
36.8147	baseline
36.8144	baseline
33.3041	baseline
33.3039	baseline
32.1336	baseline
41.4933	baseline
49.728	baseline
48.5577	baseline
45.0025	baseline
37.9822	baseline
41.4919	baseline
28.5766	baseline
32.1314	baseline
30.9611	baseline
32.1308	baseline
27.4055	baseline
27.4052	baseline
25.065	baseline
26.2347	baseline
41.4894	baseline
44.9991	baseline
37.9788	baseline
28.5736	baseline
37.9783	baseline
43.828	baseline
30.9577	baseline
29.7424	baseline
29.7422	baseline
25.0619	baseline
27.4016	baseline
30.9563	baseline
32.1261	baseline
29.7408	baseline
28.5705	baseline
19.2102	baseline
30.9549	baseline
26.2297	baseline
26.2294	baseline
40.3141	baseline
30.9538	baseline
35.6335	baseline
39.1433	baseline
23.888	baseline
25.0577	baseline
34.4624	baseline
28.5671	baseline
32.1219	baseline
33.2916	baseline
34.4613	baseline
37.971	baseline
43.8208	baseline
39.1405	baseline
32.1202	baseline
41.4799	baseline
35.6296	baseline
28.5644	baseline
29.7341	baseline
32.1188	baseline
30.9485	baseline
20.3732	baseline
34.458	baseline
43.8177	baseline
39.1374	baseline
39.1371	baseline
47.3718	baseline
32.1166	baseline
23.8813	baseline
33.286	baseline
35.6257	baseline
28.5605	baseline
23.8802	baseline
32.1149	baseline
32.1146	baseline
32.1143	baseline
33.2841	baseline
34.4538	baseline
33.2835	baseline
30.9432	baseline
36.7929	baseline
29.7277	baseline
28.5574	baseline
39.1321	baseline
40.3018	baseline
30.9415	baseline
33.2813	baseline
40.301	baseline
34.4507	baseline
29.7254	baseline
39.1302	baseline
34.4499	baseline
35.6196	baseline
37.9593	baseline
39.129	baseline
46.1488	baseline
32.1085	baseline
32.1082	baseline
32.1079	baseline
39.1276	baseline
40.2974	baseline
40.2971	baseline
40.2968	baseline
37.9565	baseline
37.9562	baseline
33.276	baseline
33.2757	baseline
29.7204	baseline
32.1051	baseline
44.9749	baseline
36.7846	baseline
40.2943	baseline
32.104	baseline
27.3787	baseline
36.7835	baseline
39.1232	baseline
48.5279	baseline
42.6326	baseline
35.6123	baseline
34.4421	baseline
37.9518	baseline
37.9515	baseline
36.7812	baseline
35.6109	baseline
37.9507	baseline
33.2704	baseline
37.9501	baseline
32.0998	baseline
36.7795	baseline
43.7993	baseline
36.779	baseline
44.9687	baseline
46.1384	baseline
39.1182	baseline
43.7979	baseline
41.4576	baseline
35.6073	baseline
35.607	baseline
39.1168	baseline
39.1165	baseline
35.6062	baseline
40.2859	baseline
32.0956	baseline
44.9654	baseline
40.2851	baseline
34.4348	baseline
43.7945	baseline
47.3492	baseline
47.349	baseline
42.6237	baseline
48.5184	baseline
46.1331	baseline
41.4529	baseline
42.6226	baseline
34.4323	baseline
42.622	baseline
47.3467	baseline
47.3465	baseline
37.9412	baseline
37.9409	baseline
36.7706	baseline
47.3453	baseline
39.1101	baseline
22.6848	baseline
26.1945	baseline
15.6642	baseline
18.0039	baseline
18.0037	baseline
18.0034	baseline
7.42811	baseline
1.57783	baseline
-1.93245	baseline
1.57727	baseline
5.087	baseline
2.74672	baseline
3.91644	baseline
-10.1688	baseline
-5.48912	baseline
-23.0844	baseline
-11.3397	baseline
-4.31996	baseline
-10.1702	baseline
7.42449	baseline
10.9342	baseline
2.74393	baseline
0.403648	baseline
-1.93663	baseline
-1.93691	baseline
13.2728	baseline
-6.66247	baseline
-24.2577	baseline
-25.428	baseline
-6.6633	baseline
5.08142	baseline
8.59114	baseline
16.8259	baseline
5.08058	baseline
10.9303	baseline
3.91002	baseline
3.90974	baseline
8.58946	baseline
3.90918	baseline
-6.66609	baseline
-3.15637	baseline
-5.49665	baseline
-0.771931	baseline
-1.94221	baseline
-3.15749	baseline
2.73723	baseline
2.73695	baseline
-4.32833	baseline
-9.00861	baseline
-7.83888	baseline
-11.3492	baseline
-19.5394	baseline
1.56528	baseline
-10.18	baseline
10.9247	baseline
14.4794	baseline
9.75416	baseline
14.4789	baseline
-5.5014	baseline
-3.16167	baseline
-11.352	baseline
8.58277	baseline
20.3275	baseline
17.9872	baseline
-1.94807	baseline
-11.3533	baseline
12.0914	baseline
-0.778906	baseline
-0.779185	baseline
-6.67446	baseline
-12.5247	baseline
-14.865	baseline
-18.3753	baseline
-9.01558	baseline
7.40914	baseline
-9.01614	baseline
-4.33642	baseline
-6.6767	baseline
-7.84697	baseline
14.4727	baseline
2.72747	baseline
2.72719	baseline
-5.50809	baseline
5.06663	baseline
7.40635	baseline
-3.16893	baseline
-5.50921	baseline
0.385515	baseline
-9.01976	baseline
-1.95504	baseline
-3.17032	baseline
-3.1706	baseline
-12.5309	baseline
-13.7012	baseline
-19.5514	baseline
-27.7867	baseline
5.063	baseline
-11.3623	baseline
-6.68255	baseline
-6.68283	baseline
-7.85311	baseline
-14.8734	baseline
-24.2787	baseline
-19.5539	baseline
-17.2142	baseline
-9.02451	baseline
-21.9398	baseline
-10.1951	baseline
-23.1103	baseline
-31.3006	baseline
-12.5359	baseline
-12.5362	baseline
12.0785	baseline
9.73826	baseline
-10.197	baseline
-13.7073	baseline
-11.3676	baseline
-12.5379	baseline
8.56687	baseline
-7.85841	baseline
-16.0487	baseline
-19.559	baseline
-14.8792	baseline
1.54547	baseline
9.73519	baseline
-4.35009	baseline
7.39463	baseline
1.54436	baseline
-3.18092	baseline
1.5438	baseline
14.4585	baseline
19.1382	baseline
-1.96704	baseline
9.73268	baseline
9.7324	baseline
7.39212	baseline
-12.5432	baseline
-13.7134	baseline
3.88129	baseline
12.071	baseline
16.7957	baseline
13.2404	baseline
6.22017	baseline
-13.7151	baseline
-12.5454	baseline
-1.97067	baseline
7.38905	baseline
-6.69622	baseline
-21.9515	baseline
-6.69678	baseline
-12.5471	baseline
-16.0573	baseline
-13.7176	baseline
-5.5279	baseline
8.55682	baseline
8.55654	baseline
9.72627	baseline
3.87599	baseline
7.38571	baseline
-6.69957	baseline
-6.69985	baseline
2.70487	baseline
2.70459	baseline
-5.53069	baseline
-12.551	baseline
-0.806246	baseline
14.4485	baseline
23.8082	baseline
12.0629	baseline
-0.807362	baseline
-9.04264	baseline
-0.807919	baseline
-18.4032	baseline
-27.8085	baseline
-11.3838	baseline
-10.214	baseline
2.70069	baseline
1.53041	baseline
9.72013	baseline
-9.04515	baseline
-10.2154	baseline
15.6143	baseline
9.71901	baseline
-12.5563	baseline
-10.2165	baseline
-27.8118	baseline
-17.2371	baseline
-14.8974	baseline
-6.70766	baseline
-1.98294	baseline
3.86678	baseline
21.4615	baseline
10.8862	baseline
1.52594	baseline
1.52566	baseline
-9.04961	baseline
-7.87989	baseline
6.20483	baseline
24.9695	baseline
7.37427	baseline
1.52399	baseline
-0.816289	baseline
-3.20157	baseline
7.37315	baseline
-0.817126	baseline
6.2026	baseline
3.86232	baseline
-1.98796	baseline
-20.7982	baseline
0.351479	baseline
6.2012	baseline
-3.20408	baseline
-12.5644	baseline
-4.37464	baseline
-16.0749	baseline
-20.8002	baseline
-13.7355	baseline
-10.2258	baseline
10.879	baseline
-1.99131	baseline
12.0484	baseline
9.70813	baseline
14.4329	baseline
-3.20743	baseline
0.347295	baseline
9.70702	baseline
12.0467	baseline
-4.37854	baseline
-7.88882	baseline
-3.2091	baseline
-14.9094	baseline
-4.37966	baseline
1.51506	baseline
9.70478	baseline
30.8545	baseline
21.4492	baseline
2.68395	baseline
15.5987	baseline
8.53339	baseline
-0.82689	baseline
-1.99717	baseline
1.51255	baseline
-1.99773	baseline
3.85199	baseline
-14.9133	baseline
2.68144	baseline
0.341157	baseline
13.2109	baseline
7.3606	baseline
-1.99968	baseline
-20.81	baseline
-4.38524	baseline
-7.89552	baseline
-12.5758	baseline
-29.0011	baseline
-9.06635	baseline
-2.00163	baseline
-6.72691	baseline
-7.89719	baseline
1.50753	baseline
-2.00275	baseline
14.422	baseline
-5.55831	baseline
-4.38859	baseline
-10.2389	baseline
6.18586	baseline
3.84558	baseline
3.8453	baseline
7.35502	baseline
-2.00526	baseline
29.6295	baseline
21.4392	baseline
20.2689	baseline
2.67362	baseline
-10.2417	baseline
-5.56193	baseline
-9.07221	baseline
-9.07249	baseline
-0.83777	baseline
-20.818	baseline
-7.90333	baseline
6.18139	baseline
9.69111	baseline
-6.73417	baseline
-0.839444	baseline
-5.56472	baseline
-3.225	baseline
-12.5853	baseline
2.66944	baseline
-4.39584	baseline
14.4139	baseline
-2.0114	baseline
0.328324	baseline
-18.437	baseline
2.66777	baseline
-17.2675	baseline
-13.7578	baseline
-11.4181	baseline
7.34665	baseline
6.17637	baseline
5.00609	baseline
10.8558	baseline
-0.844466	baseline
-9.07974	baseline
-9.08002	baseline
-3.2303	baseline
-5.57058	baseline
-6.74086	baseline
-4.40114	baseline
-4.40142	baseline
-10.2517	baseline
8.51302	baseline
2.66274	baseline
-13.7625	baseline
-12.5928	baseline
-27.8481	baseline
-25.5084	baseline
-4.40365	baseline
1.49107	baseline
5.00079	baseline
17.9155	baseline
19.0852	baseline
16.745	baseline
8.50968	baseline
14.4044	baseline
15.5741	baseline
-0.851161	baseline
1.48856	baseline
4.99828	baseline
23.763	baseline
7.33772	baseline
3.82744	baseline
-2.02283	baseline
-0.853114	baseline
-5.57839	baseline
-10.2587	baseline
-19.619	baseline
-3.23923	baseline
9.67549	baseline
17.9102	baseline
15.5699	baseline
15.5697	baseline
9.67438	baseline
3.8241	baseline
19.0788	baseline
10.8435	baseline
-2.02674	baseline
-14.942	baseline
-17.2823	baseline
-10.2626	baseline
-5.58286	baseline
-9.09314	baseline
-19.6234	baseline
-12.6037	baseline
6.16103	baseline
-0.859251	baseline
17.9055	baseline
9.67019	baseline
-14.9451	baseline
-20.8404	baseline
-19.6256	baseline
4.98907	baseline
1.4788	baseline
-6.75648	baseline
0.308238	baseline
6.15796	baseline
2.64768	baseline
-7.9276	baseline
-0.862878	baseline
4.98684	baseline
-5.58844	baseline
-3.24872	baseline
7.32601	baseline
17.9007	baseline
9.66545	baseline
-7.92983	baseline
-10.2701	baseline
2.64461	baseline
-4.42067	baseline
-5.59095	baseline
-11.4412	baseline
-4.4215	baseline
0.303216	baseline
-7.93206	baseline
-12.6123	baseline
-20.8476	baseline
-10.2729	baseline
-22.0182	baseline
-20.8485	baseline
-13.7837	baseline
-25.529	baseline
-17.2943	baseline
6.15043	baseline
12.0001	baseline
15.5549	baseline
6.14959	baseline
6.14931	baseline
2.63903	baseline
-2.04125	baseline
-13.7865	baseline
-10.2768	baseline
-6.76708	baseline
4.97764	baseline
-20.8526	baseline
-14.9579	baseline
-9.1082	baseline
-10.2785	baseline
-4.42876	baseline
-17.299	baseline
-12.6193	baseline
-24.3646	baseline
-20.8549	baseline
-26.7052	baseline
-24.3654	baseline
-9.11071	baseline
-10.281	baseline
-26.7063	baseline
-23.1965	baseline
-16.1318	baseline
-10.2821	baseline
0.292615	baseline
-6.77266	baseline
14.3771	baseline
10.8218	baseline
-4.4335	baseline
-31.3888	baseline
-13.7941	baseline
-7.94434	baseline
2.63038	baseline
-7.9449	baseline
-11.4552	baseline
6.13955	baseline
19.0543	baseline
4.96899	baseline
-2.05129	baseline
-14.9666	baseline
-32.5618	baseline
-32.5621	baseline
-20.8624	baseline
-4.43769	baseline
-4.43796	baseline
-10.2882	baseline
0.286478	baseline
-4.4388	baseline
10.8159	baseline
3.79564	baseline
-11.4596	baseline
-11.4599	baseline
-6.7802	baseline
-20.8655	baseline
-24.3758	baseline
-12.631	baseline
-27.8863	baseline
-4.44159	baseline
6.13313	baseline
2.62285	baseline
24.8976	baseline
21.3873	baseline
19.047	baseline
6.13173	baseline
0.281456	baseline
-7.95382	baseline
-13.8041	baseline
-14.9744	baseline
-13.8047	baseline
1.45006	baseline
23.7248	baseline
9.6395	baseline
3.78922	baseline
-6.78605	baseline
-9.12633	baseline
-13.8066	baseline
-9.12689	baseline
-13.8072	baseline
-14.9774	baseline
-19.6577	baseline
-5.61801	baseline
-7.95829	baseline
-19.6586	baseline
-5.61884	baseline
-12.6391	baseline
0.275597	baseline
-10.2997	baseline
-4.44996	baseline
-11.4702	baseline
-3.28052	baseline
9.6342	baseline
-18.4911	baseline
-3.28136	baseline
-27.8966	baseline
-16.1519	baseline
-9.13219	baseline
4.95253	baseline
1.44225	baseline
-0.898029	baseline
4.95169	baseline
-10.3036	baseline
-7.96387	baseline
-13.8141	baseline
-6.79442	baseline
-5.6247	baseline
0.270018	baseline
6.11974	baseline
-3.28554	baseline
-9.13582	baseline
0.268902	baseline
4.94862	baseline
7.28834	baseline
2.60807	baseline
11.9678	baseline
1.43751	baseline
7.28723	baseline
0.266949	baseline
-4.45833	baseline
-10.3086	baseline
13.1361	baseline
7.28583	baseline
-12.6494	baseline
-11.4797	baseline
-23.225	baseline
-16.1603	baseline
-26.7356	baseline
-4.46084	baseline
3.77388	baseline
3.7736	baseline
1.43332	baseline
-22.057	baseline
-12.6522	baseline
-20.8875	baseline
-19.6728	baseline
-6.80307	baseline
-2.07835	baseline
-19.6736	baseline
-32.5889	baseline
-40.8242	baseline
-30.2495	baseline
-12.6547	baseline
-18.505	baseline
-11.4853	baseline
-11.4856	baseline
-4.46586	baseline
2.59886	baseline
-17.3364	baseline
-29.0817	baseline
-23.232	baseline
0.257743	baseline
4.93746	baseline
11.9572	baseline
4.93691	baseline
2.59663	baseline
1.42635	baseline
9.61607	baseline
3.76579	baseline
-13.8295	baseline
-6.80977	baseline
-6.81005	baseline
-23.2353	baseline
0.254395	baseline
-10.3209	baseline
-4.47116	baseline
-9.15144	baseline
-6.81172	baseline
-5.642	baseline
-3.30228	baseline
-6.81256	baseline
-3.30284	baseline
-3.30312	baseline
0.251605	baseline
3.76133	baseline
-4.47395	baseline
-6.81423	baseline
-2.08951	baseline
-9.15479	baseline
-18.5151	baseline
0.249652	baseline
-6.81563	baseline
-9.15591	baseline
-6.81618	baseline
1.41854	baseline
8.43826	baseline
13.118	baseline
17.8427	baseline
1.41742	baseline
-2.09286	baseline
4.92686	baseline
0.246584	baseline
-0.923695	baseline
1.41603	baseline
-6.81925	baseline
-4.47953	baseline
-9.15981	baseline
1.41491	baseline
-6.82037	baseline
-2.09565	baseline
-10.3309	baseline
4.92379	baseline
1.41351	baseline
10.7732	baseline
0.242957	baseline
-4.48232	baseline
-0.927601	baseline
-4.48288	baseline
1.41184	baseline
4.92156	baseline
-2.09872	baseline
13.111	baseline
-7.99427	baseline
-3.31455	baseline
-3.31483	baseline
2.57989	baseline
-11.5054	baseline
-10.3357	baseline
0.239051	baseline
2.57877	baseline
2.57849	baseline
-12.6768	baseline
-7.99706	baseline
-12.6773	baseline
-13.8476	baseline
-11.5079	baseline
-9.16818	baseline
-4.48846	baseline
1.40626	baseline
-11.509	baseline
-12.6793	baseline
1.40542	baseline
-5.65985	baseline
-2.10513	baseline
-11.5104	baseline
2.57431	baseline
-11.511	baseline
3.74375	baseline
-4.49153	baseline
2.57319	baseline
6.08291	baseline
13.1026	baseline
2.57236	baseline
10.7621	baseline
-5.6632	baseline
-12.6835	baseline
-15.0238	baseline
-12.684	baseline
-15.0243	baseline
-5.6646	baseline
-11.5149	baseline
-12.6852	baseline
-10.3454	baseline
0.229287	baseline
-3.32599	baseline
1.39873	baseline
6.07845	baseline
9.58817	baseline
-4.49711	baseline
6.07761	baseline
8.41733	baseline
16.6521	baseline
4.90678	baseline
4.9065	baseline
2.56622	baseline
4.90594	baseline
2.56566	baseline
7.24538	baseline
1.3951	baseline
1.39482	baseline
-6.84046	baseline
-6.84073	baseline
7.24399	baseline
6.07371	baseline
-2.11657	baseline
3.73315	baseline
-6.84213	baseline
-2.11741	baseline
1.39231	baseline
1.39203	baseline
-2.11825	baseline
0.221476	baseline
1.3912	baseline
10.7509	baseline
2.56064	baseline
4.90036	baseline
7.24008	baseline
4.8998	baseline
-4.50548	baseline
3.72924	baseline
6.06896	baseline
3.72869	baseline
-6.84659	baseline
0.218128	baseline
-2.12215	baseline
-2.12243	baseline
-4.50771	baseline
-15.038	baseline
4.89673	baseline
-2.12355	baseline
2.55618	baseline
-6.8491	baseline
-4.50938	baseline
1.38534	baseline
3.72506	baseline
-0.95522	baseline
0.214501	baseline
-5.68078	baseline
-11.5311	baseline
-5.68134	baseline
6.06339	baseline
0.213106	baseline
10.7428	baseline
10.7425	baseline
-6.85273	baseline
-5.68301	baseline
-5.68329	baseline
-6.85357	baseline
-3.34385	baseline
10.7409	baseline
2.5506	baseline
-5.68468	baseline
-15.045	baseline
-9.19524	baseline
-4.51552	baseline
-8.0258	baseline
-10.3661	baseline
-13.8764	baseline
0.208364	baseline
-6.85692	baseline
-16.2172	baseline
-8.02747	baseline
0.207248	baseline
0.206969	baseline
-16.2183	baseline
-10.3686	baseline
-10.3689	baseline
-5.68915	baseline
-11.5394	baseline
-0.964705	baseline
-5.68998	baseline
3.71474	baseline
-13.8805	baseline
-6.86082	baseline
-5.6911	baseline
-0.966379	baseline
3.71334	baseline
[truncated: 35,941 more rows]

## Sheet: wt 30mM Pi_0.1pNnm
processed_bead	population
2.52476	baseline
-16.8702	baseline
-17.3501	baseline
-21.235	baseline
-4.74997	baseline
-4.7499	baseline
19.0102	baseline
10.7602	baseline
-1.8397	baseline
-8.13963	baseline
4.46044	baseline
20.9455	baseline
9.32058	baseline
13.6706	baseline
-11.5293	baseline
-13.4642	baseline
-11.0492	baseline
-3.77408	baseline
-21.714	baseline
-26.5589	baseline
-5.70888	baseline
-23.1688	baseline
-33.8337	baseline
3.00633	baseline
-11.5286	baseline
8.82646	baseline
6.89153	baseline
2.0466	baseline
-1.83833	baseline
-4.25326	baseline
-1.3432	baseline
3.00687	baseline
-11.0481	baseline
-1.34299	baseline
25.7921	baseline
38.4071	baseline
30.6522	baseline
15.1273	baseline
7.86735	baseline
23.8574	baseline
11.7375	baseline
-25.1024	baseline
-17.3474	baseline
-21.2323	baseline
-28.4922	baseline
-17.8272	baseline
6.8929	baseline
-0.862037	baseline
-13.462	baseline
-13.4619	baseline
-0.861832	baseline
5.91824	baseline
15.1283	baseline
-3.77163	baseline
-20.2566	baseline
-15.8915	baseline
-20.2564	baseline
-10.0714	baseline
4.95871	baseline
6.41378	baseline
9.80385	baseline
-10.0711	baseline
9.80399	baseline
-21.2309	baseline
-8.61588	baseline
7.86919	baseline
2.52926	baseline
-3.77067	baseline
-1.3406	baseline
-15.4105	baseline
-2.31547	baseline
-9.1104	baseline
-5.70533	baseline
1.07474	baseline
-10.5652	baseline
-12.5001	baseline
-9.59006	baseline
-14.915	baseline
-12.9799	baseline
4.46515	baseline
-12.9798	baseline
13.6753	baseline
1.55535	baseline
-4.74458	baseline
-13.9545	baseline
-6.67944	baseline
-15.4094	baseline
-22.6693	baseline
-7.15924	baseline
-0.379172	baseline
-6.1991	baseline
-17.344	baseline
-25.579	baseline
-17.3439	baseline
-10.5638	baseline
-14.9138	baseline
-2.79369	baseline
-4.24863	baseline
-0.378558	baseline
-17.8235	baseline
-10.5634	baseline
-6.19835	baseline
14.1717	baseline
10.2868	baseline
-2.79315	baseline
8.83192	baseline
6.41699	baseline
8.35206	baseline
2.05212	baseline
14.6522	baseline
4.46726	baseline
1.55733	baseline
10.2874	baseline
-1.33753	baseline
-2.31247	baseline
-16.8624	baseline
-7.15733	baseline
2.05274	baseline
4.46781	baseline
-5.70213	baseline
-9.58706	baseline
-2.31199	baseline
-13.9519	baseline
-3.76685	baseline
-24.1218	baseline
-8.61172	baseline
1.07835	baseline
-8.13158	baseline
-10.0665	baseline
-16.8614	baseline
-33.3314	baseline
-6.19631	baseline
-8.61124	baseline
13.1988	baseline
10.7689	baseline
10.769	baseline
17.084	baseline
21.9291	baseline
16.5892	baseline
-11.0408	baseline
-2.31069	baseline
13.1994	baseline
5.44444	baseline
-2.31049	baseline
-1.33542	baseline
3.01465	baseline
0.104716	baseline
5.44478	baseline
0.104853	baseline
-12.4951	baseline
-12.495	baseline
-1.33494	baseline
-11.9999	baseline
-27.5248	baseline
-11.0397	baseline
-22.1847	baseline
-9.1046	baseline
-0.374533	baseline
-9.10447	baseline
-7.1544	baseline
4.96567	baseline
10.7707	baseline
-10.5592	baseline
0.600876	baseline
10.7709	baseline
4.47101	baseline
5.92608	baseline
3.51115	baseline
25.3212	baseline
9.33129	baseline
4.96635	baseline
-16.3636	baseline
2.53649	baseline
-5.21844	baseline
1.08163	baseline
0.106694	baseline
-5.69824	baseline
-0.853169	baseline
-5.6981	baseline
0.106967	baseline
-5.69796	baseline
3.0171	baseline
-6.19283	baseline
-11.9978	baseline
-6.19269	baseline
-23.1576	baseline
-25.5726	baseline
7.38251	baseline
5.44758	baseline
-20.2474	baseline
-7.64728	baseline
4.47279	baseline
-6.19215	baseline
-11.9971	baseline
-5.21701	baseline
-3.76194	baseline
-16.8569	baseline
-11.9968	baseline
-8.60674	baseline
-3.28167	baseline
-9.1016	baseline
-10.0615	baseline
10.2935	baseline
15.1386	baseline
-2.78633	baseline
0.108741	baseline
-1.82619	baseline
-7.15112	baseline
-14.9061	baseline
-13.946	baseline
2.05908	baseline
1.08415	baseline
20.4792	baseline
5.92929	baseline
-28.4806	baseline
-16.3606	baseline
-5.69551	baseline
-21.2204	baseline
-21.7004	baseline
-21.2203	baseline
-8.12524	baseline
-19.7652	baseline
2.5399	baseline
-0.370031	baseline
-1.32996	baseline
-0.369895	baseline
12.2302	baseline
-6.66976	baseline
-14.9047	baseline
-10.0596	baseline
8.36045	baseline
4.47551	baseline
-3.75942	baseline
-7.64435	baseline
-9.57928	baseline
-8.60421	baseline
0.605855	baseline
-3.27908	baseline
-17.814	baseline
-31.3889	baseline
-2.30387	baseline
-13.4488	baseline
7.88126	baseline
-16.3587	baseline
-14.9036	baseline
-15.3985	baseline
-8.12346	baseline
-12.4884	baseline
7.38667	baseline
-10.5533	baseline
-11.0332	baseline
-27.0231	baseline
-18.7881	baseline
0.607015	baseline
-15.3979	baseline
-3.27785	baseline
28.2372	baseline
22.4173	baseline
-12.9676	baseline
12.7274	baseline
5.93249	baseline
-7.14744	baseline
-24.6074	baseline
-5.6923	baseline
-7.14723	baseline
-6.66717	baseline
-5.6921	baseline
-23.632	baseline
5.45304	baseline
7.38811	baseline
-16.8518	baseline
-13.9418	baseline
4.47831	baseline
-14.9016	baseline
3.99845	baseline
-5.21148	baseline
-0.366416	baseline
-23.6313	baseline
-29.4513	baseline
-17.8112	baseline
-9.57614	baseline
1.56892	baseline
-32.841	baseline
-11.5109	baseline
-3.27587	baseline
-10.5508	baseline
-1.32573	baseline
-16.8507	baseline
-20.2406	baseline
-27.9955	baseline
-14.9005	baseline
-23.6304	baseline
-6.66532	baseline
-11.5103	baseline
-10.5502	baseline
4.47988	baseline
0.609948	baseline
-5.68998	baseline
10.3001	baseline
16.6002	baseline
6.91022	baseline
12.7303	baseline
15.6404	baseline
8.84543	baseline
-3.75451	baseline
7.88556	baseline
2.06563	baseline
8.3657	baseline
10.3008	baseline
13.2108	baseline
7.3909	baseline
15.146	baseline
4.97604	baseline
10.7811	baseline
-16.8488	baseline
1.09124	baseline
-16.8487	baseline
-21.2136	baseline
-21.6936	baseline
-19.2635	baseline
-28.9684	baseline
-17.3283	baseline
-11.0283	baseline
0.61179	baseline
-14.8981	baseline
-11.5081	baseline
-8.59801	baseline
3.02706	baseline
-16.8479	baseline
-1.8178	baseline
22.4223	baseline
4.48234	baseline
12.2374	baseline
-1.32253	baseline
2.54754	baseline
13.2126	baseline
-18.3023	baseline
-0.362255	baseline
-21.6922	baseline
12.7329	baseline
-31.8771	baseline
1.57302	baseline
15.1481	baseline
-8.11685	baseline
12.7332	baseline
4.97829	baseline
10.3034	baseline
-7.14157	baseline
-8.5965	baseline
0.118563	baseline
14.1886	baseline
2.5487	baseline
-17.3262	baseline
-17.8062	baseline
-15.3911	baseline
-9.57103	baseline
-11.986	baseline
1.09411	baseline
22.9042	baseline
-6.18075	baseline
-13.4407	baseline
-1.81562	baseline
4.97945	baseline
0.614518	baseline
-1.32041	baseline
-5.20535	baseline
-38.6553	baseline
-31.3802	baseline
-31.3801	baseline
-47.3851	baseline
-8.595	baseline
18.5551	baseline
4.00513	baseline
-22.6498	baseline
-18.2997	baseline
-9.08966	baseline
-28.9646	baseline
-9.08953	baseline
-11.5045	baseline
-0.83939	baseline
-9.08932	baseline
4.00575	baseline
-39.1342	baseline
-28.4691	baseline
-5.68405	baseline
-31.874	baseline
-35.2639	baseline
-7.63384	baseline
-29.4438	baseline
-7.13871	baseline
0.61636	baseline
-34.2886	baseline
-32.8335	baseline
7.89156	baseline
7.89163	baseline
-14.8933	baseline
-0.838231	baseline
-10.5432	baseline
-5.20309	baseline
-29.923	baseline
-8.11296	baseline
-12.9579	baseline
-27.9878	baseline
-42.5378	baseline
-43.9777	baseline
-32.3526	baseline
4.48745	baseline
-12.9575	baseline
-11.9824	baseline
-1.81234	baseline
-25.5573	baseline
-6.17721	baseline
-12.4771	baseline
8.85293	baseline
3.033	baseline
6.43807	baseline
12.7381	baseline
-11.9818	baseline
20.9733	baseline
4.00834	baseline
-14.4116	baseline
-7.13653	baseline
-15.8665	baseline
-17.8014	baseline
-15.3863	baseline
-24.1013	baseline
-25.0762	baseline
-18.2961	baseline
-25.076	baseline
-17.321	baseline
0.124089	baseline
-0.835843	baseline
28.7292	baseline
41.3293	baseline
54.4244	baseline
46.6694	baseline
29.7045	baseline
49.5796	baseline
32.1196	baseline
52.4897	baseline
47.1498	baseline
31.1598	baseline
34.0699	baseline
27.77	baseline
36.005	baseline
33.5751	baseline
55.4002	baseline
51.0352	baseline
37.9403	baseline
30.1854	baseline
40.3705	baseline
42.3055	baseline
39.3956	baseline
45.6957	baseline
35.5257	baseline
44.2408	baseline
47.6459	baseline
54.9059	baseline
64.611	baseline
44.2411	baseline
41.3311	baseline
45.2162	baseline
57.8163	baseline
54.9063	baseline
65.0914	baseline
49.5815	baseline
49.5815	baseline
42.3066	baseline
42.3067	baseline
41.8267	baseline
34.5518	baseline
30.6819	baseline
45.217	baseline
51.997	baseline
38.4371	baseline
30.1872	baseline
33.5772	baseline
34.5523	baseline
50.0624	baseline
57.3374	baseline
40.3725	baseline
45.6976	baseline
47.6476	baseline
55.4027	baseline
46.6728	baseline
60.7278	baseline
50.0629	baseline
44.243	baseline
49.103	baseline
45.6981	baseline
45.6982	baseline
63.1582	baseline
62.1833	baseline
56.3634	baseline
47.1535	baseline
50.5585	baseline
56.3636	baseline
55.8837	baseline
41.8287	baseline
42.3088	baseline
42.3089	baseline
34.0739	baseline
42.309	baseline
47.1541	baseline
47.6491	baseline
49.1042	baseline
64.1193	baseline
50.5593	baseline
51.5194	baseline
49.5845	baseline
50.0645	baseline
50.0646	baseline
58.7947	baseline
40.8548	baseline
48.1298	baseline
50.0649	baseline
69.94	baseline
64.12	baseline
80.1251	baseline
63.1602	baseline
73.3302	baseline
64.1203	baseline
66.5504	baseline
52.9754	baseline
56.3655	baseline
57.8206	baseline
60.2506	baseline
51.5207	baseline
52.9758	baseline
50.5608	baseline
64.1209	baseline
67.031	baseline
64.121	baseline
65.0961	baseline
71.8912	baseline
63.6413	baseline
59.2763	baseline
53.9514	baseline
56.8615	baseline
65.5765	baseline
73.3316	baseline
72.3717	baseline
94.6617	baseline
95.1568	baseline
70.4369	baseline
81.1019	baseline
83.037	baseline
60.7321	baseline
52.0021	baseline
57.3422	baseline
58.3173	baseline
80.1273	baseline
57.3424	baseline
66.5525	baseline
74.7875	baseline
56.8626	baseline
59.2777	baseline
62.6678	baseline
54.4328	baseline
74.7879	baseline
68.983	baseline
63.163	baseline
59.2781	baseline
63.1632	baseline
54.4332	baseline
53.4583	baseline
65.5784	baseline
56.8634	baseline
42.7935	baseline
46.6786	baseline
52.9786	baseline
52.9787	baseline
56.3688	baseline
65.0988	baseline
54.4339	baseline
52.499	baseline
52.979	baseline
41.8341	baseline
51.0442	baseline
55.4093	baseline
50.5643	baseline
43.2894	baseline
60.7345	baseline
63.1645	baseline
54.4346	baseline
30.6897	baseline
59.7747	baseline
52.0048	baseline
47.1599	baseline
27.7799	baseline
36.99	baseline
46.2001	baseline
25.3501	baseline
51.0452	baseline
59.2803	baseline
65.5803	baseline
62.1904	baseline
62.6705	baseline
68.0105	baseline
58.8006	baseline
50.5657	baseline
51.5258	baseline
57.3458	baseline
66.5559	baseline
56.866	baseline
63.646	baseline
52.9811	baseline
52.5012	baseline
48.6162	baseline
55.4113	baseline
61.7114	baseline
57.3464	baseline
46.6815	baseline
63.6466	baseline
55.8916	baseline
54.4367	baseline
56.8668	baseline
58.3218	baseline
41.3419	baseline
50.072	baseline
44.252	baseline
46.6821	baseline
75.2872	baseline
69.9473	baseline
50.0723	baseline
38.9274	baseline
52.0075	baseline
47.1625	baseline
45.2276	baseline
45.7077	baseline
57.3477	baseline
56.3728	baseline
46.2029	baseline
56.3729	baseline
59.778	baseline
69.9481	baseline
61.2331	baseline
67.0382	baseline
53.9583	baseline
54.9183	baseline
60.2584	baseline
58.8035	baseline
65.1035	baseline
59.7786	baseline
52.5037	baseline
61.7138	baseline
62.1938	baseline
48.6189	baseline
53.464	baseline
51.049	baseline
41.3441	baseline
36.9942	baseline
51.0492	baseline
52.0093	baseline
59.2844	baseline
53.4644	baseline
67.0395	baseline
66.0796	baseline
73.3396	baseline
43.7747	baseline
63.6498	baseline
54.9198	baseline
43.7749	baseline
45.71	baseline
50.5701	baseline
36.5001	baseline
37.9552	baseline
43.7753	baseline
51.0503	baseline
32.6304	baseline
40.3855	baseline
39.4105	baseline
36.0206	baseline
47.1657	baseline
51.5307	baseline
52.9858	baseline
49.1159	baseline
47.6609	baseline
57.831	baseline
60.7411	baseline
59.2861	baseline
52.5062	baseline
57.8313	baseline
59.7813	baseline
45.2314	baseline
53.4665	baseline
51.5316	baseline
52.0116	baseline
62.1967	baseline
70.4468	baseline
62.1968	baseline
74.3169	baseline
63.172	baseline
59.782	baseline
51.5321	baseline
49.5972	baseline
54.9222	baseline
68.4973	baseline
65.5874	baseline
55.4174	baseline
47.6625	baseline
47.6626	baseline
58.8076	baseline
64.1327	baseline
61.2378	baseline
71.4078	baseline
60.2629	baseline
64.133	baseline
84.5031	baseline
92.7381	baseline
107.288	baseline
99.5333	baseline
68.9933	baseline
57.3534	baseline
58.3285	baseline
74.7985	baseline
63.1736	baseline
53.4687	baseline
49.1187	baseline
44.7538	baseline
52.5089	baseline
53.9639	baseline
64.134	baseline
68.9941	baseline
69.9541	baseline
67.0442	baseline
70.9293	baseline
66.0843	baseline
57.3544	baseline
60.7445	baseline
54.4446	baseline
57.3546	baseline
66.5647	baseline
56.8748	baseline
54.4448	baseline
63.1749	baseline
56.38	baseline
62.2	baseline
72.8651	baseline
59.2902	baseline
58.3302	baseline
53.4703	baseline
37.4804	baseline
41.8454	baseline
24.3855	baseline
42.8056	baseline
37.4806	baseline
42.3257	baseline
42.8058	baseline
36.0258	baseline
49.1209	baseline
52.511	baseline
67.5411	baseline
69.4761	baseline
51.0562	baseline
58.3313	baseline
49.1213	baseline
41.3514	baseline
47.1715	baseline
48.1465	baseline
50.5766	baseline
49.6017	baseline
52.9917	baseline
52.5118	baseline
62.2019	baseline
44.2619	baseline
43.782	baseline
50.5771	baseline
49.6021	baseline
55.9022	baseline
42.3273	baseline
50.5773	baseline
52.5124	baseline
60.7475	baseline
47.6676	baseline
50.5776	baseline
39.9127	baseline
46.2128	baseline
32.6378	baseline
43.3029	baseline
58.813	baseline
45.718	baseline
48.6281	baseline
57.8382	baseline
45.7182	baseline
60.2683	baseline
48.6284	baseline
51.5384	baseline
53.4735	baseline
49.1236	baseline
57.3586	baseline
70.4537	baseline
65.1138	baseline
72.3888	baseline
61.7239	baseline
48.149	baseline
50.0841	baseline
57.8391	baseline
47.6692	baseline
49.1243	baseline
51.0593	baseline
57.8394	baseline
50.0845	baseline
42.3295	baseline
52.9946	baseline
52.5147	baseline
56.3847	baseline
43.3048	baseline
37.4849	baseline
45.2399	baseline
50.58	baseline
56.3851	baseline
47.6701	baseline
63.6602	baseline
65.5953	baseline
44.7604	baseline
44.2654	baseline
52.0205	baseline
51.5406	baseline
46.6956	baseline
66.0907	baseline
67.5458	baseline
51.0608	baseline
49.6059	baseline
47.176	baseline
55.906	baseline
56.8811	baseline
51.0612	baseline
50.0862	baseline
50.5813	baseline
47.6714	baseline
51.5414	baseline
57.8415	baseline
59.7916	baseline
60.7516	baseline
60.7517	baseline
56.8818	baseline
57.3619	baseline
50.0869	baseline
57.362	baseline
49.1271	baseline
45.7221	baseline
37.0072	baseline
28.7573	baseline
34.0973	baseline
28.2774	baseline
41.3575	baseline
36.5125	baseline
38.4626	baseline
40.8777	baseline
82.5777	baseline
41.3578	baseline
63.1829	baseline
53.4779	baseline
60.273	baseline
59.7931	baseline
67.0531	baseline
43.7882	baseline
48.6333	baseline
51.5434	baseline
63.1834	baseline
59.7935	baseline
62.6886	baseline
50.5836	baseline
48.1537	baseline
51.5438	baseline
67.5488	baseline
56.3889	baseline
69.004	baseline
66.574	baseline
60.2741	baseline
57.3642	baseline
55.4292	baseline
57.8443	baseline
62.6894	baseline
61.2494	baseline
47.6745	baseline
56.3896	baseline
53.4796	baseline
46.2197	baseline
68.0298	baseline
65.1199	baseline
54.9349	baseline
42.335	baseline
49.6101	baseline
52.5201	baseline
37.9702	baseline
46.7003	baseline
46.2203	baseline
49.6104	baseline
50.5855	baseline
48.6355	baseline
71.9156	baseline
45.2457	baseline
59.7957	baseline
50.0908	baseline
43.3109	baseline
40.8809	baseline
53.001	baseline
61.7311	baseline
57.8461	baseline
48.1562	baseline
70.9413	baseline
48.6364	baseline
54.4564	baseline
46.2215	baseline
45.2466	baseline
50.5866	baseline
48.1567	baseline
45.2468	baseline
41.3618	baseline
50.0919	baseline
45.247	baseline
49.612	baseline
62.6921	baseline
47.6772	baseline
38.9472	baseline
43.7923	baseline
45.7274	baseline
60.7574	baseline
48.1575	baseline
47.6776	baseline
57.3676	baseline
63.6677	baseline
58.8228	baseline
51.0679	baseline
48.6379	baseline
64.148	baseline
53.0031	baseline
60.7581	baseline
63.1882	baseline
55.9133	baseline
38.4683	baseline
32.6484	baseline
37.0135	baseline
37.0135	baseline
35.5586	baseline
29.2587	baseline
51.0687	baseline
49.6138	baseline
54.4589	baseline
50.5889	baseline
42.819	baseline
43.7941	baseline
54.4591	baseline
53.4842	baseline
58.8243	baseline
48.6394	baseline
66.0994	baseline
63.1895	baseline
64.1496	baseline
69.4896	baseline
71.4247	baseline
66.5798	baseline
71.4248	baseline
74.8149	baseline
77.725	baseline
81.61	baseline
69.4901	baseline
51.5502	baseline
53.4852	baseline
53.4853	baseline
55.4354	baseline
68.0354	baseline
52.0305	baseline
61.2556	baseline
62.2157	baseline
49.6157	baseline
61.2558	baseline
64.1509	baseline
54.4609	baseline
49.136	baseline
38.9511	baseline
44.7711	baseline
51.5512	baseline
46.2263	baseline
64.1513	baseline
77.7264	baseline
60.7615	baseline
66.5815	baseline
53.9816	baseline
76.7667	baseline
68.0367	baseline
69.4918	baseline
76.2719	baseline
71.4269	baseline
54.942	baseline
71.9221	baseline
65.1272	baseline
75.7922	baseline
65.6073	baseline
62.2174	baseline
64.6474	baseline
58.8275	baseline
56.8926	baseline
46.7076	baseline
82.0927	baseline
79.6778	baseline
76.2728	baseline
60.7629	baseline
56.893	baseline
57.853	baseline
70.4681	baseline
64.1532	baseline
55.4382	baseline
58.8283	baseline
51.5534	baseline
57.3734	baseline
37.4985	baseline
32.6536	baseline
20.0537	baseline
11.8037	baseline
13.2588	baseline
-9.04614	baseline
23.4439	baseline
36.044	baseline
37.9791	baseline
36.5241	baseline
4.5292	baseline
4.04927	baseline
-8.55067	baseline
-23.1006	baseline
-1.27553	baseline
-25.0355	baseline
5.98461	baseline
5.02467	baseline
-10.9803	baseline
2.59481	baseline
16.1699	baseline
9.86995	baseline
-31.83	baseline
-1.76992	baseline
-15.8248	baseline
-19.7098	baseline
-31.3347	baseline
-32.3096	baseline
-13.8896	baseline
-17.2795	baseline
-16.7994	baseline
-8.54937	baseline
-5.6393	baseline
-0.794234	baseline
-12.9142	baseline
-15.8241	baseline
-10.004	baseline
0.661039	baseline
-0.793893	baseline
-1.76882	baseline
2.11624	baseline
-10.9787	baseline
-3.22362	baseline
-9.04355	baseline
6.96152	baseline
-20.6684	baseline
-16.3033	baseline
5.50672	baseline
14.2368	baseline
5.02686	baseline
-26.4881	baseline
-0.793006	baseline
-0.312938	baseline
9.39213	baseline
-16.7978	baseline
-10.9777	baseline
-32.7877	baseline
-10.9776	baseline
-8.06753	baseline
-13.3925	baseline
-24.0574	baseline
-0.312324	baseline
2.11774	baseline
-47.3372	baseline
-23.5771	baseline
-8.54705	baseline
-1.76698	baseline
8.89809	baseline
-1.76685	baseline
-15.8218	baseline
-30.3717	baseline
-2.24664	baseline
-5.15657	baseline
-36.1765	baseline
-9.52144	baseline
-13.3914	baseline
-7.0913	baseline
-1.27123	baseline
-6.61116	baseline
-24.5511	baseline
-23.576	baseline
11.329	baseline
-5.15589	baseline
-31.8258	baseline
-20.1858	baseline
-18.7307	baseline
-38.1256	baseline
-26.0056	baseline
-15.3405	baseline
-20.6654	baseline
1.14465	baseline
-19.7053	baseline
-26.0052	baseline
-14.3651	baseline
-1.27007	baseline
-7.585	baseline
-14.8449	baseline
-25.0299	baseline
2.6002	baseline
-8.54473	baseline
-4.17966	baseline
19.5654	baseline
-24.5495	baseline
-16.2995	baseline
-7.58439	baseline
-10.4943	baseline
-23.5743	baseline
-11.9342	baseline
5.03088	baseline
-30.369	baseline
1.62602	baseline
-21.6389	baseline
-14.8438	baseline
-5.63378	baseline
-24.0537	baseline
11.3314	baseline
-2.72357	baseline
3.5765	baseline
-18.2484	baseline
-4.17837	baseline
-12.4283	baseline
-12.9082	baseline
-10.9732	baseline
-0.788095	baseline
0.666973	baseline
-21.638	baseline
-6.12789	baseline
-11.4528	baseline
12.2922	baseline
10.3573	baseline
-26.0026	baseline
-17.2725	baseline
-11.9325	baseline
10.3576	baseline
-14.8423	baseline
-34.2373	baseline
-36.1722	baseline
-14.3621	baseline
12.2929	baseline
-19.207	baseline
-14.3619	baseline
-9.99687	baseline
1.6282	baseline
9.87827	baseline
-0.306662	baseline
-31.8216	baseline
-30.8465	baseline
-37.1465	baseline
-25.5064	baseline
-1.76132	baseline
-4.67125	baseline
-18.2462	baseline
7.94388	baseline
-1.76105	baseline
-20.661	baseline
-12.9059	baseline
-19.7008	baseline
-27.9358	baseline
-17.7507	baseline
-32.7806	baseline
-28.9106	baseline
-29.8705	baseline
-31.3254	baseline
-11.4504	baseline
-25.0253	baseline
-33.2602	baseline
-36.6652	baseline
-2.72009	baseline
14.725	baseline
-25.505	baseline
-3.69489	baseline
-13.8798	baseline
-24.0498	baseline
-17.2697	baseline
-36.1696	baseline
-19.6995	baseline
-0.30448	baseline
-7.57941	baseline
-5.14934	baseline
4.06073	baseline
-5.62921	baseline
-22.1141	baseline
-36.6641	baseline
-40.534	baseline
-51.6939	baseline
5.51613	baseline
-3.6938	baseline
-0.783729	baseline
-13.3837	baseline
-15.8136	baseline
-17.2685	baseline
-7.08346	baseline
-10.4884	baseline
-14.8383	baseline
-5.14825	baseline
-7.57818	baseline
-14.8381	baseline
-9.03305	baseline
-47.328	baseline
-32.7779	baseline
-13.8778	baseline
-14.3578	baseline
-16.2927	baseline
-33.2576	baseline
-41.0276	baseline
-23.0875	baseline
-17.7474	baseline
-55.5624	baseline
-5.6273	baseline
-16.7872	baseline
-5.14716	baseline
-19.2021	baseline
-16.787	baseline
-35.207	baseline
-25.9969	baseline
5.03818	baseline
8.90825	baseline
-3.21168	baseline
-1.26161	baseline
18.1185	baseline
-5.14648	baseline
22.4836	baseline
0.673658	baseline
-5.62627	baseline
-6.60121	baseline
-11.9261	baseline
-9.51107	baseline
7.454	baseline
5.99907	baseline
26.8491	baseline
11.3392	baseline
11.8193	baseline
-8.05566	baseline
-16.7856	baseline
-36.1655	baseline
-20.1755	baseline
-20.6554	baseline
-3.69032	baseline
-26.4753	baseline
-32.2952	baseline
-34.7101	baseline
-41.025	baseline
-22.59	baseline
-28.9049	baseline
-43.4398	baseline
-42.4798	baseline
-15.8097	baseline
-22.5896	baseline
-13.3796	baseline
-20.6545	baseline
-0.299432	baseline
-17.2644	baseline
-19.1993	baseline
-21.6292	baseline
-33.2542	baseline
-9.02909	baseline
-20.654	baseline
22.966	baseline
-7.57389	baseline
9.40618	baseline
5.52125	baseline
0.181318	baseline
8.43139	baseline
9.40645	baseline
19.5765	baseline
20.0716	baseline
2.61166	baseline
16.6667	baseline
7.4568	baseline
25.8769	baseline
24.9169	baseline
29.282	baseline
-2.23293	baseline
-13.3779	baseline
6.49721	baseline
14.2523	baseline
-18.2377	baseline
18.6174	baseline
-0.297522	baseline
-1.75245	baseline
7.95261	baseline
30.7377	baseline
16.1878	baseline
9.40782	baseline
13.2779	baseline
-2.71204	baseline
-8.05198	baseline
-15.8069	baseline
5.04316	baseline
-14.8318	baseline
-21.1467	baseline
-24.5366	baseline
-9.98657	baseline
3.5885	baseline
-6.11643	baseline
7.45864	baseline
-11.4413	baseline
-3.20623	baseline
5.52384	baseline
3.58891	baseline
-7.07602	baseline
2.13405	baseline
-19.6909	baseline
-15.3258	baseline
-9.50575	baseline
-19.6907	baseline
13.7594	baseline
6.00446	baseline
4.06952	baseline
-0.295407	baseline
6.49966	baseline
0.679729	baseline
19.5798	baseline
-13.3751	baseline
-0.775066	baseline
6.98	baseline
-16.2849	baseline
-21.6249	baseline
-15.8048	baseline
-3.68473	baseline
-1.74966	baseline
-4.16459	baseline
3.59048	baseline
-9.02445	baseline
-20.6494	baseline
3.59068	baseline
-3.20425	baseline
11.3458	baseline
-3.20411	baseline
-3.20404	baseline
-4.65897	baseline
-21.6239	baseline
-23.0788	baseline
-7.56877	baseline
-24.0387	baseline
-23.5586	baseline
8.43643	baseline
-4.1635	baseline
-10.9584	baseline
-7.07336	baseline
-14.8283	baseline
-16.2832	baseline
9.89184	baseline
-12.4131	baseline
-16.283	baseline
2.61705	baseline
-2.22788	baseline
-11.9178	baseline
15.7123	baseline
-24.5327	baseline
-0.292611	baseline
-3.20254	baseline
2.61753	baseline
16.6726	baseline
-12.8923	baseline
-1.74727	baseline
9.8928	baseline
-8.52713	baseline
-10.9571	baseline
-10.957	baseline
-28.4019	baseline
-7.56686	baseline
-1.25179	baseline
20.5583	baseline
-17.7367	baseline
-45.3666	baseline
-56.5265	baseline
-22.1015	baseline
7.95862	baseline
-15.3213	baseline
-4.65625	baseline
-9.02118	baseline
6.98389	baseline
-4.16104	baseline
10.374	baseline
-6.59091	baseline
20.0792	baseline
-23.5558	baseline
-36.6507	baseline
-1.25063	baseline
-25.4906	baseline
-21.1405	baseline
-15.8004	baseline
11.3496	baseline
0.189708	baseline
9.41478	baseline
6.50484	baseline
-10.9551	baseline
-9.02002	baseline
-1.24995	baseline
1.64512	baseline
9.41519	baseline
-5.13475	baseline
-17.2547	baseline
-18.2296	baseline
-4.65454	baseline
-16.7745	baseline
-15.7994	baseline
-14.3443	baseline
-6.58927	baseline
-19.1892	baseline
-4.65413	baseline
-9.01906	baseline
-3.199	baseline
-3.67893	baseline
-20.1639	baseline
-1.24879	baseline
7.46628	baseline
-35.1937	baseline
-18.7086	baseline
-37.1285	baseline
-20.6434	baseline
-21.6184	baseline
-16.7733	baseline
-14.3432	baseline
-15.3182	baseline
10.8569	baseline
-17.253	baseline
-9.49797	baseline
-5.1329	baseline
-15.7978	baseline
-9.97777	baseline
14.2623	baseline
16.6774	baseline
4.07744	baseline
31.7075	baseline
5.05257	baseline
4.07764	baseline
-7.06729	baseline
0.192778	baseline
12.3128	baseline
-20.6421	baseline
-14.822	baseline
13.2881	baseline
-15.7969	baseline
-16.2768	baseline
-17.2517	baseline
-18.7067	baseline
-10.9516	baseline
-6.58654	baseline
-39.0615	baseline
-22.5764	baseline
-11.9113	baseline
-17.2513	baseline
-2.7012	baseline
-5.61113	baseline
-17.7311	baseline
-30.346	baseline
-39.0609	baseline
-17.7309	baseline
1.64921	baseline
-7.56072	baseline
-16.7707	baseline
-25.9806	baseline
-44.4005	baseline
-12.8854	baseline
-25.0054	baseline
-14.3403	baseline
-9.49524	baseline
-11.9102	baseline
-13.3651	baseline
-44.4	baseline
-21.615	baseline
-13.8599	baseline
-3.67483	baseline
-9.01477	baseline
-33.2397	baseline
-23.0696	baseline
-13.8596	baseline
6.01551	baseline
34.1406	baseline
14.2656	baseline
-6.58429	baseline
2.62578	baseline
5.53585	baseline
-9.01408	baseline
-12.404	baseline
-7.06395	baseline
-10.9489	baseline
-9.49381	baseline
-33.7337	baseline
-34.2137	baseline
-20.6386	baseline
-23.5485	baseline
-7.55847	baseline
-4.1534	baseline
18.6317	baseline
3.10673	baseline
-3.1932	baseline
-7.55813	baseline
-9.97306	baseline
3.60201	baseline
-7.55792	baseline
-9.97286	baseline
5.05721	baseline
20.0873	baseline
6.01735	baseline
19.5924	baseline
-5.12752	baseline
-5.12745	baseline
-9.97238	baseline
10.3827	baseline
3.60276	baseline
-16.7672	baseline
-18.2221	baseline
9.90296	baseline
-5.12697	baseline
18.1381	baseline
-0.281833	baseline
22.0232	baseline
18.1383	baseline
-0.281629	baseline
-5.12656	baseline
-19.1815	baseline
-29.3664	baseline
-18.2214	baseline
-13.8563	baseline
7.96878	baseline
2.62885	baseline
-3.19108	baseline
-11.906	baseline
5.53905	baseline
-6.10088	baseline
3.10919	baseline
-8.03574	baseline
3.10933	baseline
-14.3356	baseline
1.65446	baseline
-1.24047	baseline
-12.8804	baseline
-6.10033	baseline
0.199736	baseline
-15.3102	baseline
1.65487	baseline
-33.2351	baseline
-20.155	baseline
-12.8799	baseline
1.65514	baseline
-30.8198	baseline
6.51528	baseline
3.60535	baseline
-8.51458	baseline
1.65549	baseline
-13.8544	baseline
-12.8794	baseline
6.51569	baseline
12.8158	baseline
-20.6342	baseline
-13.3591	baseline
6.51596	baseline
-26.934	baseline
-11.4239	baseline
-24.9988	baseline
-14.8138	baseline
19.5963	baseline
9.42637	baseline
-5.12356	baseline
-1.73349	baseline
2.63158	baseline
3.11165	baseline
-21.6083	baseline
-24.5182	baseline
-6.57815	baseline
-9.96808	baseline
-21.608	baseline
-28.8829	baseline
-1.73288	baseline
-10.4628	baseline
-6.09774	baseline
-0.757672	baseline
6.5174	baseline
-18.2175	baseline
-25.9725	baseline
-23.5424	baseline
-9.00733	baseline
-9.00726	baseline
-25.4772	baseline
-20.1521	baseline
-35.6621	baseline
-26.452	baseline
-29.8419	baseline
-31.7919	baseline
-40.5068	baseline
-13.3567	baseline
-14.8116	baseline
-1.73158	baseline
-15.7865	baseline
-13.8514	baseline
-19.1764	baseline
-27.4263	baseline
-12.3962	baseline
-4.64117	baseline
-20.6311	baseline
-22.566	baseline
0.204033	baseline
-3.1859	baseline
-25.4758	baseline
-17.2408	baseline
-9.00569	baseline
-2.69063	baseline
-3.66556	baseline
19.1195	baseline
2.15458	baseline
22.9896	baseline
12.3247	baseline
-12.3952	baseline
-11.9001	baseline
6.51992	baseline
-17.24	baseline
-19.6699	baseline
-0.274876	baseline
-7.54981	baseline
-18.2147	baseline
-20.1497	baseline
-10.4596	baseline
-10.9395	baseline
-0.274466	baseline
-12.3944	baseline
-30.8143	baseline
-31.7893	baseline
-35.6592	baseline
-4.14413	baseline
-35.6591	baseline
-8.02899	baseline
-22.0839	baseline
-21.1239	baseline
-35.1788	baseline
-1.23372	baseline
-15.7836	baseline
-13.3536	baseline
-34.6835	baseline
-23.5384	baseline
-5.11837	baseline
-10.9383	baseline
-2.68824	baseline
-10.9382	baseline
-19.1731	baseline
-7.05303	baseline
-11.898	baseline
-22.0829	baseline
-2.20783	baseline
7.00224	baseline
8.93731	baseline
-9.48262	baseline
-20.6276	baseline
1.18251	baseline
3.11758	baseline
-0.752352	baseline
5.54772	baseline
-2.20722	baseline
26.3979	baseline
7.00292	baseline
-14.807	baseline
-16.2619	baseline
-28.3819	baseline
-4.14181	baseline
-8.50674	baseline
-8.02667	baseline
-16.2616	baseline
-8.02653	baseline
-24.9915	baseline
-6.0914	baseline
-14.3263	baseline
-9.00126	baseline
-10.4562	baseline
-22.5611	baseline
-19.6661	baseline
-26.446	baseline
7.48408	baseline
-7.05085	baseline
5.06922	baseline
-9.96071	baseline
-19.1706	baseline
-1.23058	baseline
18.6445	baseline
1.66456	baseline
-23.5354	baseline
-33.2253	baseline
-5.11524	baseline
-2.68517	baseline
15.7349	baseline
-9.00003	baseline
-34.2	baseline
-15.2999	baseline
6.03017	baseline
12.8252	baseline
-0.749692	baseline
-33.7196	baseline
-19.6646	baseline
-26.9245	baseline
-18.2094	baseline
-11.8944	baseline
-12.3893	baseline
1.18579	baseline
-9.47915	baseline
-33.7191	baseline
6.52599	baseline
9.43606	baseline
-0.748873	baseline
-7.5438	baseline
-9.47874	baseline
-21.5987	baseline
-13.8436	baseline
0.211468	baseline
-0.748464	baseline
-24.9884	baseline
-18.2083	baseline
-29.8333	baseline
-16.7532	baseline
-9.95812	baseline
17.6719	baseline
-8.99799	baseline
-9.47792	baseline
-13.8428	baseline
-18.2078	baseline
-12.8677	baseline
9.43735	baseline
20.5824	baseline
21.0625	baseline
9.91756	baseline
16.2176	baseline
20.1027	baseline
13.7878	baseline
20.1028	baseline
-6.0871	baseline
-19.167	baseline
-9.47696	baseline
-24.0119	baseline
-4.13683	baseline
-16.7518	baseline
-10.9317	baseline
-21.1166	baseline
-8.99655	baseline
-22.0765	baseline
-13.3464	baseline
-7.04635	baseline
-29.3513	baseline
-8.02121	baseline
-7.04614	baseline
5.55392	baseline
6.03399	baseline
-2.68094	baseline
6.52913	baseline
11.8542	baseline
7.98426	baseline
-0.745667	baseline
4.0994	baseline
2.64447	baseline
6.03454	baseline
-6.08539	baseline
-8.50033	baseline
2.16474	baseline
-9.95519	baseline
-7.04512	baseline
-5.11005	baseline
-3.17498	baseline
1.19008	baseline
-20.6198	baseline
-13.8398	baseline
-17.7097	baseline
-16.2546	baseline
-21.5946	baseline
-16.2545	baseline
-15.7744	baseline
-21.1144	baseline
-26.9193	baseline
-11.4092	baseline
-4.62917	baseline
9.9209	baseline
0.71097	baseline
1.67104	baseline
-3.17389	baseline
-4.62883	baseline
-7.53876	baseline
-19.6587	baseline
-6.08362	baseline
-8.01855	baseline
-4.13348	baseline
-8.49842	baseline
-7.53835	baseline
-4.62828	baseline
-5.10821	baseline
-10.9281	baseline
4.58193	baseline
-14.798	baseline
-12.8629	baseline
-11.8879	baseline
5.0772	baseline
-10.4477	baseline
-3.17267	baseline
-6.5626	baseline
-18.6825	baseline
-18.2025	baseline
-18.6824	baseline
-26.9173	baseline
-7.04226	baseline
-7.04219	baseline
-9.47212	baseline
-21.1121	baseline
-8.01698	baseline
-2.19692	baseline
-18.6818	baseline
-10.9268	baseline
-3.17171	baseline
-11.4066	baseline
-19.6566	baseline
-26.4365	baseline
-34.6714	baseline
-22.5514	baseline
-13.3413	baseline
-0.741233	baseline
-28.3712	baseline
-26.9161	baseline
-29.826	baseline
-25.956	baseline
-40.0109	baseline
-31.2808	baseline
-17.7058	baseline
-16.7457	baseline
-11.4056	baseline
6.03945	baseline
6.03952	baseline
-1.71541	baseline
-5.10535	baseline
11.8597	baseline
7.49479	baseline
-11.4051	baseline
-11.4051	baseline
10.405	baseline
6.53506	baseline
-7.03987	baseline
0.220199	baseline
-17.2247	baseline
-24.0047	baseline
-18.6796	baseline
-30.3195	baseline
-34.6695	baseline
-19.1594	baseline
-30.3193	baseline
-9.46926	baseline
-7.03919	baseline
-8.98912	baseline
-18.6791	baseline
-13.834	baseline
-13.8339	baseline
-13.8338	baseline
-21.1088	baseline
-27.8887	baseline
-24.0036	baseline
-32.7336	baseline
-13.3385	baseline
-30.3184	baseline
-39.5284	baseline
-22.5483	baseline
-34.1882	baseline
-20.1332	baseline
-14.7931	baseline
-36.123	baseline
-38.073	baseline
-37.0979	baseline
-36.6178	baseline
-42.9178	baseline
-20.6127	baseline
-35.6426	baseline
-45.3325	baseline
-24.0025	baseline
-21.1074	baseline
-3.64735	baseline
-8.98728	baseline
-2.67221	baseline
3.62786	baseline
-9.94707	baseline
-5.102	baseline
-5.58194	baseline
-15.7669	baseline
-12.3768	baseline
-9.46673	baseline
-8.01166	baseline
-15.2866	baseline
-6.07653	baseline
-4.12646	baseline
-25.4564	baseline
-25.4563	baseline
-23.0413	baseline
-17.7012	baseline
-33.2111	baseline
-32.251	baseline
-39.031	baseline
-30.3159	baseline
-26.9108	baseline
0.224224	baseline
3.62929	baseline
1.19936	baseline
15.2544	baseline
-7.0355	baseline
15.7496	baseline
7.99463	baseline
16.7097	baseline
-11.4002	baseline
10.8898	baseline
-1.21509	baseline
-0.735026	baseline
1.68004	baseline
23.9851	baseline
13.8002	baseline
-19.6498	baseline
-15.2847	baseline
3.13538	baseline
-3.64455	baseline
-6.07448	baseline
-11.8794	baseline
-12.8543	baseline
-6.07428	baseline
3.13579	baseline
19.6209	baseline
-5.57907	baseline
-6.074	baseline
-3.16393	baseline
-22.0639	baseline
-38.0688	baseline
-16.7387	baseline
2.17634	baseline
1.20141	baseline
19.1415	baseline
-4.61846	baseline
-8.00839	baseline
-8.00832	baseline
-10.9183	baseline
5.08682	baseline
-33.7031	baseline
-18.673	baseline
-29.338	baseline
-0.252911	baseline
-9.94284	baseline
-36.6128	baseline
-28.8577	baseline
-27.4026	baseline
-12.8526	baseline
-13.3325	baseline
-1.70743	baseline
-14.7874	baseline
-8.0073	baseline
-8.00723	baseline
-3.64216	baseline
-6.07209	baseline
-3.16202	baseline
-27.882	baseline
-13.3319	baseline
-3.64182	baseline
19.6232	baseline
1.20332	baseline
-13.3316	baseline
-0.731547	baseline
4.59352	baseline
-18.6714	baseline
-2.66634	baseline
-25.4513	baseline
-5.09621	baseline
4.11386	baseline
-18.1911	baseline
-0.251001	baseline
-8.48593	baseline
-14.3059	baseline
-0.730797	baseline
-5.57573	baseline
-10.4357	baseline
-23.5156	baseline
-8.48552	baseline
-2.66546	baseline
-4.12039	baseline
16.7147	baseline
11.8697	baseline
-0.250183	baseline
11.3899	baseline
-10.435	baseline
-6.06998	baseline
-2.18491	baseline
-15.7598	baseline
-27.3998	baseline
-22.0597	baseline
-7.02964	baseline
4.11543	baseline
-14.3045	baseline
-5.09443	baseline
-3.63936	baseline
-7.0293	baseline
10.4158	baseline
-4.61416	baseline
-11.3941	baseline
-22.059	baseline
3.63604	baseline
[truncated: 32,907 more rows]

## Sheet: s217a 0mM Pi
processed_bead	population
12.2603	baseline
40.1778	baseline
10.5043	baseline
6.15683	baseline
24.4893	baseline
8.77483	baseline
1.78133	baseline
17.4948	baseline
20.1133	baseline
-1.70317	baseline
26.2143	baseline
42.7918	baseline
20.9753	baseline
12.2538	baseline
42.7903	baseline
20.9738	baseline
50.6463	baseline
38.4418	baseline
55.0193	baseline
34.9308	baseline
16.6243	baseline
12.2498	baseline
28.8273	baseline
21.8608	baseline
35.8193	baseline
41.9208	baseline
46.2673	baseline
28.8248	baseline
15.7293	baseline
56.7418	baseline
16.6193	baseline
-1.71419	baseline
12.2443	baseline
2.65881	baseline
15.7263	baseline
16.6168	baseline
13.9973	baseline
35.8128	baseline
41.0503	baseline
40.1588	baseline
55.8723	baseline
45.3958	baseline
58.4903	baseline
59.3538	baseline
63.7273	baseline
79.4408	baseline
78.5493	baseline
61.1068	baseline
31.4333	baseline
12.2358	baseline
6.9973	baseline
20.9558	baseline
10.4793	baseline
8.7508	baseline
-20.0587	baseline
-18.3042	baseline
18.3343	baseline
41.0408	baseline
11.3673	baseline
12.2308	baseline
17.4683	baseline
-7.8312	baseline
-4.3487	baseline
1.7528	baseline
10.4733	baseline
3.5068	baseline
2.6423	baseline
1.7508	baseline
-47.1197	baseline
-34.8892	baseline
-1.73371	baseline
-4.35321	baseline
-40.9927	baseline
-56.7072	baseline
-40.1297	baseline
-24.4162	baseline
-26.1717	baseline
3.50079	baseline
-21.7987	baseline
-31.4112	baseline
-53.2277	baseline
-53.2282	baseline
-39.2697	baseline
-41.8892	baseline
-21.8017	baseline
-38.3802	baseline
-37.5167	baseline
-27.0412	baseline
-8.73572	baseline
-22.6952	baseline
-33.1447	baseline
-31.4172	baseline
-24.4247	baseline
-18.3232	baseline
0.00928119	baseline
-1.74622	baseline
-11.3317	baseline
-11.3322	baseline
-25.3187	baseline
-15.7072	baseline
-29.6667	baseline
-44.5172	baseline
-44.5177	baseline
-14.8452	baseline
-15.7097	baseline
-34.0432	baseline
-7.85373	baseline
2.62177	baseline
2.62127	baseline
0.00177333	baseline
-39.2837	baseline
-28.8082	baseline
-26.1897	baseline
-32.2922	baseline
-20.9527	baseline
11.3388	baseline
21.8143	baseline
5.23577	baseline
24.4323	baseline
0.860768	baseline
5.23427	baseline
-1.75923	baseline
3.47827	baseline
-14.8552	baseline
-33.1617	baseline
-27.9512	baseline
-11.3467	baseline
-0.898236	baseline
13.9513	baseline
-4.38224	baseline
15.6783	baseline
4.33776	baseline
23.5343	baseline
17.4318	baseline
2.60826	baseline
47.9678	baseline
34.0083	baseline
30.5248	baseline
39.2453	baseline
29.6328	baseline
37.4893	baseline
45.3458	baseline
50.5833	baseline
31.3858	baseline
4.33125	baseline
14.8068	baseline
9.56825	baseline
-9.62925	baseline
6.08425	baseline
-20.1062	baseline
-23.5897	baseline
0.844751	baseline
7.83725	baseline
-10.4962	baseline
-30.5578	baseline
-25.3473	baseline
-33.1778	baseline
-10.4983	baseline
-34.0698	baseline
-41.9273	baseline
-41.0368	baseline
-7.88125	baseline
5.21325	baseline
-20.1133	baseline
-30.5628	baseline
6.93974	baseline
-36.6928	baseline
-17.4963	baseline
0.836242	baseline
19.1687	baseline
29.6172	baseline
33.1267	baseline
40.9832	baseline
46.1937	baseline
40.0912	baseline
34.8527	baseline
49.7022	baseline
49.7017	baseline
5.20524	baseline
-19.2303	baseline
-13.9928	baseline
-23.6053	baseline
-39.3198	baseline
-41.0483	baseline
-51.5248	baseline
-68.1033	baseline
-55.0088	baseline
-17.5063	baseline
7.81923	baseline
-8.78627	baseline
5.19923	baseline
-27.9843	baseline
-11.3798	baseline
-7.03327	baseline
24.3942	baseline
30.4957	baseline
24.3932	baseline
-6.17127	baseline
-25.3688	baseline
-23.6143	baseline
-2.66277	baseline
-6.17327	baseline
6.92122	baseline
-26.2353	baseline
-39.3308	baseline
-25.3723	baseline
-53.2908	baseline
-8.79528	baseline
-0.938779	baseline
-0.939279	baseline
-41.9528	baseline
-48.9193	baseline
-62.0148	baseline
-7.90728	baseline
-27.1048	baseline
-40.2003	baseline
-68.9828	baseline
-74.2213	baseline
-25.3788	baseline
-8.80128	baseline
-1.80878	baseline
14.7687	baseline
-12.2858	baseline
-11.3953	baseline
-17.5248	baseline
-29.7293	baseline
-12.2878	baseline
-25.3833	baseline
-23.6288	baseline
-11.3983	baseline
-25.3848	baseline
-8.80729	baseline
-7.05279	baseline
-4.43429	baseline
7.79621	baseline
-7.05429	baseline
-15.7758	baseline
-37.5923	baseline
-20.1508	baseline
-14.0223	baseline
2.5552	baseline
22.6157	baseline
7.7922	baseline
17.3767	baseline
38.3282	baseline
40.9467	baseline
29.5792	baseline
28.7147	baseline
17.3742	baseline
15.6187	baseline
49.6652	baseline
40.0527	baseline
36.5692	baseline
23.4737	baseline
33.0852	baseline
19.1257	baseline
34.8122	baseline
25.2267	baseline
6.8932	baseline
-7.06631	baseline
-24.5088	baseline
-19.2713	baseline
1.65319	baseline
-28.8843	baseline
-24.5108	baseline
-48.0823	baseline
-41.9808	baseline
-34.9883	baseline
-21.8938	baseline
-19.2753	baseline
-3.58881	baseline
-5.31731	baseline
0.784188	baseline
0.783687	baseline
6.02119	baseline
-15.7953	baseline
-41.9858	baseline
-19.2793	baseline
-28.8918	baseline
-14.0423	baseline
-8.83182	baseline
6.88168	baseline
-9.69682	baseline
-4.45932	baseline
-13.1808	baseline
19.9747	baseline
22.5932	baseline
-4.46132	baseline
-14.9378	baseline
16.4897	baseline
2.53018	baseline
17.3527	baseline
-11.4298	baseline
-23.6613	baseline
-7.08382	baseline
-40.2403	baseline
-26.2818	baseline
-45.4793	baseline
-41.1058	baseline
-34.1403	baseline
-34.1408	baseline
13.8647	baseline
10.3542	baseline
-5.33333	baseline
-15.8098	baseline
-28.9053	baseline
-36.7628	baseline
-27.1513	baseline
-24.5328	baseline
-53.3423	baseline
-41.1118	baseline
-37.6293	baseline
-21.9158	baseline
-29.7733	baseline
-30.6378	baseline
12.9667	baseline
9.48316	baseline
26.9247	baseline
25.1962	baseline
12.1007	baseline
-1.85884	baseline
-19.3013	baseline
-28.0498	baseline
-43.7373	baseline
-23.6768	baseline
-1.86134	baseline
3.37616	baseline
-3.61734	baseline
27.8102	baseline
23.4357	baseline
13.8502	baseline
11.2307	baseline
1.61816	baseline
21.7057	baseline
-21.0628	baseline
-16.6893	baseline
-9.72385	baseline
-5.35035	baseline
-11.4528	baseline
-45.5003	baseline
-48.9838	baseline
-30.6513	baseline
-40.2638	baseline
-24.5503	baseline
-47.2578	baseline
-23.6874	baseline
-35.8919	baseline
-27.1714	baseline
-47.2599	baseline
-52.4714	baseline
-25.4449	baseline
-17.5884	baseline
-1.87485	baseline
-9.73235	baseline
-2.73986	baseline
17.3206	baseline
14.7011	baseline
11.2176	baseline
17.3191	baseline
-1.87836	baseline
9.46114	baseline
-11.4644	baseline
-7.98186	baseline
-11.4654	baseline
31.2751	baseline
5.11164	baseline
-12.3579	baseline
12.9406	baseline
-14.9779	baseline
-7.12136	baseline
-18.4619	baseline
-11.4694	baseline
-4.50386	baseline
-22.8374	baseline
-12.3619	baseline
-14.9814	baseline
-4.50587	baseline
-11.4724	baseline
2.48613	baseline
31.2676	baseline
-2.75287	baseline
27.7836	baseline
46.9801	baseline
11.2046	baseline
11.2041	baseline
21.6796	baseline
7.72013	baseline
23.4066	baseline
19.9231	baseline
30.3986	baseline
22.5411	baseline
11.2006	baseline
-10.6159	baseline
-28.0854	baseline
-28.9499	baseline
-5.37938	baseline
-9.75388	baseline
-26.3324	baseline
-8.89088	baseline
-25.4694	baseline
-22.8509	baseline
-12.3754	baseline
-14.9949	baseline
-45.5324	baseline
0.718119	baseline
-1.03738	baseline
-1.03788	baseline
2.47162	baseline
-8.00488	baseline
-22.8554	baseline
-11.4889	baseline
-20.2374	baseline
-45.5369	baseline
-19.3474	baseline
-10.6269	baseline
5.95061	baseline
14.6711	baseline
9.43261	baseline
10.2961	baseline
7.70361	baseline
8.56711	baseline
-14.1134	baseline
-15.0049	baseline
21.6606	baseline
24.2791	baseline
31.2446	baseline
4.19011	baseline
10.2916	baseline
41.7191	baseline
39.0996	baseline
17.2831	baseline
14.6636	baseline
13.7991	baseline
-2.7794	baseline
7.6961	baseline
4.1856	baseline
6.8041	baseline
-15.8764	baseline
-17.6319	baseline
-0.1634	baseline
5.9381	baseline
-6.2934	baseline
-21.1169	baseline
-17.6344	baseline
4.1811	baseline
-4.5404	baseline
20.7581	baseline
42.5736	baseline
14.6551	baseline
-5.4064	baseline
-27.2229	baseline
-17.6384	baseline
-27.2239	baseline
-10.6464	baseline
-33.3269	baseline
-9.78341	baseline
-1.92691	baseline
-4.54641	baseline
-0.17291	baseline
18.1326	baseline
8.54709	baseline
16.4036	baseline
-4.54891	baseline
-0.175412	baseline
10.2731	baseline
12.8916	baseline
-1.93191	baseline
2.44159	baseline
-19.3749	baseline
-29.8514	baseline
-27.2329	baseline
-32.4714	baseline
0.684083	baseline
6.78558	baseline
7.67608	baseline
6.78458	baseline
-10.6579	baseline
-35.9574	baseline
-37.7129	baseline
-31.6114	baseline
-16.7619	baseline
-16.7624	baseline
-6.31392	baseline
1.54258	baseline
-23.7569	baseline
13.7726	baseline
6.77908	baseline
26.8396	baseline
12.0161	baseline
1.53957	baseline
22.4911	baseline
38.2046	baseline
-4.56393	baseline
-28.1354	baseline
-44.7139	baseline
-42.9594	baseline
-43.8239	baseline
-54.3004	baseline
-49.0629	baseline
-51.6824	baseline
-43.8259	baseline
-35.9694	baseline
-24.6299	baseline
-18.5284	baseline
-8.94393	baseline
5.90557	baseline
19.8641	baseline
7.65956	baseline
11.1421	baseline
14.6246	baseline
1.52906	baseline
-6.32844	baseline
3.28306	baseline
20.7246	baseline
22.4791	baseline
2.41756	baseline
-3.71194	baseline
-25.5284	baseline
6.76306	baseline
-2.82244	baseline
28.5781	baseline
11.9996	baseline
4.14206	baseline
6.76056	baseline
-13.3009	baseline
-12.4374	baseline
7.65005	baseline
-0.207446	baseline
23.3361	baseline
12.8596	baseline
23.3351	baseline
32.9466	baseline
21.6061	baseline
-11.5504	baseline
-23.7819	baseline
16.3666	baseline
55.624	baseline
30.3245	baseline
29.433	baseline
35.5615	baseline
11.126	baseline
19.8465	baseline
11.125	baseline
19.8455	baseline
39.042	baseline
28.5655	baseline
44.279	baseline
48.6255	baseline
20.707	baseline
14.6045	baseline
-5.45696	baseline
9.36554	baseline
5.88204	baseline
0.643541	baseline
-7.21396	baseline
-15.0715	baseline
-29.895	baseline
-9.83446	baseline
8.49804	baseline
-6.35246	baseline
11.116	baseline
5.01354	baseline
9.36004	baseline
-15.9395	baseline
-30.763	baseline
-24.6615	baseline
-0.226966	baseline
25.9355	baseline
42.513	baseline
32.0365	baseline
35.546	baseline
39.0285	baseline
11.11	baseline
-9.84247	baseline
-17.7	baseline
-20.3195	baseline
-6.36097	baseline
-16.8105	baseline
-2.85197	baseline
-24.6685	baseline
-10.71	baseline
25.9285	baseline
12.833	baseline
28.5465	baseline
15.451	baseline
-2.85548	baseline
-15.087	baseline
-36.0125	baseline
-8.09498	baseline
-21.1905	baseline
-9.85098	baseline
-4.61348	baseline
19.821	baseline
-15.0905	baseline
-6.36998	baseline
-20.3295	baseline
-29.051	baseline
-26.4325	baseline
-52.596	baseline
-17.7125	baseline
-22.06	baseline
-12.4755	baseline
-1.13598	baseline
-2.86449	baseline
-21.198	baseline
-33.4025	baseline
-34.294	baseline
-49.1175	baseline
-53.492	baseline
-16.8265	baseline
-33.405	baseline
-22.9565	baseline
-39.535	baseline
-50.8755	baseline
-41.264	baseline
-27.3055	baseline
-22.959	baseline
6.71351	baseline
12.815	baseline
4.09351	baseline
24.181	baseline
-4.62849	baseline
-9.867	baseline
0.608504	baseline
-0.255996	baseline
17.1855	baseline
-3.767	baseline
-14.2165	baseline
-1.149	baseline
2.3605	baseline
2.36	baseline
1.4685	baseline
-12.491	baseline
-5.4985	baseline
-9.009	baseline
5.8405	baseline
25.037	baseline
-0.262503	baseline
-19.46	baseline
-0.263504	baseline
-5.502	baseline
-19.4615	baseline
-11.605	baseline
4.97249	baseline
-0.266007	baseline
28.5155	baseline
-3.77701	baseline
-2.02251	baseline
-29.077	baseline
-30.8055	baseline
-16.847	baseline
-28.2145	baseline
-25.596	baseline
-28.2155	baseline
-33.427	baseline
-19.4685	baseline
-35.183	baseline
4.96549	baseline
-1.16401	baseline
4.07349	baseline
-15.988	baseline
4.07248	baseline
-1.16602	baseline
0.588483	baseline
13.683	baseline
31.9885	baseline
43.355	baseline
38.1165	baseline
34.606	baseline
8.44248	baseline
-2.03402	baseline
-38.6735	baseline
-3.79002	baseline
24.1545	baseline
36.358	baseline
45.9425	baseline
14.541	baseline
10.1665	baseline
8.43798	baseline
11.0565	baseline
30.253	baseline
47.6945	baseline
68.646	baseline
72.9925	baseline
64.271	baseline
25.0125	baseline
16.291	baseline
8.43347	baseline
6.67797	baseline
0.575469	baseline
-10.765	baseline
24.1455	baseline
19.771	baseline
55.5455	baseline
26.736	baseline
34.5925	baseline
13.667	baseline
3.19047	baseline
3.18996	baseline
-13.3885	baseline
-29.967	baseline
-29.1035	baseline
-29.104	baseline
-7.28854	baseline
14.527	baseline
-3.80654	baseline
5.80496	baseline
8.42346	baseline
11.906	baseline
9.28646	baseline
30.238	baseline
18.0065	baseline
14.523	baseline
2.31846	baseline
-4.67504	baseline
-7.29454	baseline
4.04496	baseline
5.79945	baseline
-18.636	baseline
-30.8405	baseline
-35.215	baseline
-13.3995	baseline
-3.81505	baseline
-22.1215	baseline
-29.979	baseline
-13.4015	baseline
-4.68105	baseline
-9.05555	baseline
4.92995	baseline
15.3784	baseline
13.6499	baseline
-15.1596	baseline
-26.5001	baseline
-22.1266	baseline
-11.6511	baseline
4.92645	baseline
-49.1821	baseline
-37.8426	baseline
-21.2651	baseline
-49.1836	baseline
-69.2451	baseline
-60.5246	baseline
-35.2261	baseline
-23.0226	baseline
-0.316059	baseline
4.92144	baseline
-0.31706	baseline
-7.31056	baseline
-15.1681	baseline
-17.7876	baseline
-5.55706	baseline
-13.4146	baseline
-36.9861	baseline
-47.4626	baseline
-40.4701	baseline
-36.9876	baseline
-21.2741	baseline
-30.8596	baseline
-34.3701	baseline
-15.1736	baseline
-14.2831	baseline
-7.31757	baseline
29.3209	baseline
32.8304	baseline
4.02093	baseline
10.1224	baseline
38.9309	baseline
17.9784	baseline
9.25693	baseline
-8.18557	baseline
1.39893	baseline
0.534426	baseline
14.4929	baseline
4.01643	baseline
-0.331075	baseline
33.6884	baseline
23.2119	baseline
47.6464	baseline
42.4079	baseline
38.9244	baseline
8.38692	baseline
5.76742	baseline
12.7329	baseline
30.2014	baseline
42.4049	baseline
13.6224	baseline
11.0029	baseline
13.6214	baseline
4.89992	baseline
11.0014	baseline
1.38892	baseline
5.76242	baseline
25.8229	baseline
17.9654	baseline
6.62491	baseline
17.1004	baseline
30.1949	baseline
30.1944	baseline
60.7309	baseline
62.4854	baseline
35.4309	baseline
50.2534	baseline
52.0079	baseline
71.2044	baseline
52.8709	baseline
43.2854	baseline
34.5369	baseline
56.3524	baseline
31.9169	baseline
19.7124	baseline
11.8549	baseline
-1.24059	baseline
5.75191	baseline
17.9554	baseline
24.9479	baseline
13.6074	baseline
-1.2431	baseline
-17.8216	baseline
11.8509	baseline
36.2854	baseline
1.3739	baseline
34.5294	baseline
24.0799	baseline
24.0794	baseline
5.7459	baseline
9.2284	baseline
9.2279	baseline
9.2274	baseline
5.7439	baseline
11.8454	baseline
12.7089	baseline
21.4564	baseline
19.7009	baseline
-5.59861	baseline
7.49589	baseline
-2.98061	baseline
26.6649	baseline
-1.25361	baseline
-8.22011	baseline
-5.60161	baseline
-1.25511	baseline
-3.87461	baseline
-21.3171	baseline
-18.6986	baseline
-19.5631	baseline
-22.1826	baseline
-25.6931	baseline
-6.49661	baseline
-1.25911	baseline
-23.9396	baseline
-34.4161	baseline
-20.4576	baseline
-11.7101	baseline
4.86738	baseline
-16.9491	baseline
-16.9496	baseline
-13.4671	baseline
2.24638	baseline
-15.2231	baseline
-10.8496	baseline
-0.37412	baseline
-1.26562	baseline
8.34588	baseline
30.1614	baseline
28.4059	baseline
34.5074	baseline
53.7039	baseline
46.7374	baseline
38.0159	baseline
38.8794	baseline
26.6479	baseline
38.8784	baseline
38.0139	baseline
38.8774	baseline
43.2509	baseline
33.6384	baseline
3.10087	baseline
12.6854	baseline
10.9569	baseline
15.3034	baseline
1.34387	baseline
-22.2006	baseline
-44.0171	baseline
-16.0996	baseline
-51.0111	baseline
-55.3586	baseline
-45.7741	baseline
-32.6796	baseline
-47.5301	baseline
-72.8296	baseline
-50.1231	baseline
-13.4846	baseline
-27.4441	baseline
-30.9276	baseline
-42.2951	baseline
-16.1056	baseline
-29.2011	baseline
-41.4056	baseline
-11.7331	baseline
-5.63164	baseline
-17.8631	baseline
-45.7816	baseline
-39.6801	baseline
-21.3476	baseline
-10.8721	baseline
-10.8726	baseline
1.33086	baseline
10.9424	baseline
17.9079	baseline
-4.77265	baseline
4.83885	baseline
-3.90965	baseline
-5.63815	baseline
-56.2636	baseline
-40.5501	baseline
-24.8366	baseline
-2.15715	baseline
-21.3547	baseline
-35.3142	baseline
-6.53265	baseline
-10.0162	baseline
-18.7377	baseline
-2.16015	baseline
12.6623	baseline
3.07685	baseline
-10.0187	baseline
-30.9442	baseline
-12.6387	baseline
-25.7342	baseline
-34.4557	baseline
-56.2722	baseline
-36.1847	baseline
-49.2802	baseline
-67.6137	baseline
-61.5122	baseline
-24.8467	baseline
-10.0242	baseline
-1.30366	baseline
29.2328	baseline
20.5113	baseline
4.82384	baseline
-10.8907	baseline
-21.3672	baseline
-10.8917	baseline
44.9438	baseline
38.8413	baseline
19.6438	baseline
-4.79167	baseline
-9.16617	baseline
5.68333	baseline
-10.8952	baseline
-42.3237	baseline
-25.7462	baseline
-17.8897	baseline
-32.7132	baseline
-39.7067	baseline
-23.9932	baseline
-17.8917	baseline
-33.5792	baseline
-49.2937	baseline
-25.7502	baseline
-23.9957	baseline
-6.55417	baseline
-19.6227	baseline
-16.1402	baseline
10.0223	baseline
-3.04618	baseline
-25.7537	baseline
-15.2782	baseline
-17.0067	baseline
3.05382	baseline
-3.04868	baseline
20.4948	baseline
-3.94068	baseline
-11.7712	baseline
-42.3357	baseline
-26.6222	baseline
3.05032	baseline
10.9068	baseline
-5.67168	baseline
-34.4812	baseline
-6.56368	baseline
7.42182	baseline
4.80232	baseline
-2.19119	baseline
-33.5927	baseline
-25.7632	baseline
-44.0697	baseline
-34.4852	baseline
-46.6897	baseline
-3.94919	baseline
-21.3917	baseline
3.04281	baseline
26.5863	baseline
10.8988	baseline
28.3403	baseline
12.6258	baseline
8.27831	baseline
33.5768	baseline
22.2363	baseline
12.6238	baseline
21.3713	baseline
-3.06419	baseline
-7.4387	baseline
15.2408	baseline
18.7503	baseline
16.1308	baseline
-5.6857	baseline
-24.8832	baseline
-20.5367	baseline
-15.2992	baseline
-40.5987	baseline
-39.7352	baseline
-48.4567	baseline
-33.6072	baseline
-30.1247	baseline
15.2348	baseline
11.7513	baseline
23.9818	baseline
23.0903	baseline
20.4708	baseline
-9.2027	baseline
-12.6862	baseline
-3.96571	baseline
-14.4152	baseline
-10.0687	baseline
-11.7972	baseline
-29.2667	baseline
-17.0362	baseline
-19.6557	baseline
-41.4722	baseline
-58.0507	baseline
-29.2692	baseline
-12.6917	baseline
17.8448	baseline
-15.3117	baseline
3.02079	baseline
-4.83671	baseline
-32.7552	baseline
-36.2387	baseline
-38.8582	baseline
-17.0427	baseline
-31.0022	baseline
-34.5127	baseline
-21.4182	baseline
-26.6567	baseline
-17.9362	baseline
-19.6647	baseline
-19.6652	baseline
-11.8087	baseline
-13.5642	baseline
5.63228	baseline
-10.0822	baseline
3.01228	baseline
19.5898	baseline
8.24928	baseline
7.38478	baseline
-5.71072	baseline
-9.22122	baseline
0.390276	baseline
16.1038	baseline
12.5933	baseline
-0.475226	baseline
-38.8697	baseline
-25.8022	baseline
4.76127	baseline
1.25077	baseline
-1.36873	baseline
-7.47123	baseline
3.00427	baseline
-10.0912	baseline
12.5883	baseline
1.24777	baseline
0.383268	baseline
21.3348	baseline
43.1503	baseline
24.8168	baseline
30.0543	baseline
32.6728	baseline
24.8153	baseline
9.96476	baseline
8.23626	baseline
3.86176	baseline
-38.8797	baseline
-29.2952	baseline
-22.3027	baseline
-28.4322	baseline
-45.8747	baseline
-24.0592	baseline
-9.23674	baseline
2.12976	baseline
-31.0267	baseline
-26.6802	baseline
-12.7217	baseline
-10.9672	baseline
-9.23974	baseline
13.4668	baseline
9.09226	baseline
13.4658	baseline
4.74425	baseline
-2.24925	baseline
6.47125	baseline
-4.00525	baseline
-24.9307	baseline
-4.00625	baseline
11.7073	baseline
20.4278	baseline
25.6653	baseline
0.36575	baseline
-19.6958	baseline
-7.49225	baseline
3.84725	baseline
23.0437	baseline
-0.500753	baseline
1.22675	baseline
9.08325	baseline
-29.3113	baseline
-42.4068	baseline
-49.3733	baseline
-55.4758	baseline
-46.7553	baseline
-23.2118	baseline
-27.5593	baseline
-24.0768	baseline
0.357742	baseline
14.3162	baseline
-1.39826	baseline
-8.36476	baseline
3.83874	baseline
7.34824	baseline
3.83774	baseline
21.3062	baseline
2.97274	baseline
4.72724	baseline
-17.0893	baseline
-7.50476	baseline
-26.7023	baseline
-20.6008	baseline
0.350734	baseline
0.350234	baseline
3.83273	baseline
3.83223	baseline
9.06973	baseline
4.72223	baseline
-10.1283	baseline
-12.7478	baseline
-14.4763	baseline
-5.75577	baseline
24.7807	baseline
6.44723	baseline
-1.41027	baseline
-12.7508	baseline
-17.9893	baseline
-13.6158	baseline
5.58073	baseline
5.58023	baseline
-20.6103	baseline
21.2932	baseline
25.6397	baseline
16.0542	baseline
-5.76228	baseline
8.19622	baseline
20.3997	baseline
18.6712	baseline
1.20172	baseline
3.82022	baseline
-5.76528	baseline
-2.28278	baseline
21.2877	baseline
16.0492	baseline
-5.76728	baseline
-11.0058	baseline
-16.2443	baseline
3.81622	baseline
-13.6263	baseline
-21.4838	baseline
-31.9603	baseline
-19.7298	baseline
-11.8733	baseline
9.91521	baseline
11.6697	baseline
6.43121	baseline
6.43071	baseline
-22.3518	baseline
-1.42729	baseline
3.81021	baseline
21.2787	baseline
-18.8708	baseline
-13.6333	baseline
-30.2118	baseline
-46.7903	baseline
-24.1108	baseline
-27.5943	baseline
-11.8808	baseline
-29.3503	baseline
-41.5548	baseline
-55.5143	baseline
-19.7398	baseline
-24.1143	baseline
-16.2578	baseline
-25.8703	baseline
-38.9388	baseline
-52.8983	baseline
-33.7018	baseline
-4.0563	baseline
6.4192	baseline
6.4187	baseline
-24.1188	baseline
-18.8813	baseline
-36.3238	baseline
-39.8343	baseline
-26.7398	baseline
-23.2573	baseline
-13.6458	baseline
-37.2173	baseline
-31.9798	baseline
-38.9463	baseline
-45.0758	baseline
-56.4163	baseline
-50.2878	baseline
-66.8933	baseline
-63.3838	baseline
-53.7993	baseline
-20.6438	baseline
-11.8963	baseline
31.7082	baseline
29.0887	baseline
21.2582	baseline
-30.2313	baseline
-38.0888	baseline
-33.7153	baseline
-12.7908	baseline
-18.0293	baseline
-5.79882	baseline
18.6357	baseline
28.2202	baseline
10.7777	baseline
36.0762	baseline
63.1297	baseline
41.3132	baseline
49.1697	baseline
47.4142	baseline
32.5907	baseline
32.5902	baseline
8.15468	baseline
-26.7568	baseline
-21.5193	baseline
-38.0978	baseline
-11.9083	baseline
-26.7588	baseline
-16.2833	baseline
17.7362	baseline
-3.18933	baseline
4.66717	baseline
-12.8023	baseline
-4.94583	baseline
15.1147	baseline
-8.42983	baseline
8.14767	baseline
-1.46483	baseline
-5.81233	baseline
-17.1528	baseline
-52.0643	baseline
-36.3508	baseline
-31.1133	baseline
-66.0248	baseline
-54.6853	baseline
-52.9308	baseline
-64.2983	baseline
-35.4898	baseline
-30.2523	baseline
-25.9058	baseline
-3.19934	baseline
5.52116	baseline
-39.8663	baseline
-15.4318	baseline
-1.47334	baseline
-15.4328	baseline
-34.6303	baseline
-7.57684	baseline
1.14366	baseline
-20.6728	baseline
-9.33334	baseline
6.38016	baseline
20.3387	baseline
0.277157	baseline
-16.3013	baseline
5.51416	baseline
-10.2003	baseline
-15.4388	baseline
-35.5003	baseline
-43.3578	baseline
-33.7463	baseline
-22.4068	baseline
-0.591348	baseline
-2.34685	baseline
-3.21135	baseline
-5.83085	baseline
4.64465	baseline
3.75315	baseline
2.88865	baseline
-0.594851	baseline
29.0506	baseline
-13.6909	baseline
-12.8274	baseline
-10.2089	baseline
-27.6514	baseline
-6.72685	baseline
14.2246	baseline
8.98614	baseline
-4.97336	baseline
2.88314	baseline
-11.9404	baseline
-32.0289	baseline
6.36464	baseline
-28.5469	baseline
-28.5474	baseline
-42.5069	baseline
-37.2694	baseline
-0.603861	baseline
-1.49536	baseline
12.4631	baseline
21.2106	baseline
4.63214	baseline
-9.35436	baseline
-2.36186	baseline
10.7326	baseline
25.5551	baseline
2.87463	baseline
-10.2209	baseline
25.5536	baseline
31.6551	baseline
13.3486	baseline
10.7291	baseline
-10.2234	baseline
6.35413	baseline
-11.9524	baseline
2.87013	baseline
5.48863	baseline
-7.60687	baseline
1.11363	baseline
-4.98887	baseline
2.86763	baseline
-2.37087	baseline
-8.47337	baseline
-7.60987	baseline
-11.9574	baseline
-11.0939	baseline
-32.9104	baseline
-20.7069	baseline
-18.0884	baseline
-20.7079	baseline
-8.47738	baseline
20.3041	baseline
22.9226	baseline
4.61612	baseline
-4.99638	baseline
-10.2349	baseline
-35.5344	baseline
-13.7189	baseline
-26.8144	baseline
2.85812	baseline
8.95962	baseline
14.1971	baseline
15.0606	baseline
-6.75588	baseline
-0.627385	baseline
-2.38289	baseline
-18.0974	baseline
-11.9689	baseline
-11.9694	baseline
-12.8609	baseline
-12.8614	baseline
8.09011	baseline
18.5656	baseline
40.3811	baseline
49.1016	baseline
38.6251	baseline
65.6786	baseline
63.0591	baseline
53.4466	baseline
53.4461	baseline
25.5276	baseline
29.9011	baseline
6.32961	baseline
5.4651	baseline
-8.4944	baseline
4.6001	baseline
0.225603	baseline
-5.0129	baseline
-12.8704	baseline
-21.5919	baseline
-25.9664	baseline
-23.3479	baseline
-31.1784	baseline
-31.1789	baseline
-34.6894	baseline
-49.5129	baseline
-39.0374	baseline
-33.7999	baseline
-8.5014	baseline
-0.644904	baseline
3.7016	baseline
-21.5979	baseline
-19.8434	baseline
-21.5989	baseline
-11.1234	baseline
-39.0419	baseline
-18.1174	baseline
8.07209	baseline
5.45259	baseline
11.5541	baseline
16.7916	baseline
-7.64391	baseline
8.93359	baseline
-4.16191	baseline
-12.8834	baseline
-27.7069	baseline
-9.40141	baseline
-27.7079	baseline
-39.0484	baseline
-18.1239	baseline
19.4056	baseline
6.31008	baseline
-9.40442	baseline
39.4651	baseline
16.7846	baseline
18.5391	baseline
-15.5084	baseline
-2.41392	baseline
9.78958	baseline
23.7751	baseline
-10.2724	baseline
-17.2389	baseline
3.68558	baseline
-6.79092	baseline
26.3646	baseline
21.1531	baseline
19.3976	baseline
22.8801	baseline
9.78458	baseline
28.9811	baseline
-17.2434	baseline
22.0141	baseline
24.6326	baseline
30.7341	baseline
39.4546	baseline
22.0121	baseline
35.9706	baseline
19.3921	baseline
-3.28843	baseline
-19.0029	baseline
-1.56143	baseline
-7.66393	baseline
-14.6304	baseline
8.91307	baseline
17.6336	baseline
20.2521	baseline
34.2106	baseline
-7.66693	baseline
-14.6334	baseline
-12.0149	baseline
-4.18544	baseline
17.6301	baseline
13.2826	baseline
-3.29594	baseline
-13.7724	baseline
-5.05194	baseline
15.0086	baseline
28.9671	baseline
-3.29844	baseline
-0.67994	baseline
-3.29944	baseline
-45.2039	baseline
-20.7694	baseline
7.17506	baseline
8.03856	baseline
1.04506	baseline
1.04456	baseline
24.6151	baseline
6.28156	baseline
-2.43995	baseline
23.7496	baseline
-5.05995	baseline
-0.686447	baseline
-9.43495	baseline
-16.4014	baseline
-30.3609	baseline
-13.7834	baseline
-9.43695	baseline
12.3785	baseline
-0.689951	baseline
-22.5065	baseline
-31.228	baseline
-20.7795	baseline
-26.018	baseline
-29.5015	baseline
-20.781	baseline
4.54455	baseline
-3.31295	baseline
21.1215	baseline
14.128	baseline
13.2635	baseline
29.841	baseline
32.4595	baseline
42.044	baseline
39.4245	baseline
19.363	baseline
19.3625	baseline
37.695	baseline
6.26654	baseline
-15.55	baseline
-23.4075	baseline
1.02704	baseline
5.40054	baseline
1.91704	baseline
17.6035	baseline
-17.281	baseline
-21.6555	baseline
-7.69697	baseline
7.15253	baseline
2.77803	baseline
-4.21547	baseline
-1.59697	baseline
10.6335	baseline
-7.69997	baseline
-23.4145	baseline
-17.286	baseline
-27.7625	baseline
-36.484	baseline
-26.0355	baseline
-6.83897	baseline
-23.4175	baseline
1.90803	baseline
-11.1875	baseline
1.90703	baseline
-3.33147	baseline
-3.33197	baseline
-13.8085	baseline
-14.673	baseline
0.149524	baseline
10.625	baseline
8.00552	baseline
25.447	baseline
18.4805	baseline
-13.812	baseline
10.6225	baseline
18.479	baseline
27.1995	baseline
-1.60998	baseline
-0.719482	baseline
-24.291	baseline
-16.4345	baseline
-20.809	baseline
-46.1085	baseline
-15.572	baseline
5.37952	baseline
-24.294	baseline
-24.2945	baseline
-9.47199	baseline
-15.5745	baseline
-18.194	baseline
-5.96349	baseline
-5.09999	baseline
-6.85549	baseline
-8.58399	baseline
-21.6795	baseline
2.75501	baseline
10.6115	baseline
10.611	baseline
-12.9605	baseline
-9.47799	baseline
8.85451	baseline
-3.34999	baseline
-4.24149	baseline
0.996005	baseline
3.6145	baseline
3.614	baseline
5.3685	baseline
-10.346	baseline
18.4625	baseline
7.122	baseline
8.8495	baseline
-6.865	baseline
-19.0695	baseline
-24.308	baseline
-6.8665	baseline
12.33	baseline
15.8395	baseline
14.948	baseline
6.2265	baseline
-5.114	baseline
20.1845	baseline
-6.87	baseline
-9.4895	baseline
-23.449	baseline
1.87649	baseline
-25.178	baseline
-14.7025	baseline
-22.56	baseline
-24.3155	baseline
-7.73801	baseline
18.4515	baseline
21.07	baseline
39.3755	baseline
18.45	baseline
2.73549	baseline
-8.60501	baseline
-30.4215	baseline
-36.524	baseline
-41.7625	baseline
-41.763	baseline
-31.2875	baseline
-2.50601	baseline
1.86748	baseline
9.69698	baseline
-5.99052	baseline
-6.88202	baseline
6.21248	baseline
16.688	baseline
-28.6995	baseline
-12.095	baseline
-32.1835	baseline
-15.606	baseline
-37.4225	baseline
-40.042	baseline
-25.1925	baseline
-18.227	baseline
-24.3295	baseline
-14.718	baseline
-12.0995	baseline
-23.467	baseline
-31.2975	baseline
-28.706	baseline
0.102474	baseline
2.72097	baseline
-3.38153	baseline
0.964973	baseline
7.95747	baseline
0.0999717	baseline
-2.51953	baseline
-17.343	baseline
-16.4795	baseline
-25.201	baseline
-48.7725	baseline
-26.957	baseline
-16.4815	baseline
-48.774	baseline
-63.5975	baseline
-58.36	baseline
-47.9115	baseline
-6.00803	baseline
-33.9265	baseline
1.84796	baseline
14.9155	baseline
16.67	baseline
8.81246	baseline
14.914	baseline
-0.773538	baseline
-13.869	baseline
-23.4815	baseline
-28.72	baseline
-27.8295	baseline
-35.687	baseline
-36.5515	baseline
-26.103	baseline
-37.4435	baseline
-43.546	baseline
-33.9345	baseline
-35.69	baseline
-36.5545	baseline
-32.208	baseline
-53.1335	baseline
-22.597	baseline
-8.63855	baseline
-3.40105	baseline
4.45545	baseline
20.142	baseline
-12.1235	baseline
9.66495	baseline
7.93645	baseline
6.18095	baseline
-24.3566	baseline
-36.5611	baseline
-13.0176	baseline
-18.2561	baseline
-20.8756	baseline
-50.5221	baseline
-48.7946	baseline
-45.3121	baseline
-23.4966	baseline
-18.2591	baseline
-3.40956	baseline
-5.16506	baseline
-2.54656	baseline
0.935942	baseline
15.7854	baseline
27.1249	baseline
-10.4056	baseline
8.79094	baseline
11.4094	baseline
11.4089	baseline
11.4084	baseline
4.44194	baseline
-6.03456	baseline
0.0669371	baseline
9.65144	baseline
0.0659361	baseline
1.82044	baseline
-3.41806	baseline
1.81943	baseline
-20.8881	baseline
-26.9906	baseline
-5.17507	baseline
-7.79457	baseline
-5.17607	baseline
-29.6116	baseline
-59.2851	baseline
-46.1906	baseline
-24.3751	baseline
-50.5386	baseline
0.0589287	baseline
-0.805572	baseline
-9.55407	baseline
-0.806573	baseline
-13.9021	baseline
0.920426	baseline
10.5319	baseline
-16.5226	baseline
-20.0061	baseline
-11.2856	baseline
-20.8981	baseline
-11.2866	baseline
-12.1511	baseline
-24.3826	baseline
-14.7711	baseline
-27.8666	baseline
-41.8261	baseline
-46.2006	baseline
-71.5001	baseline
-27.8686	baseline
-20.9031	baseline
13.1434	baseline
18.3809	baseline
46.2984	baseline
11.3869	baseline
-12.1576	baseline
-2.57308	baseline
-5.19259	baseline
-9.56709	baseline
2.66341	baseline
10.5199	baseline
25.3424	baseline
27.9609	baseline
14.0014	baseline
-21.7741	baseline
0.90541	baseline
11.3809	baseline
-24.3946	baseline
-0.824091	baseline
-3.44359	baseline
-33.1171	baseline
-22.6416	baseline
-30.4991	baseline
-39.2206	baseline
-48.8331	baseline
-54.0716	baseline
-33.9841	baseline
-6.9576	baseline
4.4089	baseline
10.5104	baseline
10.5099	baseline
20.0944	baseline
28.8149	baseline
-1.7226	baseline
-23.5391	baseline
-7.8256	baseline
-5.2071	baseline
-3.4526	baseline
21.8459	baseline
5.2674	baseline
7.0219	baseline
7.0214	baseline
0.0278963	baseline
4.4014	baseline
-5.2111	baseline
24.4614	baseline
12.2299	baseline
-5.21261	baseline
-25.2741	baseline
-20.9276	baseline
12.2279	baseline
6.12539	baseline
15.7369	baseline
-11.3176	baseline
-16.5561	baseline
-0.842611	baseline
-1.73411	baseline
17.4624	baseline
8.74089	baseline
15.7334	baseline
-0.845113	baseline
4.39239	baseline
12.2219	baseline
-7.83961	baseline
-10.4591	baseline
-6.97662	baseline
0.0158837	baseline
20.9674	baseline
7.00788	baseline
0.878382	baseline
-9.59812	baseline
-9.59862	baseline
-41.0001	baseline
-29.6606	baseline
-27.0421	baseline
-28.7976	baseline
-19.1861	baseline
-24.4246	baseline
-19.1871	baseline
-41.8676	baseline
-62.8201	baseline
-54.9636	baseline
-57.5831	baseline
-70.6786	baseline
-61.9581	baseline
-67.1966	baseline
-41.0071	baseline
-36.6336	baseline
-49.7291	baseline
-41.0086	baseline
-31.3971	baseline
-19.1936	baseline
-22.6771	baseline
-28.8066	baseline
-35.7731	baseline
-35.7736	baseline
-26.1891	baseline
-10.4756	baseline
-24.4351	baseline
-29.6736	baseline
-38.3951	baseline
-4.37563	baseline
20.9499	baseline
17.4394	baseline
12.2009	baseline
-3.48664	baseline
-24.4391	baseline
-6.10664	baseline
1.74986	baseline
-15.7196	baseline
-2.62514	baseline
10.4694	baseline
37.5229	baseline
40.1414	baseline
40.1409	baseline
37.5214	baseline
26.1539	baseline
48.8604	baseline
11.3299	baseline
34.9004	baseline
39.2469	baseline
25.2874	baseline
13.9469	baseline
13.0824	baseline
23.5579	baseline
19.1834	baseline
3.46885	baseline
-19.2116	baseline
-37.5451	baseline
-1.77065	baseline
8.70485	baseline
6.08535	baseline
-28.8262	baseline
-0.881651	baseline
10.4578	baseline
-18.3517	baseline
-12.2232	baseline
-15.7337	baseline
5.21785	baseline
-11.3607	baseline
-32.3132	baseline
-28.8307	baseline
-15.7362	baseline
-24.4577	baseline
-35.7982	baseline
-33.1797	baseline
-23.5952	baseline
-33.1807	baseline
-18.3582	baseline
-12.2297	baseline
3.45684	baseline
-2.64566	baseline
13.0678	baseline
7.82934	baseline
10.4478	baseline
11.3113	baseline
-16.6072	baseline
-35.8047	baseline
-12.2342	baseline
-12.2347	baseline
-8.75217	baseline
0.832334	baseline
20.0288	baseline
21.7833	baseline
26.1298	baseline
34.8773	baseline
28.7478	baseline
-1.78967	baseline
1.71983	baseline
-1.79067	baseline
-15.7502	baseline
-30.5737	baseline
-44.5332	baseline
-38.4317	baseline
-13.9972	baseline
-25.3377	baseline
-24.4742	baseline
-35.8147	baseline
-20.9922	baseline
-20.1017	baseline
-17.4832	baseline
-20.9937	baseline
-9.65418	baseline
-23.6137	baseline
-16.6212	baseline
-34.9547	baseline
-29.7172	baseline
-48.0507	baseline
-14.8682	baseline
3.43732	baseline
-13.1412	baseline
5.19132	baseline
-20.1082	baseline
-37.5777	baseline
17.3938	baseline
10.4273	baseline
20.0118	baseline
-2.66868	baseline
12.1538	baseline
-27.1047	baseline
-26.2412	baseline
-13.1467	baseline
17.3898	baseline
12.1513	baseline
-34.0732	baseline
-18.3867	baseline
-10.5302	baseline
-41.0677	baseline
-12.2592	baseline
12.1483	baseline
21.7598	baseline
-21.0087	baseline
-14.8802	baseline
-16.6357	baseline
-20.1192	baseline
-34.0787	baseline
-48.0652	baseline
-15.7737	baseline
-18.3932	baseline
-27.1147	baseline
-46.3122	baseline
-43.6937	baseline
-16.6402	baseline
-37.5927	baseline
-20.1242	baseline
-24.4987	baseline
-8.7852	baseline
0.799299	baseline
21.7508	baseline
9.5193	baseline
-0.0662022	baseline
-3.5497	baseline
11.2728	baseline
-16.6457	baseline
-6.1702	baseline
-24.5037	baseline
-40.2182	baseline
-41.9467	baseline
-30.6072	baseline
-26.2607	baseline
-30.6082	baseline
-2.69071	baseline
21.7438	baseline
6.02929	baseline
-22.7532	baseline
-0.0737101	baseline
-3.55721	baseline
-0.0747112	baseline
5.16279	baseline
-26.2657	baseline
-34.9872	baseline
-37.6067	baseline
-25.3762	baseline
-42.8457	baseline
-58.5332	baseline
-41.0917	baseline
-44.5752	baseline
-14.9027	baseline
[truncated: 26,463 more rows]

## Sheet: s217a 0mM Pi_0.1pNnm
processed_bead	population
-2.41158	baseline
-19.8616	baseline
-7.58158	baseline
4.04842	baseline
5.66842	baseline
22.7984	baseline
19.2384	baseline
23.4484	baseline
-3.38158	baseline
-13.0716	baseline
-29.5616	baseline
-41.5116	baseline
-4.03158	baseline
-1.76158	baseline
12.1284	baseline
-1.76158	baseline
21.8284	baseline
20.5384	baseline
24.4084	baseline
22.4784	baseline
28.9384	baseline
24.0884	baseline
-8.55158	baseline
29.9084	baseline
25.3784	baseline
38.3084	baseline
31.8484	baseline
32.4884	baseline
21.5084	baseline
8.89842	baseline
-4.67158	baseline
19.2384	baseline
-3.06158	baseline
8.89842	baseline
4.69842	baseline
5.34842	baseline
12.1284	baseline
12.4584	baseline
5.66842	baseline
0.498425	baseline
-17.9216	baseline
-10.1716	baseline
3.72842	baseline
9.86842	baseline
27.3184	baseline
20.5384	baseline
24.7384	baseline
29.5884	baseline
-12.1016	baseline
15.3684	baseline
5.34842	baseline
-6.29158	baseline
23.1184	baseline
20.2084	baseline
14.3984	baseline
14.0684	baseline
14.0684	baseline
-3.70158	baseline
3.72842	baseline
-6.93158	baseline
5.01842	baseline
-14.6916	baseline
0.818425	baseline
0.498425	baseline
-30.8516	baseline
-3.70158	baseline
5.98842	baseline
12.4584	baseline
3.07842	baseline
-20.5116	baseline
13.4284	baseline
-6.29158	baseline
2.43842	baseline
24.0884	baseline
21.1784	baseline
-0.151575	baseline
0.818425	baseline
-3.06158	baseline
-4.35158	baseline
19.2384	baseline
9.86842	baseline
27.6484	baseline
-6.61158	baseline
1.46842	baseline
11.8084	baseline
-7.26158	baseline
-6.61158	baseline
19.8884	baseline
18.9184	baseline
16.3384	baseline
2.43842	baseline
-1.76158	baseline
-19.8616	baseline
-16.9516	baseline
-17.2816	baseline
-9.52158	baseline
2.75842	baseline
28.6184	baseline
-2.73158	baseline
-0.791575	baseline
-0.471575	baseline
3.40842	baseline
-38.6116	baseline
-18.8916	baseline
-12.1016	baseline
-16.9516	baseline
-8.87158	baseline
16.9784	baseline
-17.9216	baseline
-19.8616	baseline
9.54842	baseline
16.0084	baseline
15.0384	baseline
16.6584	baseline
22.7984	baseline
3.40842	baseline
29.5884	baseline
26.6784	baseline
32.8184	baseline
-14.0416	baseline
-2.41158	baseline
-11.4616	baseline
-6.93158	baseline
-13.0716	baseline
-3.70158	baseline
2.11842	baseline
2.75842	baseline
1.14842	baseline
17.6284	baseline
4.37842	baseline
8.25842	baseline
28.2884	baseline
14.0684	baseline
24.4084	baseline
22.1484	baseline
47.0384	baseline
26.6784	baseline
12.1284	baseline
12.4584	baseline
11.1584	baseline
3.40842	baseline
1.78842	baseline
13.4284	baseline
-4.35158	baseline
-14.6916	baseline
2.43842	baseline
9.54842	baseline
-19.5416	baseline
-4.35158	baseline
20.5384	baseline
12.7784	baseline
17.9484	baseline
-10.1716	baseline
-10.8116	baseline
4.37842	baseline
4.04842	baseline
-9.84158	baseline
-12.4316	baseline
28.2884	baseline
-0.151575	baseline
1.14842	baseline
-18.5716	baseline
-11.4616	baseline
3.40842	baseline
5.01842	baseline
-19.5416	baseline
-12.7516	baseline
10.5184	baseline
-13.4016	baseline
-2.73158	baseline
-31.1716	baseline
-5.32158	baseline
-10.8116	baseline
-8.23158	baseline
8.25842	baseline
2.43842	baseline
-11.1416	baseline
-5.96158	baseline
-20.1816	baseline
15.0384	baseline
12.4584	baseline
19.2384	baseline
21.8284	baseline
7.28842	baseline
32.1684	baseline
17.9484	baseline
23.7684	baseline
9.54842	baseline
5.34842	baseline
8.57842	baseline
-17.2816	baseline
-24.7116	baseline
-4.99158	baseline
-8.23158	baseline
-11.4616	baseline
7.28842	baseline
13.4284	baseline
17.2984	baseline
-8.23158	baseline
-0.471575	baseline
-0.791575	baseline
-2.41158	baseline
-14.6916	baseline
-3.06158	baseline
-17.6016	baseline
-9.84158	baseline
-11.7816	baseline
-6.93158	baseline
1.78842	baseline
14.3984	baseline
11.8084	baseline
-4.35158	baseline
-2.09158	baseline
2.43842	baseline
0.178425	baseline
-25.0316	baseline
1.46842	baseline
-3.38158	baseline
-4.99158	baseline
3.72842	baseline
-2.73158	baseline
2.43842	baseline
9.54842	baseline
21.1784	baseline
-0.151575	baseline
2.11842	baseline
-9.52158	baseline
5.01842	baseline
-5.96158	baseline
23.4484	baseline
37.9884	baseline
14.7184	baseline
-17.9216	baseline
-24.0616	baseline
-21.4816	baseline
-29.8816	baseline
-20.1816	baseline
-2.09158	baseline
-4.99158	baseline
16.0084	baseline
29.9084	baseline
5.98842	baseline
-4.35158	baseline
-12.1016	baseline
-16.9516	baseline
3.07842	baseline
4.04842	baseline
-4.67158	baseline
-17.2816	baseline
-0.151575	baseline
3.07842	baseline
24.7384	baseline
17.9484	baseline
5.66842	baseline
0.178425	baseline
-0.791575	baseline
26.3484	baseline
-4.35158	baseline
9.22842	baseline
-4.03158	baseline
-16.3116	baseline
-26.6516	baseline
-33.7616	baseline
-24.3916	baseline
-34.4016	baseline
-25.6816	baseline
1.78842	baseline
5.01842	baseline
21.1784	baseline
-13.7216	baseline
-5.64158	baseline
16.9784	baseline
25.0584	baseline
29.5884	baseline
8.25842	baseline
20.8584	baseline
1.78842	baseline
-4.99158	baseline
-10.8116	baseline
25.0584	baseline
31.5184	baseline
10.5184	baseline
-28.9116	baseline
-17.9216	baseline
-5.96158	baseline
15.3684	baseline
-16.9516	baseline
-26.0016	baseline
-4.35158	baseline
-20.5116	baseline
-28.5916	baseline
-17.2816	baseline
2.43842	baseline
-2.41158	baseline
-15.9816	baseline
-2.73158	baseline
-3.70158	baseline
-19.2116	baseline
3.07842	baseline
1.14842	baseline
-8.55158	baseline
-13.0716	baseline
-4.99158	baseline
0.178425	baseline
-5.96158	baseline
-6.61158	baseline
-6.93158	baseline
-6.29158	baseline
-8.87158	baseline
-15.0116	baseline
-9.20158	baseline
-2.73158	baseline
-16.3116	baseline
7.60842	baseline
20.2084	baseline
-9.84158	baseline
13.0984	baseline
14.7184	baseline
9.22842	baseline
0.818425	baseline
23.7684	baseline
-3.06158	baseline
5.98842	baseline
-16.6316	baseline
-23.7416	baseline
-13.7216	baseline
-10.8116	baseline
-21.1516	baseline
6.31842	baseline
-3.70158	baseline
-5.32158	baseline
5.34842	baseline
-3.06158	baseline
25.7084	baseline
-3.06158	baseline
34.4284	baseline
28.9384	baseline
24.4084	baseline
11.4884	baseline
-6.61158	baseline
-12.7516	baseline
-21.1516	baseline
3.07842	baseline
-1.76158	baseline
-3.06158	baseline
2.43842	baseline
5.66842	baseline
-2.41158	baseline
1.78842	baseline
5.01842	baseline
-5.64158	baseline
23.4484	baseline
-13.0716	baseline
2.43842	baseline
-0.791575	baseline
-8.55158	baseline
13.7484	baseline
16.9784	baseline
9.22842	baseline
13.4284	baseline
12.4584	baseline
-8.55158	baseline
9.86842	baseline
16.6584	baseline
23.4484	baseline
23.1184	baseline
26.0284	baseline
-4.35158	baseline
13.0984	baseline
17.6284	baseline
15.0384	baseline
11.4884	baseline
8.57842	baseline
3.72842	baseline
27.6484	baseline
23.1184	baseline
-4.03158	baseline
2.75842	baseline
-4.35158	baseline
5.98842	baseline
5.01842	baseline
8.57842	baseline
24.0884	baseline
13.0984	baseline
-3.06158	baseline
6.95842	baseline
8.25842	baseline
22.7984	baseline
-18.2516	baseline
-14.0416	baseline
-13.7216	baseline
-3.06158	baseline
6.63842	baseline
-4.03158	baseline
-11.4616	baseline
7.92842	baseline
21.1784	baseline
15.0384	baseline
24.7384	baseline
16.9784	baseline
-1.76158	baseline
-21.1516	baseline
8.25842	baseline
33.7884	baseline
31.1984	baseline
26.6784	baseline
16.3384	baseline
23.4484	baseline
4.37842	baseline
-21.4816	baseline
12.1284	baseline
-14.0416	baseline
-37.6416	baseline
-18.5716	baseline
-23.4216	baseline
-25.0316	baseline
2.11842	baseline
8.25842	baseline
7.28842	baseline
-6.29158	baseline
-3.06158	baseline
8.89842	baseline
25.0584	baseline
-5.32158	baseline
-33.1116	baseline
-32.1416	baseline
-41.5116	baseline
-41.5116	baseline
-7.58158	baseline
13.7484	baseline
0.818425	baseline
-28.5916	baseline
0.178425	baseline
5.34842	baseline
-8.23158	baseline
-5.96158	baseline
-4.67158	baseline
21.1784	baseline
1.78842	baseline
7.92842	baseline
-26.9716	baseline
8.25842	baseline
-6.93158	baseline
1.78842	baseline
-1.76158	baseline
21.8284	baseline
21.1784	baseline
13.4284	baseline
24.0884	baseline
16.9784	baseline
23.4484	baseline
-3.06158	baseline
-2.73158	baseline
-15.3416	baseline
12.4584	baseline
34.7584	baseline
40.8984	baseline
15.0384	baseline
24.4084	baseline
37.9884	baseline
52.5284	baseline
56.7284	baseline
51.8784	baseline
47.0384	baseline
21.1784	baseline
27.9684	baseline
39.5984	baseline
34.4284	baseline
19.5684	baseline
49.2984	baseline
59.9584	baseline
36.0484	baseline
26.6784	baseline
36.6984	baseline
32.8184	baseline
16.6584	baseline
34.1084	baseline
11.4884	baseline
21.1784	baseline
28.6184	baseline
31.5184	baseline
39.2784	baseline
47.6784	baseline
24.7384	baseline
37.6584	baseline
43.8084	baseline
27.6484	baseline
39.5984	baseline
39.9284	baseline
38.9584	baseline
28.6184	baseline
29.2584	baseline
30.8784	baseline
39.5984	baseline
41.5384	baseline
41.5384	baseline
43.4784	baseline
40.5684	baseline
36.0484	baseline
46.3884	baseline
21.1784	baseline
22.7984	baseline
20.8584	baseline
28.2884	baseline
30.5584	baseline
42.1884	baseline
32.1684	baseline
29.5884	baseline
34.4284	baseline
26.0284	baseline
36.6984	baseline
36.6984	baseline
52.2084	baseline
32.1684	baseline
46.7084	baseline
47.0384	baseline
55.7584	baseline
53.8184	baseline
61.5784	baseline
54.4684	baseline
44.1284	baseline
47.0384	baseline
26.3484	baseline
22.4784	baseline
25.7084	baseline
40.8984	baseline
39.9284	baseline
30.2284	baseline
37.6584	baseline
30.8784	baseline
34.1084	baseline
44.4484	baseline
25.0584	baseline
45.7384	baseline
23.7684	baseline
23.1184	baseline
16.0084	baseline
32.1684	baseline
21.5084	baseline
31.8484	baseline
18.2684	baseline
12.7784	baseline
21.5084	baseline
35.0784	baseline
34.4284	baseline
49.9484	baseline
42.5084	baseline
32.8184	baseline
44.7684	baseline
62.8684	baseline
39.5984	baseline
36.0484	baseline
20.5384	baseline
36.0484	baseline
44.4484	baseline
48.0084	baseline
31.8484	baseline
44.4484	baseline
43.8084	baseline
39.5984	baseline
64.1684	baseline
38.9584	baseline
36.6984	baseline
33.7884	baseline
31.8484	baseline
26.6784	baseline
30.8784	baseline
37.9884	baseline
32.8184	baseline
25.3784	baseline
50.2684	baseline
21.8284	baseline
19.8884	baseline
42.1884	baseline
42.8384	baseline
23.1184	baseline
23.1184	baseline
14.3984	baseline
-6.61158	baseline
9.54842	baseline
18.5984	baseline
27.9684	baseline
16.9784	baseline
26.0284	baseline
29.9084	baseline
46.0684	baseline
31.5184	baseline
34.7584	baseline
29.2584	baseline
30.5584	baseline
44.1284	baseline
20.2084	baseline
27.9684	baseline
31.8484	baseline
48.3284	baseline
53.8184	baseline
45.4184	baseline
46.3884	baseline
36.0484	baseline
43.8084	baseline
40.2484	baseline
48.3284	baseline
42.5084	baseline
39.5984	baseline
33.1384	baseline
23.4484	baseline
21.1784	baseline
21.1784	baseline
37.9884	baseline
22.4784	baseline
27.6484	baseline
27.9684	baseline
27.6484	baseline
32.8184	baseline
40.2484	baseline
46.0684	baseline
22.1484	baseline
34.7584	baseline
40.5684	baseline
30.8784	baseline
30.5584	baseline
31.1984	baseline
23.1184	baseline
43.1584	baseline
39.2784	baseline
31.8484	baseline
45.0984	baseline
54.4684	baseline
40.5684	baseline
56.0884	baseline
53.1784	baseline
43.1584	baseline
55.1184	baseline
44.1284	baseline
49.6184	baseline
57.0584	baseline
36.6984	baseline
50.9184	baseline
40.8984	baseline
46.0684	baseline
42.8384	baseline
48.3284	baseline
37.0184	baseline
28.2884	baseline
26.6784	baseline
36.0484	baseline
44.4484	baseline
36.3684	baseline
47.0384	baseline
48.3284	baseline
45.0984	baseline
55.4384	baseline
47.0384	baseline
51.5584	baseline
46.3884	baseline
34.7584	baseline
53.8184	baseline
33.1384	baseline
40.8984	baseline
48.9784	baseline
54.7884	baseline
47.3584	baseline
43.1584	baseline
33.7884	baseline
31.1984	baseline
28.9384	baseline
12.7784	baseline
29.5884	baseline
20.2084	baseline
33.4584	baseline
28.6184	baseline
32.8184	baseline
16.0084	baseline
28.2884	baseline
16.3384	baseline
12.7784	baseline
24.7384	baseline
11.8084	baseline
24.7384	baseline
28.9384	baseline
21.8284	baseline
10.1884	baseline
13.0984	baseline
21.1784	baseline
11.8084	baseline
15.3684	baseline
30.5584	baseline
46.3884	baseline
56.4084	baseline
37.9884	baseline
44.7684	baseline
31.1984	baseline
40.8984	baseline
44.1284	baseline
33.7884	baseline
23.4484	baseline
39.5984	baseline
36.0484	baseline
29.5884	baseline
31.5184	baseline
24.4084	baseline
47.6784	baseline
33.1384	baseline
39.9284	baseline
52.2084	baseline
38.6284	baseline
41.2184	baseline
45.4184	baseline
34.7584	baseline
37.3384	baseline
21.5084	baseline
45.0984	baseline
30.8784	baseline
54.7884	baseline
55.7584	baseline
53.1784	baseline
39.5984	baseline
34.4284	baseline
30.2284	baseline
8.57842	baseline
24.7384	baseline
14.7184	baseline
20.8584	baseline
24.7384	baseline
33.4584	baseline
29.5884	baseline
34.4284	baseline
44.1284	baseline
37.6584	baseline
42.8384	baseline
38.3084	baseline
42.1884	baseline
36.0484	baseline
14.0684	baseline
7.60842	baseline
12.7784	baseline
25.7084	baseline
38.6284	baseline
46.0684	baseline
20.8584	baseline
32.4884	baseline
44.4484	baseline
8.89842	baseline
3.40842	baseline
20.5384	baseline
27.6484	baseline
15.0384	baseline
26.9984	baseline
25.3784	baseline
30.5584	baseline
20.8584	baseline
30.5584	baseline
58.6684	baseline
52.2084	baseline
40.8984	baseline
55.4384	baseline
47.6784	baseline
36.0484	baseline
39.2784	baseline
63.1984	baseline
54.7884	baseline
55.4384	baseline
51.2384	baseline
22.7984	baseline
43.4784	baseline
24.7384	baseline
27.3184	baseline
41.5384	baseline
37.0184	baseline
31.5184	baseline
47.6784	baseline
63.1984	baseline
27.6484	baseline
43.8084	baseline
22.7984	baseline
33.1384	baseline
41.8684	baseline
34.1084	baseline
37.6584	baseline
32.4884	baseline
53.8184	baseline
49.2984	baseline
31.8484	baseline
32.8184	baseline
49.6184	baseline
34.7584	baseline
25.3784	baseline
33.1384	baseline
38.3084	baseline
46.0684	baseline
31.1984	baseline
48.6484	baseline
31.8484	baseline
46.7084	baseline
41.5384	baseline
57.3784	baseline
51.8784	baseline
28.6184	baseline
45.0984	baseline
38.6284	baseline
38.3084	baseline
48.6484	baseline
49.9484	baseline
61.2584	baseline
60.2884	baseline
58.0284	baseline
30.5584	baseline
41.5384	baseline
52.8484	baseline
40.8984	baseline
22.1484	baseline
37.9884	baseline
39.5984	baseline
32.1684	baseline
32.4884	baseline
18.5984	baseline
14.3984	baseline
35.3984	baseline
34.7584	baseline
34.4284	baseline
9.54842	baseline
35.7284	baseline
21.8284	baseline
31.5184	baseline
32.4884	baseline
20.5384	baseline
40.2484	baseline
25.3784	baseline
40.8984	baseline
27.3184	baseline
48.6484	baseline
25.3784	baseline
31.8484	baseline
29.9084	baseline
35.0784	baseline
46.3884	baseline
50.2684	baseline
29.9084	baseline
32.1684	baseline
33.4584	baseline
46.0684	baseline
28.2884	baseline
39.5984	baseline
31.8484	baseline
47.3584	baseline
34.1084	baseline
49.2984	baseline
38.9584	baseline
16.3384	baseline
25.0584	baseline
25.3784	baseline
34.7584	baseline
49.6184	baseline
45.0984	baseline
46.0684	baseline
51.2384	baseline
46.7084	baseline
54.7884	baseline
58.9884	baseline
38.3084	baseline
30.8784	baseline
17.9484	baseline
24.0884	baseline
23.7684	baseline
30.2284	baseline
21.8284	baseline
37.0184	baseline
9.86842	baseline
35.0784	baseline
29.2584	baseline
16.9784	baseline
12.4584	baseline
12.1284	baseline
37.9884	baseline
24.4084	baseline
38.9584	baseline
24.4084	baseline
30.2284	baseline
53.1784	baseline
39.2784	baseline
36.3684	baseline
32.8184	baseline
47.6784	baseline
32.8184	baseline
52.5284	baseline
46.3884	baseline
50.9184	baseline
50.2684	baseline
36.6984	baseline
33.4584	baseline
53.4984	baseline
25.7084	baseline
19.8884	baseline
30.2284	baseline
29.2584	baseline
41.2184	baseline
26.6784	baseline
41.2184	baseline
43.8084	baseline
48.9784	baseline
43.4784	baseline
49.9484	baseline
47.0384	baseline
48.3284	baseline
59.6384	baseline
46.3884	baseline
61.5784	baseline
55.7584	baseline
58.6684	baseline
71.5984	baseline
71.2784	baseline
62.5484	baseline
52.5284	baseline
40.2484	baseline
43.1584	baseline
37.3384	baseline
55.1184	baseline
29.9084	baseline
24.4084	baseline
38.6284	baseline
41.5384	baseline
36.6984	baseline
29.5884	baseline
1.46842	baseline
11.4884	baseline
8.57842	baseline
19.8884	baseline
7.60842	baseline
12.4584	baseline
32.8184	baseline
45.7384	baseline
34.7584	baseline
37.9884	baseline
32.4884	baseline
42.5084	baseline
35.0784	baseline
23.4484	baseline
24.0884	baseline
39.5984	baseline
35.7284	baseline
32.4884	baseline
35.3984	baseline
32.4884	baseline
36.6984	baseline
32.1684	baseline
56.7284	baseline
57.3784	baseline
30.8784	baseline
30.8784	baseline
22.4784	baseline
27.9684	baseline
21.5084	baseline
27.6484	baseline
18.5984	baseline
32.1684	baseline
8.25842	baseline
22.7984	baseline
23.1184	baseline
6.63842	baseline
-5.64158	baseline
8.89842	baseline
-10.1716	baseline
14.0684	baseline
2.11842	baseline
11.4884	baseline
0.178425	baseline
-8.55158	baseline
6.31842	baseline
7.28842	baseline
46.7084	baseline
22.1484	baseline
2.43842	baseline
28.9384	baseline
-4.67158	baseline
-4.03158	baseline
-10.4916	baseline
22.1484	baseline
30.2284	baseline
1.46842	baseline
25.0584	baseline
31.5184	baseline
-0.471575	baseline
11.8084	baseline
-23.0916	baseline
6.95842	baseline
-12.4316	baseline
-25.0316	baseline
-25.3616	baseline
-10.4916	baseline
-3.06158	baseline
31.1984	baseline
14.0684	baseline
26.3484	baseline
22.7984	baseline
20.2084	baseline
16.3384	baseline
34.4284	baseline
8.57842	baseline
-20.1816	baseline
-15.3416	baseline
-6.29158	baseline
-31.1716	baseline
-35.0516	baseline
-5.96158	baseline
-4.99158	baseline
-3.06158	baseline
8.89842	baseline
-3.06158	baseline
-10.4916	baseline
10.8384	baseline
18.5984	baseline
-5.32158	baseline
9.86842	baseline
-9.20158	baseline
-7.58158	baseline
-12.1016	baseline
12.7784	baseline
-7.58158	baseline
-4.03158	baseline
-8.23158	baseline
-13.7216	baseline
-29.2316	baseline
7.92842	baseline
-6.61158	baseline
-22.1216	baseline
-14.0416	baseline
-13.7216	baseline
-8.23158	baseline
10.1884	baseline
-2.09158	baseline
6.31842	baseline
-19.8616	baseline
4.37842	baseline
21.5084	baseline
-8.87158	baseline
-12.4316	baseline
5.98842	baseline
34.1084	baseline
34.1084	baseline
39.5984	baseline
23.7684	baseline
32.4884	baseline
-9.84158	baseline
-7.90158	baseline
17.9484	baseline
1.46842	baseline
-8.55158	baseline
17.6284	baseline
-10.4916	baseline
-10.4916	baseline
9.54842	baseline
1.14842	baseline
-4.99158	baseline
4.69842	baseline
36.6984	baseline
19.8884	baseline
6.63842	baseline
19.5684	baseline
10.1884	baseline
23.1184	baseline
-4.35158	baseline
-0.471575	baseline
0.818425	baseline
-30.5316	baseline
-13.4016	baseline
21.8284	baseline
28.6184	baseline
18.9184	baseline
0.818425	baseline
7.92842	baseline
10.8384	baseline
27.9684	baseline
39.9284	baseline
21.1784	baseline
17.6284	baseline
-6.29158	baseline
-7.90158	baseline
-12.4316	baseline
-6.29158	baseline
16.0084	baseline
27.3184	baseline
16.9784	baseline
26.3484	baseline
10.8384	baseline
19.8884	baseline
17.6284	baseline
2.75842	baseline
27.6484	baseline
5.66842	baseline
-10.1716	baseline
-2.09158	baseline
15.0384	baseline
0.178425	baseline
9.54842	baseline
-1.44158	baseline
-22.7716	baseline
-14.6916	baseline
3.72842	baseline
11.8084	baseline
8.89842	baseline
32.8184	baseline
16.0084	baseline
26.6784	baseline
28.2884	baseline
24.0884	baseline
6.95842	baseline
-16.6316	baseline
-11.7816	baseline
4.04842	baseline
6.63842	baseline
16.3384	baseline
3.72842	baseline
41.5384	baseline
16.6584	baseline
-0.791575	baseline
0.498425	baseline
-10.1716	baseline
29.2584	baseline
8.57842	baseline
16.0084	baseline
15.6884	baseline
32.4884	baseline
18.2684	baseline
18.5984	baseline
0.178425	baseline
15.6884	baseline
45.7384	baseline
18.2684	baseline
17.6284	baseline
-6.93158	baseline
-1.12158	baseline
1.78842	baseline
-20.1816	baseline
-25.3616	baseline
-16.6316	baseline
-3.38158	baseline
-14.6916	baseline
4.04842	baseline
9.54842	baseline
1.46842	baseline
-6.93158	baseline
26.6784	baseline
-0.471575	baseline
-16.9516	baseline
-15.6616	baseline
-14.3716	baseline
-4.03158	baseline
-9.20158	baseline
10.8384	baseline
-11.7816	baseline
-15.6616	baseline
-20.5116	baseline
-8.23158	baseline
-19.2116	baseline
-22.4516	baseline
-15.3416	baseline
2.43842	baseline
-6.61158	baseline
-9.84158	baseline
-6.61158	baseline
8.57842	baseline
-4.35158	baseline
14.7184	baseline
4.69842	baseline
-22.7716	baseline
-8.87158	baseline
2.11842	baseline
11.8084	baseline
0.498425	baseline
-14.6916	baseline
-18.2516	baseline
-30.5316	baseline
-24.3916	baseline
2.75842	baseline
-35.3716	baseline
-26.3216	baseline
-5.32158	baseline
-26.0016	baseline
-27.9416	baseline
-24.0616	baseline
-29.2316	baseline
-6.29158	baseline
6.31842	baseline
-19.2116	baseline
12.4584	baseline
13.0984	baseline
10.8384	baseline
7.28842	baseline
18.9184	baseline
8.57842	baseline
22.1484	baseline
6.95842	baseline
11.4884	baseline
-18.5716	baseline
-5.64158	baseline
8.89842	baseline
12.4584	baseline
-4.67158	baseline
-5.96158	baseline
5.66842	baseline
21.5084	baseline
-1.76158	baseline
11.4884	baseline
17.9484	baseline
18.5984	baseline
33.1384	baseline
19.8884	baseline
26.6784	baseline
20.8584	baseline
-2.09158	baseline
-6.29158	baseline
-20.8316	baseline
-12.7516	baseline
-5.32158	baseline
9.22842	baseline
-9.20158	baseline
-10.4916	baseline
-14.6916	baseline
-7.58158	baseline
-23.0916	baseline
-25.3616	baseline
-20.1816	baseline
5.01842	baseline
11.4884	baseline
2.43842	baseline
0.498425	baseline
4.69842	baseline
6.31842	baseline
35.3984	baseline
11.1584	baseline
4.04842	baseline
24.4084	baseline
2.11842	baseline
-26.9716	baseline
-19.8616	baseline
-9.20158	baseline
-11.7816	baseline
-6.29158	baseline
-10.1716	baseline
-0.791575	baseline
6.63842	baseline
7.92842	baseline
-17.9216	baseline
-12.4316	baseline
-16.9516	baseline
-20.8316	baseline
-15.6616	baseline
26.6784	baseline
15.3684	baseline
8.25842	baseline
34.1084	baseline
27.3184	baseline
1.46842	baseline
6.31842	baseline
-15.9816	baseline
16.6584	baseline
10.8384	baseline
11.4884	baseline
0.178425	baseline
16.0084	baseline
14.0684	baseline
13.7484	baseline
3.07842	baseline
-7.90158	baseline
-36.3416	baseline
-15.0116	baseline
-4.35158	baseline
7.28842	baseline
-8.55158	baseline
-19.5416	baseline
-10.4916	baseline
1.78842	baseline
-18.2516	baseline
-30.8516	baseline
-22.1216	baseline
-6.93158	baseline
-19.8616	baseline
-35.7016	baseline
-50.5616	baseline
-26.3216	baseline
-5.32158	baseline
-6.29158	baseline
26.6784	baseline
23.4484	baseline
24.0884	baseline
15.3684	baseline
-9.52158	baseline
-14.0416	baseline
-5.96158	baseline
4.04842	baseline
18.9184	baseline
19.8884	baseline
10.5184	baseline
-8.87158	baseline
15.3684	baseline
20.5384	baseline
11.4884	baseline
7.92842	baseline
25.0584	baseline
25.7084	baseline
7.92842	baseline
13.0984	baseline
30.8784	baseline
30.2284	baseline
11.8084	baseline
18.2684	baseline
-11.1416	baseline
-25.3616	baseline
9.86842	baseline
13.0984	baseline
20.8584	baseline
13.0984	baseline
-8.87158	baseline
1.14842	baseline
8.89842	baseline
17.2984	baseline
21.1784	baseline
1.14842	baseline
17.6284	baseline
9.86842	baseline
31.1984	baseline
22.1484	baseline
17.9484	baseline
1.78842	baseline
3.40842	baseline
10.5184	baseline
17.9484	baseline
21.5084	baseline
-0.471575	baseline
5.98842	baseline
23.7684	baseline
39.2784	baseline
39.9284	baseline
21.5084	baseline
37.3384	baseline
17.6284	baseline
26.6784	baseline
25.7084	baseline
23.7684	baseline
25.0584	baseline
19.5684	baseline
10.1884	baseline
-8.87158	baseline
23.7684	baseline
21.1784	baseline
3.40842	baseline
32.1684	baseline
18.5984	baseline
49.9484	baseline
13.7484	baseline
18.9184	baseline
25.3784	baseline
10.1884	baseline
19.8884	baseline
17.2984	baseline
5.34842	baseline
-6.61158	baseline
-4.35158	baseline
9.54842	baseline
18.2684	baseline
26.3484	baseline
16.0084	baseline
10.5184	baseline
7.92842	baseline
20.5384	baseline
-9.52158	baseline
-0.791575	baseline
6.63842	baseline
-12.1016	baseline
22.7984	baseline
-16.3116	baseline
17.2984	baseline
-14.6916	baseline
-16.6316	baseline
-5.32158	baseline
-0.151575	baseline
-1.76158	baseline
-2.73158	baseline
-24.3916	baseline
-20.8316	baseline
12.4584	baseline
15.0384	baseline
2.75842	baseline
4.37842	baseline
-10.1716	baseline
-4.03158	baseline
3.40842	baseline
0.498425	baseline
1.14842	baseline
-3.06158	baseline
-7.90158	baseline
-7.90158	baseline
-18.8916	baseline
-10.4916	baseline
-11.7816	baseline
-22.4516	baseline
-22.4516	baseline
7.92842	baseline
33.4584	baseline
16.0084	baseline
-7.58158	baseline
-16.6316	baseline
-4.99158	baseline
12.4584	baseline
10.1884	baseline
22.1484	baseline
4.69842	baseline
12.7784	baseline
3.72842	baseline
5.01842	baseline
30.2284	baseline
0.818425	baseline
9.86842	baseline
3.40842	baseline
17.2984	baseline
36.0484	baseline
44.1284	baseline
28.6184	baseline
9.86842	baseline
40.8984	baseline
11.1584	baseline
-14.0416	baseline
26.9984	baseline
5.98842	baseline
37.9884	baseline
1.46842	baseline
8.25842	baseline
-25.3616	baseline
-14.0416	baseline
16.3384	baseline
4.04842	baseline
5.98842	baseline
-17.6016	baseline
-5.32158	baseline
-25.0316	baseline
-4.99158	baseline
-15.6616	baseline
-12.4316	baseline
-7.58158	baseline
2.11842	baseline
-0.471575	baseline
25.3784	baseline
34.7584	baseline
3.40842	baseline
-3.70158	baseline
-11.4616	baseline
-2.09158	baseline
-5.32158	baseline
-31.5016	baseline
-5.32158	baseline
2.75842	baseline
-11.7816	baseline
-4.67158	baseline
7.92842	baseline
7.28842	baseline
0.818425	baseline
10.8384	baseline
13.7484	baseline
-3.70158	baseline
-6.29158	baseline
-11.4616	baseline
-6.93158	baseline
-3.70158	baseline
7.92842	baseline
3.07842	baseline
30.5584	baseline
13.7484	baseline
13.7484	baseline
-17.6016	baseline
-31.5016	baseline
-16.9516	baseline
13.0984	baseline
-3.38158	baseline
2.75842	baseline
4.04842	baseline
22.7984	baseline
13.7484	baseline
14.3984	baseline
4.37842	baseline
5.01842	baseline
-9.52158	baseline
17.9484	baseline
5.34842	baseline
24.7384	baseline
13.0984	baseline
16.3384	baseline
-15.3416	baseline
-4.35158	baseline
21.8284	baseline
11.8084	baseline
-5.64158	baseline
-15.6616	baseline
10.8384	baseline
16.6584	baseline
-1.12158	baseline
-0.791575	baseline
15.3684	baseline
12.4584	baseline
16.9784	baseline
32.8184	baseline
1.14842	baseline
7.60842	baseline
2.43842	baseline
2.43842	baseline
20.8584	baseline
18.2684	baseline
24.7384	baseline
16.9784	baseline
35.0784	baseline
19.2384	baseline
7.60842	baseline
9.54842	baseline
-24.7116	baseline
-2.73158	baseline
-34.7316	baseline
-27.2916	baseline
0.498425	baseline
15.0384	baseline
27.9684	baseline
8.25842	baseline
20.5384	baseline
7.92842	baseline
12.7784	baseline
0.498425	baseline
-7.58158	baseline
7.60842	baseline
15.0384	baseline
-0.471575	baseline
2.11842	baseline
-14.6916	baseline
-5.96158	baseline
-17.2816	baseline
-0.471575	baseline
-5.64158	baseline
5.34842	baseline
-14.3716	baseline
14.7184	baseline
-0.471575	baseline
4.04842	baseline
-23.0916	baseline
-21.8016	baseline
-19.2116	baseline
17.6284	baseline
14.0684	baseline
1.14842	baseline
21.8284	baseline
3.40842	baseline
12.1284	baseline
4.04842	baseline
22.1484	baseline
-7.26158	baseline
5.66842	baseline
15.0384	baseline
3.07842	baseline
-9.20158	baseline
-1.76158	baseline
26.0284	baseline
-0.471575	baseline
-9.20158	baseline
14.0684	baseline
12.4584	baseline
23.4484	baseline
6.95842	baseline
10.1884	baseline
-16.9516	baseline
-25.0316	baseline
-38.6116	baseline
-11.1416	baseline
5.66842	baseline
9.22842	baseline
-11.1416	baseline
13.0984	baseline
-6.61158	baseline
9.22842	baseline
0.498425	baseline
9.54842	baseline
28.2884	baseline
19.5684	baseline
30.5584	baseline
-9.84158	baseline
-8.55158	baseline
-17.6016	baseline
-9.20158	baseline
10.5184	baseline
23.1184	baseline
19.8884	baseline
14.3984	baseline
-22.1216	baseline
-19.5416	baseline
-19.5416	baseline
-2.41158	baseline
13.4284	baseline
9.22842	baseline
24.7384	baseline
21.8284	baseline
10.5184	baseline
-5.64158	baseline
8.57842	baseline
-19.5416	baseline
-0.791575	baseline
-3.70158	baseline
-21.8016	baseline
-5.32158	baseline
-15.6616	baseline
-10.8116	baseline
19.2384	baseline
-4.67158	baseline
-8.23158	baseline
-3.70158	baseline
-7.90158	baseline
2.43842	baseline
-12.4316	baseline
-15.9816	baseline
-3.38158	baseline
-4.35158	baseline
-4.67158	baseline
-10.4916	baseline
-0.151575	baseline
-3.70158	baseline
8.57842	baseline
14.3984	baseline
13.7484	baseline
9.22842	baseline
-0.471575	baseline
23.7684	baseline
14.0684	baseline
15.3684	baseline
9.22842	baseline
2.11842	baseline
0.818425	baseline
23.1184	baseline
26.0284	baseline
31.5184	baseline
31.8484	baseline
24.4084	baseline
5.98842	baseline
19.8884	baseline
4.69842	baseline
-9.20158	baseline
-21.4816	baseline
0.498425	baseline
-26.0016	baseline
-21.8016	baseline
1.14842	baseline
0.178425	baseline
-9.84158	baseline
-43.1316	baseline
-7.58158	baseline
14.0684	baseline
17.9484	baseline
4.37842	baseline
-3.38158	baseline
-6.61158	baseline
-5.96158	baseline
-8.55158	baseline
2.75842	baseline
39.5984	baseline
29.5884	baseline
12.1284	baseline
14.7184	baseline
-6.61158	baseline
0.818425	baseline
6.95842	baseline
-10.4916	baseline
-17.6016	baseline
14.0684	baseline
9.86842	baseline
38.6284	baseline
-1.12158	baseline
2.11842	baseline
5.66842	baseline
-4.35158	baseline
27.6484	baseline
-8.87158	baseline
-16.3116	baseline
1.14842	baseline
2.11842	baseline
-13.4016	baseline
-17.6016	baseline
0.818425	baseline
-5.64158	baseline
-4.35158	baseline
23.7684	baseline
5.34842	baseline
3.07842	baseline
25.3784	baseline
-21.8016	baseline
-1.76158	baseline
-20.8316	baseline
-43.1316	baseline
-15.3416	baseline
19.5684	baseline
-17.2816	baseline
-6.29158	baseline
-7.58158	baseline
-39.9016	baseline
-13.7216	baseline
-7.58158	baseline
-47.0116	baseline
-34.0816	baseline
-36.9916	baseline
-26.9716	baseline
-15.9816	baseline
16.0084	baseline
-10.8116	baseline
-12.4316	baseline
1.78842	baseline
-15.0116	baseline
-26.3216	baseline
-6.61158	baseline
5.66842	baseline
18.5984	baseline
10.8384	baseline
-2.73158	baseline
-22.4516	baseline
-14.3716	baseline
15.6884	baseline
5.34842	baseline
9.22842	baseline
-6.61158	baseline
17.2984	baseline
3.40842	baseline
-2.41158	baseline
-5.32158	baseline
9.86842	baseline
-3.38158	baseline
0.498425	baseline
3.40842	baseline
-18.2516	baseline
-50.8916	baseline
-17.6016	baseline
-12.1016	baseline
-11.1416	baseline
7.60842	baseline
-5.32158	baseline
-26.0016	baseline
-11.4616	baseline
-23.4216	baseline
-11.1416	baseline
11.8084	baseline
-6.93158	baseline
-12.1016	baseline
13.7484	baseline
-0.471575	baseline
17.2984	baseline
-4.67158	baseline
-7.90158	baseline
-9.84158	baseline
-2.73158	baseline
0.818425	baseline
-11.4616	baseline
8.25842	baseline
22.4784	baseline
-5.32158	baseline
-10.4916	baseline
-18.2516	baseline
18.5984	baseline
-4.35158	baseline
4.69842	baseline
3.07842	baseline
-14.0416	baseline
-8.87158	baseline
-6.61158	baseline
0.498425	baseline
-15.9816	baseline
-2.41158	baseline
5.34842	baseline
-17.9216	baseline
-9.52158	baseline
13.0984	baseline
-14.3716	baseline
3.72842	baseline
1.14842	baseline
6.95842	baseline
-5.64158	baseline
17.2984	baseline
-19.5416	baseline
-4.99158	baseline
6.95842	baseline
6.95842	baseline
20.2084	baseline
-0.791575	baseline
6.95842	baseline
-2.41158	baseline
16.0084	baseline
-13.0716	baseline
-2.09158	baseline
-3.06158	baseline
12.7784	baseline
-10.8116	baseline
-8.23158	baseline
-18.2516	baseline
-3.38158	baseline
-42.8116	baseline
7.92842	baseline
5.34842	baseline
11.4884	baseline
27.9684	baseline
13.4284	baseline
21.8284	baseline
35.3984	baseline
7.28842	baseline
0.818425	baseline
-13.4016	baseline
9.86842	baseline
27.9684	baseline
10.1884	baseline
12.4584	baseline
2.43842	baseline
-0.151575	baseline
31.5184	baseline
16.6584	baseline
-9.52158	baseline
1.14842	baseline
22.7984	baseline
24.7384	baseline
-14.3716	baseline
-13.4016	baseline
-38.9316	baseline
0.498425	baseline
12.7784	baseline
-4.67158	baseline
16.3384	baseline
6.95842	baseline
-4.99158	baseline
-7.90158	baseline
-11.4616	baseline
-26.9716	baseline
3.07842	baseline
4.37842	baseline
16.9784	baseline
23.7684	baseline
14.7184	baseline
14.3984	baseline
5.98842	baseline
-1.76158	baseline
9.54842	baseline
18.9184	baseline
38.3084	baseline
29.5884	baseline
13.4284	baseline
21.5084	baseline
4.69842	baseline
9.22842	baseline
-4.99158	baseline
0.498425	baseline
27.6484	baseline
15.0384	baseline
11.8084	baseline
-7.90158	baseline
8.25842	baseline
4.37842	baseline
-0.791575	baseline
29.9084	baseline
14.7184	baseline
16.6584	baseline
5.66842	baseline
-3.06158	baseline
13.4284	baseline
14.0684	baseline
26.9984	baseline
8.57842	baseline
10.5184	baseline
-0.791575	baseline
16.3384	baseline
-21.1516	baseline
-4.67158	baseline
22.7984	baseline
7.60842	baseline
13.4284	baseline
14.7184	baseline
-7.90158	baseline
-6.61158	baseline
20.2084	baseline
5.01842	baseline
9.86842	baseline
26.9984	baseline
3.40842	baseline
9.22842	baseline
13.4284	baseline
29.2584	baseline
23.7684	baseline
34.4284	baseline
6.31842	baseline
9.86842	baseline
15.0384	baseline
19.2384	baseline
4.04842	baseline
23.1184	baseline
3.72842	baseline
24.4084	baseline
25.7084	baseline
2.43842	baseline
16.0084	baseline
17.2984	baseline
7.92842	baseline
23.4484	baseline
17.2984	baseline
2.75842	baseline
9.54842	baseline
26.9984	baseline
32.1684	baseline
15.3684	baseline
18.9184	baseline
10.1884	baseline
20.5384	baseline
19.8884	baseline
3.07842	baseline
-9.20158	baseline
17.9484	baseline
25.7084	baseline
45.4184	baseline
24.7384	baseline
30.8784	baseline
26.6784	baseline
1.78842	baseline
0.498425	baseline
-12.7516	baseline
2.43842	baseline
3.07842	baseline
41.5384	baseline
37.6584	baseline
29.5884	baseline
55.4384	baseline
38.9584	baseline
22.7984	baseline
22.4784	baseline
21.1784	baseline
0.818425	baseline
12.1284	baseline
15.0384	baseline
8.89842	baseline
-25.0316	baseline
26.0284	baseline
61.2584	baseline
27.3184	baseline
31.1984	baseline
11.4884	baseline
14.0684	baseline
21.1784	baseline
-16.6316	baseline
3.07842	baseline
4.04842	baseline
9.86842	baseline
-12.1016	baseline
-5.64158	baseline
-12.1016	baseline
-5.32158	baseline
-13.7216	baseline
-8.87158	baseline
7.28842	baseline
-6.29158	baseline
14.7184	baseline
14.3984	baseline
-2.09158	baseline
-2.73158	baseline
-19.5416	baseline
-25.6816	baseline
-2.41158	baseline
-4.67158	baseline
20.8584	baseline
32.8184	baseline
2.11842	baseline
18.9184	baseline
23.7684	baseline
16.3384	baseline
4.37842	baseline
3.72842	baseline
-1.44158	baseline
-5.64158	baseline
9.54842	baseline
-6.93158	baseline
-5.96158	baseline
18.9184	baseline
10.8384	baseline
8.89842	baseline
15.0384	baseline
8.25842	baseline
-1.76158	baseline
-2.41158	baseline
-20.5116	baseline
-15.0116	baseline
-4.99158	baseline
4.04842	baseline
8.89842	baseline
12.4584	baseline
26.0284	baseline
-4.03158	baseline
-9.20158	baseline
-12.1016	baseline
-13.0716	baseline
-15.9816	baseline
5.98842	baseline
10.8384	baseline
-18.5716	baseline
-32.4616	baseline
-20.5116	baseline
-16.6316	baseline
-6.29158	baseline
[truncated: 30,388 more rows]

## Sheet: s217a 30mM Pi
processed_bead	population
25.5079	baseline
15.0576	baseline
9.85732	baseline
2.05703	baseline
-1.89326	baseline
-12.2935	baseline
2.05617	baseline
5.95588	baseline
11.1556	baseline
17.7053	baseline
0.755025	baseline
13.7547	baseline
3.35445	baseline
3.35417	baseline
-20.1461	baseline
-8.39641	baseline
-9.69669	baseline
-14.897	baseline
-9.69726	baseline
-3.19755	baseline
-30.5478	baseline
-7.09812	baseline
-3.19841	baseline
16.3513	baseline
5.95102	baseline
4.65073	baseline
9.85045	baseline
7.25016	baseline
9.84987	baseline
-11.0004	baseline
-16.2007	baseline
-29.251	baseline
-51.4013	baseline
-50.1016	baseline
-24.0518	baseline
-29.2521	baseline
-30.5524	baseline
-33.1527	baseline
-38.403	baseline
-4.50328	baseline
-14.9036	baseline
-18.8038	baseline
-11.0041	baseline
-3.20442	baseline
-7.10471	baseline
-26.655	baseline
-25.3553	baseline
-39.7056	baseline
-43.6059	baseline
-14.9061	baseline
-11.0064	baseline
-8.40671	baseline
-25.357	baseline
-16.2073	baseline
-42.3076	baseline
-14.9079	baseline
-41.0081	baseline
-33.1584	baseline
-35.7587	baseline
-42.309	baseline
-11.0093	baseline
-4.50957	baseline
-5.80986	baseline
-1.91014	baseline
-5.81043	baseline
-8.41072	baseline
-0.561003	baseline
-11.0113	baseline
0.738425	baseline
0.738138	baseline
3.33785	baseline
7.23757	baseline
3.33728	baseline
-12.313	baseline
-7.11329	baseline
-9.71358	baseline
-5.81387	baseline
-5.81415	baseline
-11.0144	baseline
-14.9147	baseline
3.33499	baseline
-14.9153	baseline
-12.3156	baseline
-25.3659	baseline
-9.71615	baseline
-5.81644	baseline
-14.9167	baseline
-17.517	baseline
-11.0173	baseline
-13.6176	baseline
-34.4679	baseline
-43.6182	baseline
-43.6184	baseline
-12.3187	baseline
-16.219	baseline
-14.9193	baseline
-14.9196	baseline
-20.1699	baseline
-16.2202	baseline
-5.82045	baseline
-8.42073	baseline
-0.571021	baseline
-5.82131	baseline
-16.2216	baseline
-18.8219	baseline
-16.2222	baseline
3.32755	baseline
16.3273	baseline
8.52698	baseline
0.72669	baseline
-20.1736	baseline
-21.4739	baseline
-22.7742	baseline
-34.4745	baseline
-34.4747	baseline
-21.475	baseline
-7.12531	baseline
-7.1256	baseline
-14.9259	baseline
-3.22617	baseline
4.62354	baseline
16.3233	baseline
9.82297	baseline
-7.12732	baseline
-13.6276	baseline
8.52211	baseline
-4.52818	baseline
-0.578462	baseline
-1.92875	baseline
-3.22903	baseline
2.02068	baseline
3.32039	baseline
3.32011	baseline
-8.43018	baseline
-9.73047	baseline
-16.2308	baseline
-22.781	baseline
-3.23132	baseline
-0.581611	baseline
2.0181	baseline
5.91782	baseline
2.01753	baseline
4.61724	baseline
0.716958	baseline
4.61667	baseline
2.01639	baseline
18.9661	baseline
13.7158	baseline
7.21553	baseline
15.0152	baseline
-0.585045	baseline
-9.73533	baseline
-12.3356	baseline
-8.4359	baseline
-22.7862	baseline
-4.53648	baseline
5.91324	baseline
4.61295	baseline
-20.1873	baseline
-11.0376	baseline
-7.13791	baseline
3.31181	baseline
-7.13848	baseline
-12.3388	baseline
-1.93905	baseline
-21.4893	baseline
-9.73962	baseline
7.21009	baseline
7.2098	baseline
9.80952	baseline
9.80923	baseline
2.00894	baseline
8.50866	baseline
7.20837	baseline
2.00809	baseline
0.707799	baseline
0.707513	baseline
15.0072	baseline
-7.14306	baseline
0.706654	baseline
-11.0436	baseline
-3.24392	baseline
-7.1442	baseline
0.705509	baseline
-11.0448	baseline
-20.1951	baseline
-18.8453	baseline
-22.7956	baseline
-21.4959	baseline
-4.54621	baseline
-1.94649	baseline
-4.54678	baseline
7.20293	baseline
-0.597353	baseline
-7.14764	baseline
-3.24793	baseline
-3.24821	baseline
-31.8985	baseline
-8.44878	baseline
-11.0491	baseline
-3.24936	baseline
5.90036	baseline
-1.94993	baseline
-5.85021	baseline
-3.2505	baseline
-1.95079	baseline
4.59893	baseline
-0.60136	baseline
-1.95165	baseline
12.3981	baseline
-0.602218	baseline
0.697495	baseline
0.697209	baseline
-5.85308	baseline
-24.1034	baseline
-14.9536	baseline
-4.55394	baseline
9.79578	baseline
16.2955	baseline
-8.45479	baseline
-21.5051	baseline
-29.3054	baseline
-7.15565	baseline
-31.9059	baseline
-16.2562	baseline
-34.5065	baseline
-26.7068	baseline
-5.85708	baseline
-0.60737	baseline
-7.15766	baseline
-8.45794	baseline
-7.15823	baseline
-7.15852	baseline
-3.2588	baseline
-5.85909	baseline
-14.9594	baseline
-16.2597	baseline
-22.8099	baseline
-21.5102	baseline
-17.5605	baseline
-21.5108	baseline
-4.56109	baseline
-16.2614	baseline
-34.5117	baseline
-20.2119	baseline
-13.6622	baseline
-31.9125	baseline
-28.0128	baseline
-7.16309	baseline
-3.26338	baseline
-1.96367	baseline
-5.86395	baseline
4.58576	baseline
9.78547	baseline
3.28519	baseline
1.9849	baseline
-13.6654	baseline
-7.16567	baseline
-4.56596	baseline
-11.0662	baseline
-20.2165	baseline
8.48318	baseline
5.8829	baseline
3.28261	baseline
-17.5677	baseline
-16.268	baseline
-28.0182	baseline
-18.8685	baseline
-8.46882	baseline
-11.0691	baseline
-17.5694	baseline
-7.16968	baseline
-0.619964	baseline
5.87975	baseline
-21.5205	baseline
-24.1208	baseline
-24.1211	baseline
-9.7714	baseline
-16.2717	baseline
-7.17197	baseline
-3.27225	baseline
5.87746	baseline
7.17717	baseline
3.27689	baseline
4.5766	baseline
-22.8237	baseline
-29.324	baseline
-14.9743	baseline
-1.97454	baseline
-8.47483	baseline
-12.3751	baseline
-8.4754	baseline
-18.8757	baseline
-1.97597	baseline
-12.3763	baseline
-9.77655	baseline
-7.17683	baseline
-14.9771	baseline
-11.0774	baseline
-30.6277	baseline
-33.228	baseline
-41.0783	baseline
-17.5786	baseline
-18.8788	baseline
-30.6291	baseline
-42.3794	baseline
-22.8297	baseline
-11.08	baseline
-37.1303	baseline
-28.0306	baseline
-31.9308	baseline
-26.7311	baseline
-22.8314	baseline
-13.6817	baseline
-26.732	baseline
-29.3323	baseline
-35.8326	baseline
-33.2328	baseline
-24.1331	baseline
-38.4834	baseline
-46.2837	baseline
-44.984	baseline
-41.0843	baseline
-29.3346	baseline
-33.2348	baseline
-9.78513	baseline
-9.78542	baseline
-16.2857	baseline
-11.086	baseline
-30.6363	baseline
-17.5866	baseline
-31.9369	baseline
-24.1371	baseline
-21.5374	baseline
-16.2877	baseline
-37.138	baseline
-30.6383	baseline
-30.6386	baseline
-35.8389	baseline
-9.78914	baseline
-1.98943	baseline
1.96029	baseline
0.660001	baseline
-1.99029	baseline
0.659428	baseline
-8.49086	baseline
-7.19114	baseline
-12.3914	baseline
-13.6917	baseline
-7.192	baseline
-13.6923	baseline
-13.6926	baseline
-22.8429	baseline
-17.5931	baseline
-7.19343	baseline
-17.5937	baseline
-30.644	baseline
-31.9443	baseline
-12.3946	baseline
-12.3949	baseline
-11.0952	baseline
-17.5954	baseline
-13.6957	baseline
3.25399	baseline
3.2537	baseline
-4.59658	baseline
-4.59687	baseline
0.652845	baseline
-12.3974	baseline
4.55227	baseline
-0.648013	baseline
-1.9983	baseline
-5.89859	baseline
0.651128	baseline
-4.59916	baseline
-14.9994	baseline
-21.5497	baseline
-4.60002	baseline
-20.2503	baseline
-5.90059	baseline
0.649124	baseline
-5.90116	baseline
-13.7014	baseline
-8.50173	baseline
-5.90202	baseline
-0.652307	baseline
-9.80259	baseline
-3.30288	baseline
-12.4032	baseline
-9.80345	baseline
-12.4037	baseline
1.94598	baseline
4.54569	baseline
-5.9046	baseline
-20.2549	baseline
-24.1552	baseline
-18.9055	baseline
-26.7557	baseline
-18.906	baseline
-24.1563	baseline
-11.1066	baseline
-0.656886	baseline
-22.8572	baseline
-7.20746	baseline
-16.3077	baseline
-8.50803	baseline
-3.30832	baseline
-9.8086	baseline
1.94111	baseline
-3.30918	baseline
-16.3095	baseline
-15.0097	baseline
5.83997	baseline
-3.31032	baseline
-7.21061	baseline
-7.21089	baseline
-2.01118	baseline
3.23853	baseline
-3.31175	baseline
0.637962	baseline
11.0377	baseline
-3.31261	baseline
-2.0129	baseline
7.13682	baseline
9.73653	baseline
-24.1638	baseline
-8.51404	baseline
0.635672	baseline
13.6354	baseline
5.8351	baseline
-3.31519	baseline
-9.81547	baseline
0.634241	baseline
3.23395	baseline
22.7837	baseline
12.3334	baseline
17.5831	baseline
12.3328	baseline
4.53252	baseline
-13.7178	baseline
-22.868	baseline
-15.0183	baseline
7.13138	baseline
-13.7189	baseline
-2.01919	baseline
-15.0195	baseline
-8.51977	baseline
-15.0201	baseline
-2.02034	baseline
7.12938	baseline
9.72909	baseline
8.4288	baseline
4.52852	baseline
14.9282	baseline
11.0279	baseline
3.22766	baseline
3.22737	baseline
-2.02291	baseline
1.9268	baseline
8.42651	baseline
-9.82377	baseline
-8.52406	baseline
-2.02435	baseline
-0.674632	baseline
-22.8749	baseline
-12.4252	baseline
-34.5755	baseline
-33.2758	baseline
-3.32606	baseline
-3.32635	baseline
-3.32664	baseline
14.9231	baseline
1.92279	baseline
7.12251	baseline
1.92222	baseline
-2.02807	baseline
7.12165	baseline
8.42136	baseline
5.82108	baseline
8.42079	baseline
-2.0295	baseline
-9.82978	baseline
1.91993	baseline
4.51964	baseline
11.0194	baseline
-12.4309	baseline
-21.5812	baseline
-24.1815	baseline
-4.63179	baseline
-7.23207	baseline
7.11764	baseline
3.21735	baseline
5.81707	baseline
-8.53322	baseline
-13.7335	baseline
0.616209	baseline
9.71592	baseline
-4.63436	baseline
-17.6346	baseline
-17.6349	baseline
-2.03522	baseline
-8.53551	baseline
-18.9358	baseline
-31.9861	baseline
-22.8864	baseline
-25.4867	baseline
-30.6869	baseline
-21.5872	baseline
-25.4875	baseline
-16.3378	baseline
-11.1381	baseline
-16.3384	baseline
-13.7387	baseline
-2.03894	baseline
3.21077	baseline
-16.3395	baseline
-3.3398	baseline
9.70991	baseline
-2.04037	baseline
-7.24066	baseline
-16.3409	baseline
-33.2912	baseline
-33.2915	baseline
-26.7918	baseline
-37.1921	baseline
-28.0924	baseline
-16.3427	baseline
-5.94295	baseline
-12.4432	baseline
-22.8935	baseline
-24.1938	baseline
-11.1441	baseline
-12.4444	baseline
-9.84467	baseline
-9.84495	baseline
-21.5952	baseline
-18.9455	baseline
-15.0458	baseline
-28.0961	baseline
-29.3964	baseline
-16.3467	baseline
-22.897	baseline
-9.84724	baseline
-8.54753	baseline
-16.3478	baseline
-12.4481	baseline
9.70161	baseline
-2.04867	baseline
20.151	baseline
5.80075	baseline
0.600467	baseline
-9.84982	baseline
-30.7001	baseline
-29.4004	baseline
-16.3507	baseline
-12.451	baseline
-9.85125	baseline
-11.1515	baseline
-3.35182	baseline
-16.3521	baseline
-16.3524	baseline
-16.3527	baseline
-8.55297	baseline
-7.25325	baseline
-7.25354	baseline
-7.25383	baseline
4.49589	baseline
1.8956	baseline
20.1453	baseline
7.09503	baseline
-2.05526	baseline
-5.95554	baseline
-16.3558	baseline
-15.0561	baseline
-11.1564	baseline
-9.85669	baseline
-11.157	baseline
-12.4573	baseline
-4.65755	baseline
-0.707833	baseline
-13.7581	baseline
-2.05841	baseline
-11.1587	baseline
-17.659	baseline
4.49074	baseline
9.69045	baseline
-0.709837	baseline
-18.9601	baseline
7.08959	baseline
17.5393	baseline
13.589	baseline
-4.66127	baseline
-7.26155	baseline
-7.26184	baseline
3.18787	baseline
-12.4624	baseline
5.7873	baseline
-3.36298	baseline
-0.713271	baseline
4.48644	baseline
-0.713844	baseline
-16.3641	baseline
-24.2144	baseline
-12.4647	baseline
-5.96499	baseline
0.584725	baseline
-8.56556	baseline
-16.3658	baseline
-24.2161	baseline
-7.26642	baseline
-13.7667	baseline
-9.86699	baseline
-18.9673	baseline
-28.1176	baseline
-18.9679	baseline
-16.3681	baseline
-13.7684	baseline
-18.9687	baseline
-12.469	baseline
3.18072	baseline
-4.66957	baseline
-9.86985	baseline
-12.4701	baseline
-34.6204	baseline
-28.1207	baseline
-33.321	baseline
-32.0213	baseline
-39.8716	baseline
-21.6219	baseline
-11.1721	baseline
-7.27243	baseline
-3.37272	baseline
5.777	baseline
-2.07329	baseline
4.47642	baseline
-5.97386	baseline
-7.27415	baseline
-13.7744	baseline
-12.4747	baseline
0.574994	baseline
-24.2253	baseline
-26.8256	baseline
-2.07586	baseline
-5.97615	baseline
-9.87644	baseline
13.5733	baseline
-2.07701	baseline
14.8727	baseline
1.87242	baseline
-13.7779	baseline
1.87185	baseline
-7.27844	baseline
-7.27873	baseline
-12.479	baseline
-21.6293	baseline
-16.3796	baseline
-0.729872	baseline
-25.5302	baseline
-12.4804	baseline
-17.6807	baseline
-18.981	baseline
-24.2313	baseline
-15.0816	baseline
-22.9319	baseline
-3.38216	baseline
8.36755	baseline
5.76727	baseline
-5.98302	baseline
-5.98331	baseline
-8.58359	baseline
-18.9839	baseline
-25.5342	baseline
-21.6345	baseline
-16.3847	baseline
-5.98502	baseline
-9.88531	baseline
-29.4356	baseline
-38.5859	baseline
-22.9362	baseline
-13.7865	baseline
-5.98674	baseline
-2.08703	baseline
-4.68731	baseline
-5.9876	baseline
-4.68789	baseline
-0.738172	baseline
1.86154	baseline
-16.3887	baseline
-20.339	baseline
-18.9893	baseline
-21.6396	baseline
-26.8399	baseline
-32.0402	baseline
-37.2405	baseline
-21.6407	baseline
-30.741	baseline
-25.5413	baseline
-22.9416	baseline
-22.9419	baseline
-17.6922	baseline
-7.29247	baseline
-3.39275	baseline
0.556962	baseline
-16.3933	baseline
-16.3936	baseline
-15.0939	baseline
-7.29418	baseline
-4.69447	baseline
-8.59476	baseline
-7.29504	baseline
-8.59533	baseline
-5.99561	baseline
9.6541	baseline
-3.39619	baseline
5.75353	baseline
-5.99676	baseline
-25.547	baseline
-12.4973	baseline
-12.4976	baseline
-2.0979	baseline
-13.7982	baseline
-20.3485	baseline
0.551238	baseline
-3.39905	baseline
-13.7993	baseline
-37.2496	baseline
-46.3999	baseline
-25.5502	baseline
-32.0505	baseline
-24.2508	baseline
1.84895	baseline
-2.10134	baseline
0.548376	baseline
-0.751911	baseline
1.8478	baseline
-0.752483	baseline
-9.90277	baseline
-7.30306	baseline
-9.90334	baseline
-11.2036	baseline
-16.4039	baseline
-12.5042	baseline
-2.10449	baseline
-7.30477	baseline
-8.60506	baseline
-6.00535	baseline
-17.7056	baseline
-21.6559	baseline
-17.7062	baseline
-15.1065	baseline
-0.756776	baseline
-12.5071	baseline
-8.60735	baseline
-37.2576	baseline
-34.6579	baseline
-33.3582	baseline
-13.8085	baseline
5.74122	baseline
-9.90907	baseline
-4.70935	baseline
-2.10964	baseline
-0.759925	baseline
4.43979	baseline
8.3395	baseline
4.43922	baseline
-4.71107	baseline
-8.61136	baseline
1.83836	baseline
-2.11193	baseline
-7.31221	baseline
-9.9125	baseline
-9.91279	baseline
-3.41307	baseline
8.33664	baseline
0.536354	baseline
-2.11393	baseline
-0.764218	baseline
-0.764504	baseline
14.8352	baseline
18.7849	baseline
-2.11536	baseline
-16.4156	baseline
-19.0159	baseline
-11.2162	baseline
16.1335	baseline
8.33321	baseline
5.73292	baseline
9.63263	baseline
-2.11765	baseline
-7.31794	baseline
4.43177	baseline
0.531489	baseline
18.7812	baseline
20.0809	baseline
8.33063	baseline
-22.9697	baseline
-17.7199	baseline
-20.3702	baseline
-22.9705	baseline
-29.4708	baseline
-17.7211	baseline
-16.4214	baseline
-37.2717	baseline
-26.8719	baseline
-12.5222	baseline
-3.42252	baseline
-0.772805	baseline
7.02691	baseline
12.2266	baseline
9.62634	baseline
3.12605	baseline
5.72576	baseline
-2.12452	baseline
16.1252	baseline
12.2249	baseline
7.02462	baseline
21.3743	baseline
-4.72595	baseline
-15.1262	baseline
-8.62653	baseline
-9.92681	baseline
-12.5271	baseline
-11.2274	baseline
1.82233	baseline
5.72204	baseline
8.32176	baseline
1.82147	baseline
5.72118	baseline
4.4209	baseline
-2.12939	baseline
-3.42967	baseline
-2.12996	baseline
-9.93025	baseline
-16.4305	baseline
-21.6808	baseline
-30.7811	baseline
-26.8814	baseline
-19.0317	baseline
-4.73196	baseline
-8.63225	baseline
-3.43254	baseline
-8.63282	baseline
-16.4331	baseline
-33.3834	baseline
-13.8337	baseline
3.11603	baseline
-21.6843	baseline
-4.73454	baseline
8.31517	baseline
-11.2351	baseline
-2.1354	baseline
5.71432	baseline
4.41403	baseline
3.11374	baseline
-0.786543	baseline
-2.13683	baseline
-7.33712	baseline
14.8126	baseline
-8.63769	baseline
-6.03797	baseline
7.01174	baseline
10.9115	baseline
8.31117	baseline
-2.13912	baseline
-15.1394	baseline
0.510309	baseline
0.510022	baseline
-3.44026	baseline
-15.1406	baseline
-4.74084	baseline
-7.34112	baseline
4.40859	baseline
4.40831	baseline
12.208	baseline
3.10773	baseline
-8.64255	baseline
-15.1428	baseline
-22.9931	baseline
-47.7434	baseline
-21.6937	baseline
-22.994	baseline
-15.1443	baseline
-20.3946	baseline
-25.5948	baseline
-12.5451	baseline
-11.2454	baseline
-6.0457	baseline
-6.04599	baseline
-12.5463	baseline
-24.2966	baseline
-34.6968	baseline
-26.8971	baseline
-7.34742	baseline
-17.7477	baseline
-20.398	baseline
-7.34828	baseline
-21.6986	baseline
-7.34885	baseline
10.9009	baseline
8.30058	baseline
5.70029	baseline
8.3	baseline
12.1997	baseline
-0.800568	baseline
-0.800854	baseline
12.1989	baseline
-0.801426	baseline
-7.35171	baseline
-19.052	baseline
-7.35229	baseline
-2.15257	baseline
-2.15286	baseline
-17.7531	baseline
-17.7534	baseline
-8.65372	baseline
-21.704	baseline
-24.3043	baseline
-34.7046	baseline
-33.4049	baseline
-20.4051	baseline
-16.4554	baseline
-24.3057	baseline
-7.35601	baseline
-2.15629	baseline
-17.7566	baseline
-28.2069	baseline
-20.4072	baseline
-33.4074	baseline
-20.4077	baseline
-19.058	baseline
-16.4583	baseline
10.8914	baseline
-13.8589	baseline
-12.5592	baseline
-23.0094	baseline
-15.1597	baseline
-25.61	baseline
-15.1603	baseline
-24.3106	baseline
-28.2109	baseline
-13.8612	baseline
-6.06144	baseline
-2.16173	baseline
-23.012	baseline
-24.3123	baseline
-12.5626	baseline
-12.5629	baseline
-15.1632	baseline
-8.66345	baseline
-20.4137	baseline
-25.614	baseline
-28.2143	baseline
-13.8646	baseline
-4.76488	baseline
-13.8652	baseline
-7.36545	baseline
-4.76574	baseline
-11.266	baseline
8.28369	baseline
21.3334	baseline
1.78312	baseline
-2.16717	baseline
-0.817455	baseline
9.58226	baseline
4.38197	baseline
-2.16831	baseline
14.7814	baseline
4.38111	baseline
4.38083	baseline
8.28054	baseline
8.28026	baseline
8.27997	baseline
1.77968	baseline
-13.8706	baseline
-36.0209	baseline
-34.7212	baseline
-39.9715	baseline
-37.3217	baseline
-38.672	baseline
-17.7723	baseline
-25.6226	baseline
-21.7229	baseline
-17.7732	baseline
-9.97347	baseline
8.27625	baseline
-0.824038	baseline
12.1757	baseline
10.8754	baseline
12.1751	baseline
0.474817	baseline
-0.825469	baseline
-15.1758	baseline
-3.47604	baseline
0.473673	baseline
-0.826614	baseline
9.5731	baseline
18.7228	baseline
27.8225	baseline
17.4222	baseline
22.622	baseline
25.2217	baseline
17.4214	baseline
9.5711	baseline
1.77081	baseline
-17.7795	baseline
-24.3298	baseline
-20.43	baseline
-30.8303	baseline
-28.2306	baseline
-32.1309	baseline
-13.8812	baseline
-6.08148	baseline
-13.8818	baseline
-21.7321	baseline
-20.4323	baseline
-11.2826	baseline
-0.83291	baseline
8.2668	baseline
0.466517	baseline
-17.7838	baseline
-25.6341	baseline
-9.98434	baseline
-26.9346	baseline
-17.7849	baseline
-19.0852	baseline
-17.7855	baseline
-3.48577	baseline
-3.48606	baseline
5.66365	baseline
17.4134	baseline
16.0631	baseline
3.0628	baseline
-2.18749	baseline
-11.2878	baseline
5.66194	baseline
3.06165	baseline
0.461365	baseline
0.461079	baseline
8.26079	baseline
10.8605	baseline
4.36022	baseline
-8.69007	baseline
-0.840352	baseline
-13.8906	baseline
-11.2909	baseline
-16.4912	baseline
5.6585	baseline
1.75822	baseline
-2.19207	baseline
-6.09236	baseline
4.35736	baseline
1.75707	baseline
4.35679	baseline
13.4565	baseline
9.55621	baseline
1.75593	baseline
5.65564	baseline
-19.0946	baseline
-15.1949	baseline
-36.0452	baseline
-24.3455	baseline
-12.5958	baseline
-11.2961	baseline
-13.8964	baseline
-0.846649	baseline
-0.846935	baseline
-2.19722	baseline
-0.847508	baseline
-9.99779	baseline
-25.6481	baseline
-32.1484	baseline
-16.4987	baseline
-24.3489	baseline
0.450775	baseline
4.35049	baseline
8.2502	baseline
-3.50008	baseline
-2.20037	baseline
-0.850656	baseline
12.1491	baseline
-4.80123	baseline
-10.0015	baseline
-3.5018	baseline
9.54791	baseline
17.3976	baseline
10.8473	baseline
19.9971	baseline
6.94677	baseline
-0.853518	baseline
-11.3038	baseline
-2.20409	baseline
-3.50438	baseline
-15.2047	baseline
-7.40495	baseline
4.34476	baseline
4.34448	baseline
-0.855808	baseline
-2.20609	baseline
-4.80638	baseline
-3.50667	baseline
-4.80695	baseline
-10.0072	baseline
0.442475	baseline
0.442189	baseline
-11.3081	baseline
-12.6084	baseline
-16.5087	baseline
-30.859	baseline
-0.859243	baseline
-15.2095	baseline
-3.50981	baseline
-4.8101	baseline
-2.21039	baseline
0.439326	baseline
-17.811	baseline
-29.5612	baseline
-36.0615	baseline
-21.7618	baseline
-23.0621	baseline
-13.9124	baseline
-11.3127	baseline
-19.113	baseline
-23.0632	baseline
-28.2635	baseline
-7.41382	baseline
-4.81411	baseline
-11.3144	baseline
-23.0647	baseline
-21.765	baseline
-23.0653	baseline
-13.9155	baseline
-6.11583	baseline
-0.866112	baseline
-7.4164	baseline
-16.5167	baseline
-20.467	baseline
-17.8173	baseline
-26.9675	baseline
-36.0678	baseline
-28.2681	baseline
-26.9684	baseline
-32.1687	baseline
-23.069	baseline
-7.41926	baseline
4.33045	baseline
-11.3198	baseline
-15.2201	baseline
-33.4704	baseline
-26.9707	baseline
-7.42098	baseline
-19.1213	baseline
-23.0715	baseline
-19.1218	baseline
-2.22212	baseline
-13.9224	baseline
-23.0727	baseline
-15.223	baseline
-3.52327	baseline
1.72645	baseline
5.62616	baseline
-11.3241	baseline
-34.7744	baseline
-43.9247	baseline
-36.075	baseline
-36.0753	baseline
-24.3756	baseline
-19.1258	baseline
-29.5761	baseline
-29.5764	baseline
-25.6767	baseline
-15.227	baseline
-20.4773	baseline
-4.82756	baseline
-7.42785	baseline
-12.6281	baseline
-8.72842	baseline
-8.72871	baseline
1.72101	baseline
-0.879278	baseline
-11.3296	baseline
-0.87985	baseline
-0.880136	baseline
-10.0304	baseline
-2.23071	baseline
-7.431	baseline
-15.2313	baseline
-17.8316	baseline
-7.43185	baseline
-2.23214	baseline
-8.73243	baseline
0.417288	baseline
5.617	baseline
-7.43328	baseline
-7.43357	baseline
-7.43386	baseline
-8.73414	baseline
-16.5344	baseline
-8.73472	baseline
5.615	baseline
5.61471	baseline
4.31443	baseline
3.01414	baseline
-7.43615	baseline
3.01357	baseline
-7.43672	baseline
-11.337	baseline
-25.6873	baseline
-20.4876	baseline
6.91214	baseline
5.61185	baseline
-0.888437	baseline
-2.23872	baseline
0.410991	baseline
-0.889295	baseline
-0.889582	baseline
3.01013	baseline
13.4098	baseline
0.40956	baseline
1.70927	baseline
8.20899	baseline
5.6087	baseline
-3.54159	baseline
-8.74187	baseline
-16.5422	baseline
-13.9424	baseline
-16.5427	baseline
-11.343	baseline
-15.2433	baseline
-12.6436	baseline
-2.24387	baseline
-17.8442	baseline
-7.44445	baseline
-15.2447	baseline
-3.54502	baseline
-2.24531	baseline
-12.6456	baseline
-0.895878	baseline
-7.44616	baseline
-6.14645	baseline
5.60326	baseline
0.402977	baseline
10.8027	baseline
1.7024	baseline
-7.44788	baseline
-8.74817	baseline
-0.898454	baseline
-11.3487	baseline
-28.299	baseline
-10.0493	baseline
-13.9496	baseline
-8.74989	baseline
-20.5002	baseline
-16.5505	baseline
-8.75074	baseline
-17.851	baseline
-3.55132	baseline
0.398397	baseline
-4.85189	baseline
-4.85218	baseline
-16.5525	baseline
-15.2527	baseline
-4.85303	baseline
-2.25332	baseline
6.89639	baseline
-4.85389	baseline
-2.25418	baseline
-0.904465	baseline
-2.25475	baseline
-17.855	baseline
-23.1053	baseline
-7.45561	baseline
4.2941	baseline
-3.55618	baseline
-11.3565	baseline
-12.6568	baseline
-3.55704	baseline
-2.25733	baseline
1.69239	baseline
8.1921	baseline
4.29181	baseline
10.7915	baseline
5.59124	baseline
0.390955	baseline
-6.15933	baseline
-2.25962	baseline
-8.7599	baseline
-20.5102	baseline
-20.5105	baseline
-21.8108	baseline
-10.061	baseline
-19.1613	baseline
-17.8616	baseline
-8.76191	baseline
1.68781	baseline
2.98752	baseline
0.387235	baseline
-8.76305	baseline
-8.76334	baseline
-12.6636	baseline
-19.1639	baseline
-15.2642	baseline
-45.2645	baseline
-47.8648	baseline
-38.7651	baseline
-25.7153	baseline
-16.5656	baseline
-24.4159	baseline
-16.5662	baseline
-32.2165	baseline
-29.6168	baseline
-25.7171	baseline
-17.8673	baseline
-10.0676	baseline
-17.8679	baseline
-13.9682	baseline
-15.2685	baseline
-11.3688	baseline
-3.56906	baseline
8.18065	baseline
-0.919635	baseline
-2.26992	baseline
-13.9702	baseline
-21.8205	baseline
-7.47078	baseline
-4.87107	baseline
-28.3214	baseline
-45.2716	baseline
-57.0219	baseline
-53.0722	baseline
-38.7725	baseline
-46.5728	baseline
-70.0231	baseline
-55.6734	baseline
-57.0236	baseline
-28.3239	baseline
-20.5242	baseline
-24.4245	baseline
-17.8748	baseline
-20.5251	baseline
-12.6754	baseline
-2.27565	baseline
-17.8759	baseline
-16.5762	baseline
-23.1265	baseline
-0.92679	baseline
-21.8271	baseline
-16.5774	baseline
-17.8776	baseline
-24.4279	baseline
-13.9782	baseline
-21.8285	baseline
-34.8288	baseline
-24.4291	baseline
-23.1294	baseline
-6.17965	baseline
-24.4299	baseline
-7.48022	baseline
-17.8805	baseline
-20.5308	baseline
-4.88108	baseline
-10.0814	baseline
-12.6817	baseline
-21.8319	baseline
-11.3822	baseline
-17.8825	baseline
-17.8828	baseline
-23.1331	baseline
-0.933373	baseline
-8.78366	baseline
4.26605	baseline
-12.6842	baseline
-7.48452	baseline
-4.8848	baseline
-6.18509	baseline
-19.1854	baseline
-23.1357	baseline
-27.0359	baseline
-30.9362	baseline
-45.2865	baseline
-30.9368	baseline
-19.1871	baseline
-12.6874	baseline
-0.937666	baseline
-2.28795	baseline
-10.0882	baseline
15.9615	baseline
0.361189	baseline
10.7609	baseline
-0.939384	baseline
-10.0897	baseline
-11.39	baseline
-8.79024	baseline
4.25947	baseline
10.7592	baseline
-4.8911	baseline
-6.19139	baseline
5.55833	baseline
-10.092	baseline
-0.942246	baseline
-4.89253	baseline
0.357182	baseline
5.5569	baseline
-2.29339	baseline
-2.29368	baseline
-13.994	baseline
-6.19425	baseline
-17.8945	baseline
-20.5448	baseline
-16.5951	baseline
-17.8954	baseline
-4.89568	baseline
-11.396	baseline
-4.89625	baseline
-11.3965	baseline
-4.89683	baseline
6.85289	baseline
8.1526	baseline
-3.59768	baseline
1.65203	baseline
2.95174	baseline
8.15146	baseline
14.6512	baseline
10.7509	baseline
8.1506	baseline
-3.59969	baseline
1.65003	baseline
-8.80026	baseline
-7.50055	baseline
1.64917	baseline
6.84888	baseline
-11.4014	baseline
1.64831	baseline
-6.20198	baseline
-7.50226	baseline
-19.2025	baseline
-25.7528	baseline
-20.5531	baseline
-32.2534	baseline
-33.5537	baseline
-28.354	baseline
-14.0043	baseline
-4.90455	baseline
-3.60484	baseline
-3.60513	baseline
0.344588	baseline
-2.3057	baseline
-19.206	baseline
-15.3063	baseline
-21.8566	baseline
-30.9568	baseline
5.54287	baseline
-14.0074	baseline
-12.7077	baseline
-11.408	baseline
-8.80827	baseline
-3.60856	baseline
-21.8588	baseline
-8.80913	baseline
-0.959419	baseline
5.54029	baseline
1.64001	baseline
0.339722	baseline
10.7394	baseline
12.0391	baseline
4.23886	baseline
0.338578	baseline
8.13829	baseline
-0.961995	baseline
-0.962281	baseline
-0.962567	baseline
-3.61285	baseline
-12.7131	baseline
1.63657	baseline
6.83629	baseline
-4.914	baseline
-8.81428	baseline
-30.9646	baseline
-30.9649	baseline
-15.3151	baseline
4.23457	baseline
-19.2157	baseline
-23.166	baseline
-0.966288	baseline
-7.51657	baseline
-4.91686	baseline
-6.21715	baseline
9.43257	baseline
-2.31772	baseline
-11.418	baseline
0.331708	baseline
-6.21858	baseline
-6.21886	baseline
-14.0192	baseline
-8.81944	baseline
-6.21972	baseline
-3.62001	baseline
-20.5703	baseline
-24.4706	baseline
-12.7209	baseline
-19.2212	baseline
-17.9214	baseline
-16.6217	baseline
6.82799	baseline
-8.8223	baseline
-15.3226	baseline
0.327129	baseline
2.92684	baseline
2.92656	baseline
-8.82373	baseline
-7.52402	baseline
-16.6243	baseline
-8.82459	baseline
1.62513	baseline
15.9248	baseline
13.3246	baseline
1.62427	baseline
4.22398	baseline
2.92369	baseline
-3.62659	baseline
-11.4269	baseline
14.6228	baseline
6.82255	baseline
8.12226	baseline
9.42198	baseline
32.8717	baseline
9.4214	baseline
1.62112	baseline
1.62083	baseline
9.42055	baseline
2.92026	baseline
-0.980027	baseline
-4.93031	baseline
-3.6306	baseline
5.51911	baseline
14.6188	baseline
8.11854	baseline
9.41826	baseline
8.11797	baseline
-2.33232	baseline
4.2174	baseline
10.7171	baseline
2.91682	baseline
6.81654	baseline
12.0163	baseline
9.41597	baseline
8.11568	baseline
0.315394	baseline
-4.93489	baseline
4.21482	baseline
13.3145	baseline
8.11425	baseline
1.61396	baseline
-2.33632	baseline
-15.3366	baseline
2.9131	baseline
2.91282	baseline
-14.0375	baseline
-15.3378	baseline
-16.638	baseline
-3.63833	baseline
-8.83861	baseline
-21.8889	baseline
-15.3392	baseline
-10.1395	baseline
-0.989758	baseline
2.90996	baseline
5.50967	baseline
4.20938	baseline
-4.9409	baseline
-8.84119	baseline
-10.1415	baseline
-32.2918	baseline
-16.642	baseline
-23.1923	baseline
-24.4926	baseline
-7.54291	baseline
-23.1932	baseline
-15.3435	baseline
-10.1438	baseline
-12.7441	baseline
-16.6443	baseline
-14.0446	baseline
-0.99491	baseline
4.2048	baseline
-12.7455	baseline
-4.94577	baseline
-17.9461	baseline
-17.9463	baseline
-28.3966	baseline
-20.5969	baseline
-19.2472	baseline
-14.0475	baseline
-11.4478	baseline
-10.1481	baseline
-10.1483	baseline
-20.5986	baseline
-4.94892	baseline
-10.1492	baseline
-3.64949	baseline
4.20022	baseline
-7.55006	baseline
0.299652	baseline
10.6994	baseline
9.39908	baseline
-1.00121	baseline
-4.95149	baseline
-2.35178	baseline
-21.9021	baseline
-10.1524	baseline
0.297362	baseline
-12.7529	baseline
-17.9532	baseline
-10.1535	baseline
-11.4538	baseline
-2.35407	baseline
-6.25436	baseline
4.19536	baseline
-7.55493	baseline
-20.6052	baseline
-25.8055	baseline
-16.6558	baseline
-10.1561	baseline
-7.55636	baseline
10.6934	baseline
2.89307	baseline
-7.55722	baseline
-3.6575	baseline
-3.65779	baseline
-6.25808	baseline
-4.95836	baseline
-8.85865	baseline
-7.55893	baseline
0.290779	baseline
0.290493	baseline
-4.95979	baseline
-6.26008	baseline
-7.56037	baseline
-2.36065	baseline
0.289062	baseline
-11.4612	baseline
-14.0615	baseline
-17.9618	baseline
-17.9621	baseline
-14.0624	baseline
-17.9627	baseline
-23.2129	baseline
-14.0632	baseline
-23.2135	baseline
-17.9638	baseline
-20.6141	baseline
-25.8144	baseline
-12.7647	baseline
0.285055	baseline
4.18477	baseline
0.284482	baseline
-8.8658	baseline
-15.3661	baseline
-14.0664	baseline
-6.26666	baseline
-2.36695	baseline
-8.86724	baseline
-27.1175	baseline
-6.26781	baseline
-7.56809	baseline
-17.9684	baseline
-6.26867	baseline
-6.26895	baseline
-14.0692	baseline
2.88048	baseline
-1.01981	baseline
0.279903	baseline
-8.87038	baseline
-15.3707	baseline
-2.37096	baseline
-3.67124	baseline
-12.7715	baseline
-16.6718	baseline
-8.8721	baseline
-3.67239	baseline
-10.1727	baseline
-3.67296	baseline
4.17675	baseline
-2.37353	baseline
-7.57382	baseline
9.3759	baseline
15.8756	baseline
1.57532	baseline
-12.775	baseline
-23.2252	baseline
-7.57554	baseline
-6.27582	baseline
-16.6761	baseline
-25.8264	baseline
-14.0767	baseline
-10.177	baseline
-25.8273	baseline
-23.2275	baseline
-24.5278	baseline
-37.5281	baseline
-25.8284	baseline
-11.4787	baseline
-6.27897	baseline
-19.2793	baseline
-10.1795	baseline
-6.27983	baseline
-1.03011	baseline
-12.7804	baseline
-15.3807	baseline
-15.381	baseline
-10.1813	baseline
-3.68155	baseline
0.268168	baseline
-20.6321	baseline
-27.1324	baseline
-25.8327	baseline
-11.483	baseline
-16.6833	baseline
2.86645	baseline
-16.6838	baseline
-12.7841	baseline
-16.6844	baseline
-15.3847	baseline
-14.085	baseline
0.264733	baseline
-2.38555	baseline
-10.1858	baseline
-23.2361	baseline
-3.68641	baseline
-3.6867	baseline
9.36302	baseline
21.1127	baseline
9.36244	baseline
-2.38784	baseline
5.46187	baseline
13.2616	baseline
4.1613	baseline
-10.189	baseline
-29.7393	baseline
-20.6396	baseline
-14.0898	baseline
-2.39013	baseline
-4.99042	baseline
-17.9907	baseline
-6.29099	baseline
14.5587	baseline
8.05844	baseline
14.5582	baseline
-11.4921	baseline
-6.29242	baseline
-17.9927	baseline
-10.193	baseline
9.35672	baseline
0.256433	baseline
-3.69385	baseline
-12.7941	baseline
-6.29443	baseline
-12.7947	baseline
-23.245	baseline
-19.2953	baseline
-11.4956	baseline
-28.4459	baseline
-17.9961	baseline
-10.1964	baseline
-8.89672	baseline
-3.697	baseline
10.6527	baseline
15.8524	baseline
1.55214	baseline
-6.29815	baseline
-3.69843	baseline
-6.29872	baseline
18.501	baseline
13.2507	baseline
-3.69958	baseline
11.9501	baseline
5.44985	baseline
1.54956	baseline
18.4993	baseline
4.14899	baseline
2.8487	baseline
-2.40158	baseline
-12.8019	baseline
-6.30215	baseline
-7.60244	baseline
-11.5027	baseline
-5.00301	baseline
-3.7033	baseline
-11.5036	baseline
-20.6539	baseline
-7.60416	baseline
-23.2544	baseline
-7.60473	baseline
-5.00502	baseline
2.8447	baseline
4.14441	baseline
-5.00587	baseline
0.243839	baseline
-11.5064	baseline
0.243267	baseline
-14.107	baseline
11.9427	baseline
5.44241	baseline
6.74212	baseline
9.34184	baseline
17.1915	baseline
-1.05874	baseline
-5.00902	baseline
-6.30931	baseline
-28.4596	baseline
-24.5599	baseline
-15.4102	baseline
-14.1105	baseline
-18.0107	baseline
-18.011	baseline
-15.4113	baseline
-12.8116	baseline
-1.06189	baseline
-1.06217	baseline
13.2375	baseline
0.237256	baseline
6.73697	baseline
2.83668	baseline
13.2364	baseline
15.8361	baseline
17.1858	baseline
8.03554	baseline
21.0853	baseline
18.485	baseline
15.8347	baseline
15.8344	baseline
11.9341	baseline
13.2338	baseline
1.53354	baseline
5.43325	baseline
11.933	baseline
5.43268	baseline
1.53239	baseline
-2.4179	baseline
-3.71818	baseline
-1.06847	baseline
-2.41875	baseline
-7.61904	baseline
-2.41933	baseline
-5.01961	baseline
2.8301	baseline
4.12981	baseline
8.02953	baseline
2.82924	baseline
2.82896	baseline
11.9287	baseline
0.228383	baseline
2.8281	baseline
11.9278	baseline
6.72752	baseline
17.1772	baseline
14.527	baseline
0.226666	baseline
18.4764	baseline
18.4761	baseline
10.6258	baseline
5.42552	baseline
2.82524	baseline
8.02495	baseline
13.2247	baseline
15.8244	baseline
4.12409	baseline
-1.0762	baseline
5.42352	baseline
9.32323	baseline
15.8229	baseline
15.8227	baseline
15.8224	baseline
11.9221	baseline
14.5218	baseline
10.6215	baseline
13.2212	baseline
17.1709	baseline
8.02066	baseline
9.32037	baseline
8.02008	baseline
1.5198	baseline
2.81951	baseline
4.11922	baseline
-1.08106	baseline
-6.33135	baseline
-6.33163	baseline
-7.63192	baseline
-1.08221	baseline
2.81751	baseline
-2.43278	baseline
-8.93307	baseline
-5.03335	baseline
-3.73364	baseline
1.51608	baseline
-3.73421	baseline
-5.0345	baseline
-7.63478	baseline
4.11493	baseline
0.214645	baseline
6.71436	baseline
0.214073	baseline
8.01379	baseline
6.7135	baseline
-6.33679	baseline
-6.33707	baseline
-2.43736	baseline
-7.63764	baseline
-1.08793	baseline
0.211783	baseline
-12.8385	baseline
6.71121	baseline
-12.8391	baseline
0.210638	baseline
-5.03965	baseline
2.81007	baseline
-8.94022	baseline
-2.44051	baseline
-7.64079	baseline
-14.1411	baseline
-7.64137	baseline
-18.0417	baseline
-16.7419	baseline
-14.1422	baseline
-10.2425	baseline
-7.6428	baseline
-6.34308	baseline
-14.1434	baseline
-15.4437	baseline
-11.5439	baseline
-5.04423	baseline
-5.04451	baseline
-11.5448	baseline
-5.04509	baseline
-10.2454	baseline
-16.7457	baseline
-7.64595	baseline
-1.09623	baseline
-6.34652	baseline
-5.0468	baseline
-5.04709	baseline
-12.8474	baseline
-6.34766	baseline
-7.64795	baseline
-10.2482	baseline
-2.44852	baseline
-3.74881	baseline
-10.2491	baseline
-2.44938	baseline
-7.64967	baseline
-5.04995	baseline
-6.35024	baseline
2.79948	baseline
-10.2508	baseline
-10.2511	baseline
-10.2514	baseline
4.09833	baseline
-12.852	baseline
-12.8522	baseline
-12.8525	baseline
-15.4528	baseline
-8.9531	baseline
-6.35339	baseline
-6.35367	baseline
0.196041	baseline
-8.95425	baseline
-3.75453	baseline
-3.75482	baseline
-7.6551	baseline
-5.05539	baseline
-6.35568	baseline
5.39404	baseline
-5.05625	baseline
-1.10654	baseline
-5.05682	baseline
-5.05711	baseline
-11.5574	baseline
-10.2577	baseline
-12.858	baseline
0.191747	baseline
0.191461	baseline
5.39118	baseline
1.49089	baseline
1.4906	baseline
-6.35968	baseline
-2.45997	baseline
-2.46026	baseline
4.08946	baseline
-3.76083	baseline
0.188885	baseline
-5.0614	baseline
0.188313	baseline
2.78803	baseline
-6.36226	baseline
-2.46255	baseline
-5.06283	baseline
-11.5631	baseline
-1.1134	baseline
-5.06369	baseline
-1.11398	baseline
[truncated: 42,992 more rows]

## Sheet: s217a 30mM Pi_0.1pNnm
processed_bead	population
-24.5153	baseline
22.5092	baseline
-6.08123	baseline
-27.9067	baseline
-1.73213	baseline
33.6674	baseline
13.297	baseline
7.47652	baseline
29.3011	baseline
-0.279376	baseline
15.2452	baseline
6.03473	baseline
-0.760724	baseline
18.1388	baseline
29.7784	baseline
7.96793	baseline
34.6225	baseline
-3.19297	baseline
22.9966	baseline
-7.06387	baseline
-28.8743	baseline
-4.15477	baseline
-9.97522	baseline
35.1143	baseline
2.14388	baseline
-9.00157	baseline
-12.407	baseline
7.96254	baseline
17.6521	baseline
0.206637	baseline
-29.3738	baseline
-0.289262	baseline
11.8303	baseline
11.8298	baseline
-24.5306	baseline
-0.29106	baseline
-4.16151	baseline
32.678	baseline
22.0126	baseline
8.91714	baseline
15.7117	baseline
14.7362	baseline
21.0358	baseline
18.1253	baseline
-9.9851	baseline
-25.0156	baseline
-14.831	baseline
24.9185	baseline
0.198098	baseline
3.10765	baseline
12.3172	baseline
11.3418	baseline
9.4063	baseline
21.5259	baseline
36.5554	baseline
5.03995	baseline
30.7345	baseline
11.3391	baseline
2.6086	baseline
11.8182	baseline
43.8127	baseline
43.8123	baseline
18.1168	baseline
-15.3186	baseline
-17.7491	baseline
9.40046	baseline
32.185	baseline
16.1796	baseline
12.3091	baseline
-14.8413	baseline
-9.99679	baseline
6.96776	baseline
5.51231	baseline
-2.72314	baseline
8.90141	baseline
33.636	baseline
25.8805	baseline
12.3051	baseline
22.4746	baseline
-0.790832	baseline
13.7587	baseline
4.54827	baseline
16.1728	baseline
-12.9126	baseline
14.2369	baseline
-15.8235	baseline
-14.369	baseline
43.3206	baseline
23.9251	baseline
18.5997	baseline
12.7792	baseline
16.1688	baseline
12.7783	baseline
16.6629	baseline
10.3474	baseline
-12.918	baseline
0.656528	baseline
-9.03392	baseline
-5.16437	baseline
-12.4398	baseline
-30.8603	baseline
20.5293	baseline
37.4938	baseline
-8.07662	baseline
-10.9871	baseline
-15.3375	baseline
-5.16797	baseline
-6.12841	baseline
1.62614	baseline
-1.28431	baseline
21.0052	baseline
8.40479	baseline
35.0743	baseline
14.7039	baseline
20.0434	baseline
1.62299	baseline
-0.327459	baseline
2.10209	baseline
14.2216	baseline
0.646192	baseline
0.645743	baseline
5.98529	baseline
-5.17516	baseline
8.87939	baseline
-1.78605	baseline
-19.2315	baseline
-3.24195	baseline
22.9476	baseline
5.48715	baseline
-11.4783	baseline
0.641249	baseline
-2.7492	baseline
-6.63465	baseline
-10.0251	baseline
0.639452	baseline
-13.416	baseline
-11.9614	baseline
20.5131	baseline
23.4227	baseline
5.9772	baseline
-4.68824	baseline
0.636306	baseline
9.84586	baseline
16.1454	baseline
3.06496	baseline
-4.69049	baseline
15.1841	baseline
16.1436	baseline
8.38816	baseline
17.1177	baseline
-12.9427	baseline
0.151812	baseline
-15.8536	baseline
-14.3991	baseline
-19.7245	baseline
-25.065	baseline
5.47457	baseline
-0.345884	baseline
7.40867	baseline
1.60322	baseline
-10.5172	baseline
-2.28268	baseline
-7.60813	baseline
-12.9486	baseline
9.35597	baseline
-26.0295	baseline
0.625072	baseline
3.05462	baseline
10.8092	baseline
5.96372	baseline
8.37827	baseline
15.1728	baseline
6.44238	baseline
18.5619	baseline
1.59648	baseline
-5.19897	baseline
6.44058	baseline
-2.76987	baseline
0.619679	baseline
-7.61577	baseline
-13.9312	baseline
-17.8017	baseline
-4.22712	baseline
-14.8926	baseline
-12.478	baseline
-6.16347	baseline
-6.16392	baseline
6.91563	baseline
-4.70981	baseline
8.84974	baseline
1.09429	baseline
12.7338	baseline
11.7584	baseline
6.43294	baseline
-7.14251	baseline
-5.68796	baseline
6.43159	baseline
39.3861	baseline
24.3707	baseline
8.84524	baseline
13.7048	baseline
26.3043	baseline
29.2139	baseline
-2.78156	baseline
-4.237	baseline
16.6125	baseline
4.9721	baseline
13.7016	baseline
2.5412	baseline
5.94575	baseline
15.6353	baseline
4.96985	baseline
22.9094	baseline
-3.28105	baseline
35.0285	baseline
-3.28195	baseline
-18.7924	baseline
6.90215	baseline
11.7467	baseline
23.3863	baseline
0.120805	baseline
-13.9496	baseline
-4.24509	baseline
14.6545	baseline
23.864	baseline
23.3836	baseline
9.32811	baseline
-12.4973	baseline
-13.4578	baseline
-2.79324	baseline
-4.24869	baseline
-10.5491	baseline
-14.9146	baseline
11.74	baseline
-1.83549	baseline
8.34906	baseline
-1.34139	baseline
19.9882	baseline
14.6477	baseline
2.52727	baseline
18.5318	baseline
36.9514	baseline
48.0959	baseline
27.7405	baseline
37.43	baseline
37.4296	baseline
53.4341	baseline
22.8937	baseline
7.36822	baseline
-22.1972	baseline
-11.0527	baseline
-14.4431	baseline
-7.64858	baseline
-28.499	baseline
-14.4445	baseline
-16.8599	baseline
-12.0154	baseline
-28.9808	baseline
-12.9913	baseline
-7.65172	baseline
-5.23717	baseline
8.81738	baseline
3.01193	baseline
-11.0585	baseline
1.55603	baseline
-18.8144	baseline
-31.4149	baseline
-25.5953	baseline
-6.20077	baseline
-17.3612	baseline
8.81334	baseline
1.05789	baseline
2.51244	baseline
17.062	baseline
3.00654	baseline
6.87609	baseline
-8.15436	baseline
8.81019	baseline
-7.18026	baseline
16.0843	baseline
27.7238	baseline
24.3334	baseline
4.93794	baseline
2.50749	baseline
-13.483	baseline
-3.7934	baseline
-3.31385	baseline
-11.5493	baseline
-11.0698	baseline
28.1998	baseline
5.41435	baseline
-7.1861	baseline
-10.0966	baseline
-3.797	baseline
-10.0974	baseline
1.0471	baseline
-7.66835	baseline
9.2962	baseline
13.6608	baseline
14.6203	baseline
-13.9851	baseline
-24.6506	baseline
7.34396	baseline
15.5935	baseline
9.29306	baseline
13.1626	baseline
3.95216	baseline
-2.82829	baseline
-52.7637	baseline
-14.9492	baseline
-16.8846	baseline
-12.5351	baseline
9.28946	baseline
-6.22099	baseline
-1.37644	baseline
-11.0819	baseline
17.5227	baseline
-9.62778	baseline
5.89677	baseline
20.9113	baseline
-14.4741	baseline
-11.0846	baseline
-3.33003	baseline
-12.5405	baseline
20.4291	baseline
-1.87638	baseline
-32.4168	baseline
-10.5923	baseline
-29.5077	baseline
-16.8932	baseline
-23.2086	baseline
-17.8691	baseline
-14.4795	baseline
14.125	baseline
-13.0254	baseline
-29.0159	baseline
-22.7163	baseline
-22.7168	baseline
8.78278	baseline
-29.5127	baseline
-9.63812	baseline
-12.0536	baseline
0.0659806	baseline
7.32553	baseline
2.00008	baseline
-29.9954	baseline
-4.30082	baseline
20.8987	baseline
8.77828	baseline
-10.6022	baseline
5.88239	baseline
-19.8131	baseline
-7.21351	baseline
1.51604	baseline
10.7256	baseline
42.2251	baseline
0.539689	baseline
1.99424	baseline
0.538791	baseline
24.7783	baseline
1.01789	baseline
32.5324	baseline
17.502	baseline
7.81154	baseline
9.74609	baseline
23.3206	baseline
17.5002	baseline
2.96475	baseline
-21.7707	baseline
-17.8862	baseline
-16.9116	baseline
7.80795	baseline
13.1325	baseline
1.01205	baseline
1.0116	baseline
1.98615	baseline
22.3407	baseline
0.530252	baseline
-10.1352	baseline
-27.5806	baseline
-4.7961	baseline
11.1935	baseline
9.25801	baseline
18.4676	baseline
17.0121	baseline
12.6467	baseline
-2.86379	baseline
-25.1692	baseline
-0.929691	baseline
-2.86514	baseline
-21.2856	baseline
13.124	baseline
20.8785	baseline
-5.29694	baseline
1.49761	baseline
7.30216	baseline
16.5267	baseline
18.4613	baseline
18.4608	baseline
9.73037	baseline
8.75492	baseline
11.6645	baseline
-8.21098	baseline
-21.7864	baseline
-4.32688	baseline
6.33767	baseline
-2.87278	baseline
33.4868	baseline
2.94632	baseline
22.3259	baseline
17.0004	baseline
-0.940027	baseline
20.8695	baseline
-11.6059	baseline
2.94363	baseline
32.9882	baseline
16.5177	baseline
-3.85272	baseline
1.96683	baseline
-10.6336	baseline
-5.78907	baseline
0.99048	baseline
15.06	baseline
-5.79042	baseline
-14.0409	baseline
-1.42632	baseline
-1.42677	baseline
3.89778	baseline
-17.4327	baseline
-12.0931	baseline
-3.37856	baseline
-1.92401	baseline
-18.3945	baseline
-0.949913	baseline
21.3546	baseline
0.504188	baseline
3.41374	baseline
-5.79671	baseline
17.9478	baseline
10.6874	baseline
15.0519	baseline
-1.43351	baseline
0.981043	baseline
3.41059	baseline
-1.92986	baseline
7.27969	baseline
4.38425	baseline
4.8638	baseline
8.25335	baseline
6.3179	baseline
11.6424	baseline
16.982	baseline
0.976549	baseline
3.8861	baseline
10.1856	baseline
4.8602	baseline
-3.39025	baseline
-7.7407	baseline
2.42885	baseline
4.8584	baseline
18.913	baseline
31.0325	baseline
11.1571	baseline
-0.483394	baseline
3.88116	baseline
16.9757	baseline
-2.41974	baseline
-8.24019	baseline
6.78936	baseline
-16.9561	baseline
5.33346	baseline
-0.486989	baseline
4.37256	baseline
5.33211	baseline
0.966662	baseline
14.5412	baseline
4.37076	baseline
13.0853	baseline
16.9699	baseline
8.71942	baseline
-1.94603	baseline
4.36852	baseline
5.82307	baseline
2.91262	baseline
3.39217	baseline
22.7867	baseline
10.6663	baseline
29.5658	baseline
23.7454	baseline
15.0299	baseline
29.5645	baseline
-0.975977	baseline
9.68857	baseline
3.38812	baseline
-0.00232523	baseline
29.5622	baseline
10.6618	baseline
-1.95367	baseline
-0.979123	baseline
-3.40957	baseline
-6.80002	baseline
-14.0755	baseline
-3.41092	baseline
2.40863	baseline
0.473181	baseline
4.35773	baseline
4.35728	baseline
1.44683	baseline
7.25138	baseline
-7.76407	baseline
-2.91952	baseline
3.86004	baseline
-5.83041	baseline
7.24914	baseline
-7.28631	baseline
-5.35176	baseline
-5.83221	baseline
7.74234	baseline
-13.5881	baseline
9.67644	baseline
1.44099	baseline
8.70054	baseline
-10.6799	baseline
-2.44536	baseline
-11.1758	baseline
-7.29126	baseline
-6.31671	baseline
-7.77215	baseline
-6.8126	baseline
7.73695	baseline
-4.8635	baseline
7.73605	baseline
9.1906	baseline
-1.47485	baseline
21.7897	baseline
3.84925	baseline
-7.7762	baseline
-0.0216486	baseline
-5.3621	baseline
18.8775	baseline
9.667	baseline
-3.90845	baseline
-0.0238955	baseline
10.1457	baseline
16.4602	baseline
15.0048	baseline
-1.48069	baseline
-1.00114	baseline
28.5634	baseline
11.118	baseline
9.66251	baseline
8.68706	baseline
8.20661	baseline
18.8712	baseline
32.4457	baseline
9.18026	baseline
-5.37019	baseline
19.8444	baseline
2.38391	baseline
5.29347	baseline
28.078	baseline
-8.28243	baseline
-3.43788	baseline
0.446668	baseline
-2.94378	baseline
-9.24423	baseline
11.5903	baseline
-15.5451	baseline
-7.79058	baseline
-5.85603	baseline
-12.6515	baseline
20.7981	baseline
5.78262	baseline
5.78217	baseline
-5.37828	baseline
26.6163	baseline
14.0158	baseline
31.9554	baseline
-19.9151	baseline
-12.1605	baseline
-17.006	baseline
3.82858	baseline
10.6231	baseline
1.89268	baseline
-7.79777	baseline
-1.99322	baseline
11.1013	baseline
7.21588	baseline
-8.77457	baseline
-12.66	baseline
-22.3505	baseline
-2.47592	baseline
22.7386	baseline
-7.80181	baseline
12.0727	baseline
14.4873	baseline
17.3968	baseline
-16.0536	baseline
17.3959	baseline
30.4905	baseline
3.82004	baseline
33.8796	baseline
8.18414	baseline
-2.96131	baseline
-8.30176	baseline
-12.1722	baseline
-17.0177	baseline
-16.0581	baseline
-15.5636	baseline
-18.969	baseline
17.3905	baseline
1.4001	baseline
-4.90035	baseline
22.2342	baseline
17.8687	baseline
17.3883	baseline
34.3529	baseline
21.7524	baseline
5.76195	baseline
13.5165	baseline
7.20105	baseline
10.6056	baseline
-5.87985	baseline
12.5397	baseline
5.26426	baseline
21.7488	baseline
4.78336	baseline
-11.7021	baseline
-8.79254	baseline
12.537	baseline
-5.88344	baseline
-8.79389	baseline
22.2257	baseline
13.0152	baseline
15.4448	baseline
-18.9807	baseline
7.68886	baseline
6.23341	baseline
13.013	baseline
3.32251	baseline
28.0421	baseline
-13.6434	baseline
-16.0738	baseline
13.9857	baseline
0.890268	baseline
7.68482	baseline
-8.80063	baseline
-34.9761	baseline
-5.89153	baseline
-3.47698	baseline
26.5826	baseline
26.1021	baseline
-0.568327	baseline
-18.4938	baseline
-9.77923	baseline
-16.0797	baseline
-2.02512	baseline
3.31443	baseline
-24.316	baseline
-35.9565	baseline
-18.9919	baseline
5.24763	baseline
20.7572	baseline
-3.48327	baseline
-4.92372	baseline
-2.02917	baseline
-38.8696	baseline
1.37493	baseline
0.399483	baseline
31.914	baseline
1.37358	baseline
9.60813	baseline
8.63269	baseline
8.63224	baseline
3.78679	baseline
18.8163	baseline
2.33089	baseline
11.0604	baseline
-3.49001	baseline
-9.79046	baseline
-9.79091	baseline
10.5786	baseline
-16.0918	baseline
-4.45226	baseline
-35.4877	baseline
6.21184	baseline
-10.2736	baseline
-6.88406	baseline
-20.4595	baseline
6.21005	baseline
-1.5454	baseline
-19.4859	baseline
-1.5463	baseline
5.23325	baseline
-3.4972	baseline
14.9373	baseline
-1.0681	baseline
-22.3985	baseline
-13.669	baseline
12.5056	baseline
7.6601	baseline
-16.1003	baseline
-38.3908	baseline
-7.37125	baseline
-5.9167	baseline
19.2829	baseline
40.6124	baseline
22.687	baseline
18.8015	baseline
8.13606	baseline
2.31561	baseline
-9.80484	baseline
6.19971	baseline
-0.59574	baseline
1.83381	baseline
35.2834	baseline
14.4329	baseline
7.65246	baseline
3.28701	baseline
24.1366	baseline
23.6411	baseline
10.0657	baseline
-3.98978	baseline
-2.53523	baseline
8.12932	baseline
-15.1361	baseline
-3.99158	baseline
0.372969	baseline
13.9475	baseline
-3.99293	baseline
-8.83838	baseline
6.19117	baseline
1.34572	baseline
0.370273	baseline
-4.47518	baseline
0.849374	baseline
9.09892	baseline
13.4635	baseline
21.218	baseline
-11.2724	baseline
3.75713	baseline
-10.7783	baseline
14.9162	baseline
1.34078	baseline
-2.06467	baseline
-10.3001	baseline
14.4194	baseline
13.459	baseline
22.1735	baseline
15.8731	baseline
18.7826	baseline
4.24718	baseline
27.5117	baseline
8.11629	baseline
18.7808	baseline
-30.6596	baseline
10.0499	baseline
-5.94051	baseline
-13.216	baseline
-4.96641	baseline
11.0231	baseline
-0.61731	baseline
19.7522	baseline
8.11179	baseline
-2.07366	baseline
-14.6741	baseline
-16.1296	baseline
-6.92001	baseline
11.0195	baseline
12.4741	baseline
-16.1314	baseline
1.8082	baseline
-4.01225	baseline
11.0173	baseline
7.13185	baseline
9.5614	baseline
13.9259	baseline
-16.6145	baseline
-3.53495	baseline
-7.8854	baseline
-24.3708	baseline
-25.3463	baseline
-24.8667	baseline
8.1028	baseline
-1.10765	baseline
4.23191	baseline
-12.7485	baseline
-4.97899	baseline
-0.134443	baseline
7.62011	baseline
-9.84034	baseline
-17.5958	baseline
-30.1962	baseline
-18.5567	baseline
-2.56714	baseline
-13.2326	baseline
-18.078	baseline
15.3715	baseline
-9.34894	baseline
-13.2344	baseline
22.1502	baseline
4.22471	baseline
22.1493	baseline
5.67882	baseline
-3.05163	baseline
-27.7721	baseline
-21.9675	baseline
-10.808	baseline
-21.4734	baseline
-16.6289	baseline
-14.6943	baseline
3.24522	baseline
-12.2652	baseline
-3.55068	baseline
0.333873	baseline
-5.48658	baseline
-24.882	baseline
-59.2925	baseline
-14.2179	baseline
-28.2734	baseline
-19.0638	baseline
-15.6593	baseline
4.21528	baseline
-9.85517	baseline
-14.2206	baseline
-33.1211	baseline
-35.0565	baseline
-0.151969	baseline
-5.97242	baseline
-2.10287	baseline
2.26168	baseline
-11.7938	baseline
13.9008	baseline
17.7703	baseline
-29.7351	baseline
-19.0706	baseline
9.05399	baseline
-2.58646	baseline
0.323088	baseline
15.8326	baseline
-1.13281	baseline
-3.06826	baseline
-5.00371	baseline
9.53084	baseline
-7.91461	baseline
-16.6451	baseline
-19.5555	baseline
-17.621	baseline
-22.4664	baseline
27.9481	baseline
6.6177	baseline
-1.61775	baseline
-1.6182	baseline
-5.00865	baseline
-9.8691	baseline
-10.8296	baseline
-21.495	baseline
8.54955	baseline
-1.6209	baseline
25.5287	baseline
10.9782	baseline
2.74275	baseline
10.9773	baseline
26.0069	baseline
12.9114	baseline
27.941	baseline
1.28551	baseline
-28.2949	baseline
14.3646	baseline
10.4942	baseline
6.12871	baseline
23.0933	baseline
25.0278	baseline
25.5224	baseline
11.4519	baseline
18.2465	baseline
26.481	baseline
5.64556	baseline
8.54011	baseline
18.7247	baseline
1.27921	baseline
5.14876	baseline
-9.88168	baseline
11.9429	baseline
11.4474	baseline
1.27697	baseline
-24.9135	baseline
-3.08893	baseline
7.08062	baseline
30.8402	baseline
5.63972	baseline
31.3193	baseline
16.3038	baseline
0.778372	baseline
-15.6921	baseline
-26.3575	baseline
4.66202	baseline
-27.3334	baseline
18.2361	baseline
11.4407	baseline
28.9002	baseline
11.4398	baseline
-5.52567	baseline
-6.98112	baseline
29.3784	baseline
15.803	baseline
-1.16247	baseline
21.1421	baseline
5.13663	baseline
22.1012	baseline
-7.94427	baseline
25.9853	baseline
24.0498	baseline
24.5294	baseline
25.9839	baseline
-5.53151	baseline
24.048	baseline
-5.03741	baseline
-7.94786	baseline
-15.7033	baseline
22.5912	baseline
10.4708	baseline
-8.44466	baseline
-6.99011	baseline
-6.49556	baseline
-9.40601	baseline
-4.08146	baseline
0.283093	baseline
-18.1374	baseline
-30.2578	baseline
-13.2933	baseline
-9.9037	baseline
-21.5292	baseline
-6.4996	baseline
15.3099	baseline
-4.0855	baseline
53.124	baseline
-6.9964	baseline
4.16315	baseline
10.9427	baseline
19.6723	baseline
1.2518	baseline
-6.50365	baseline
9.9659	baseline
-2.15455	baseline
24.035	baseline
3.66455	baseline
-2.63589	baseline
-15.2363	baseline
-13.3018	baseline
1.24776	baseline
-14.2777	baseline
-27.3581	baseline
-9.91359	baseline
-15.719	baseline
-17.1745	baseline
5.11506	baseline
-16.2154	baseline
-13.7858	baseline
-32.7013	baseline
7.04826	baseline
9.95781	baseline
3.17736	baseline
-1.18808	baseline
-4.57853	baseline
-9.91898	baseline
-18.1544	baseline
-3.12488	baseline
-4.10033	baseline
-26.8858	baseline
-5.55623	baseline
-7.97168	baseline
-13.7921	baseline
12.8624	baseline
2.19697	baseline
2.69152	baseline
11.9011	baseline
-12.8344	baseline
8.99017	baseline
-9.43027	baseline
-3.13072	baseline
0.258826	baseline
-14.7716	baseline
-26.8921	baseline
-31.7375	baseline
-16.708	baseline
-0.71842	baseline
-4.10887	baseline
7.53068	baseline
-8.95477	baseline
-14.7752	baseline
-24.9607	baseline
-2.65612	baseline
-10.4116	baseline
-0.722016	baseline
3.16254	baseline
-20.1029	baseline
10.4366	baseline
22.0612	baseline
13.3457	baseline
9.46029	baseline
11.8898	baseline
-0.725611	baseline
-7.02606	baseline
22.5535	baseline
-2.66196	baseline
17.6926	baseline
-2.66286	baseline
-1.68831	baseline
9.93624	baseline
-2.66421	baseline
0.245345	baseline
-16.7201	baseline
-26.9056	baseline
6.064	baseline
2.67355	baseline
-3.1469	baseline
15.7526	baseline
22.0522	baseline
-7.51325	baseline
-13.3337	baseline
-11.8791	baseline
-11.8796	baseline
-12.855	baseline
-6.5405	baseline
9.92905	baseline
5.5786	baseline
-14.3118	baseline
-5.58229	baseline
-4.60774	baseline
10.4218	baseline
-19.1586	baseline
20.5909	baseline
12.3555	baseline
13.81	baseline
9.44456	baseline
26.8891	baseline
2.16866	baseline
-11.8868	baseline
-14.3172	baseline
-28.3727	baseline
-33.6981	baseline
-5.58859	baseline
-13.344	baseline
13.3255	baseline
6.05007	baseline
26.4046	baseline
39.9792	baseline
26.4037	baseline
24.4683	baseline
14.7778	baseline
-7.52763	baseline
7.00692	baseline
10.4115	baseline
-10.439	baseline
-14.8044	baseline
-22.5599	baseline
-26.9253	baseline
-18.1958	baseline
-17.2212	baseline
-8.98667	baseline
-19.1721	baseline
5.06743	baseline
-7.53302	baseline
-30.3185	baseline
-8.50892	baseline
7.00063	baseline
6.04018	baseline
-8.51027	baseline
9.90928	baseline
-3.66617	baseline
-7.53662	baseline
-2.21207	baseline
-11.4225	baseline
11.362	baseline
11.3616	baseline
12.8161	baseline
-12.3843	baseline
-33.7148	baseline
-6.56521	baseline
-27.8957	baseline
-21.1161	baseline
-26.9366	baseline
7.48799	baseline
-8.51746	baseline
-1.72291	baseline
-8.02336	baseline
3.60119	baseline
3.60074	baseline
-5.60971	baseline
-27.9002	baseline
-14.3406	baseline
1.18395	baseline
9.8985	baseline
-1.72695	baseline
15.7176	baseline
-9.48285	baseline
-30.8133	baseline
-4.15875	baseline
-4.6392	baseline
15.2354	baseline
-10.4601	baseline
-18.2155	baseline
-15.306	baseline
0.683553	baseline
-8.0319	baseline
-19.6723	baseline
-10.4628	baseline
28.8068	baseline
20.5563	baseline
-1.73414	baseline
1.17541	baseline
-4.64504	baseline
9.40951	baseline
33.1691	baseline
8.43361	baseline
24.9182	baseline
17.1627	baseline
14.2523	baseline
-9.01319	baseline
15.2264	baseline
14.7459	baseline
-5.62454	baseline
15.225	baseline
17.6396	baseline
16.1991	baseline
22.9787	baseline
26.8482	baseline
43.3328	baseline
0.192318	baseline
-20.1631	baseline
-3.69358	baseline
-1.74403	baseline
0.190521	baseline
-1.74493	baseline
-19.2054	baseline
2.61917	baseline
-14.3613	baseline
15.6983	baseline
-6.59218	baseline
-11.4526	baseline
3.57693	baseline
-13.3885	baseline
-15.804	baseline
-20.1694	baseline
-2.24487	baseline
23.9447	baseline
0.184229	baseline
6.00378	baseline
-9.50667	baseline
-11.9371	baseline
-25.9926	baseline
-23.578	baseline
-14.8485	baseline
-18.7189	baseline
-13.3944	baseline
-1.27482	baseline
5.51974	baseline
6.47929	baseline
-16.3062	baseline
-14.3716	baseline
-18.2421	baseline
17.6225	baseline
-8.05796	baseline
-39.0934	baseline
-12.4239	baseline
-4.66931	baseline
-11.9448	baseline
-1.76021	baseline
-9.51566	baseline
-11.9461	baseline
-5.64656	baseline
-18.247	baseline
7.44755	baseline
-10.4929	baseline
-25.5234	baseline
-12.9238	baseline
-5.15425	baseline
2.1053	baseline
-9.04015	baseline
-0.3106	baseline
0.64895	baseline
-4.1965	baseline
-0.806948	baseline
-0.807398	baseline
-31.3478	baseline
-8.0683	baseline
-6.13375	baseline
-10.0192	baseline
-15.3446	baseline
1.13991	baseline
-8.07054	baseline
-7.11099	baseline
-14.8664	baseline
-3.22689	baseline
0.642659	baseline
-14.3878	baseline
6.94176	baseline
-17.7787	baseline
25.3759	baseline
29.2454	baseline
-0.815037	baseline
24.8795	baseline
21.0091	baseline
11.7986	baseline
-2.27183	baseline
12.2777	baseline
-6.62273	baseline
-6.62318	baseline
-26.0186	baseline
-0.324082	baseline
-17.7845	baseline
10.82	baseline
-16.3304	baseline
1.12912	baseline
-10.5113	baseline
-3.73178	baseline
1.12777	baseline
-1.78268	baseline
4.51687	baseline
-5.17358	baseline
-7.60402	baseline
15.6605	baseline
-10.5149	baseline
-2.28037	baseline
2.57918	baseline
-8.08627	baseline
-23.6117	baseline
10.3328	baseline
-13.4276	baseline
-10.5181	baseline
-10.5185	baseline
-1.78897	baseline
4.51058	baseline
-8.08987	baseline
35.0497	baseline
18.0842	baseline
-4.70121	baseline
-2.76666	baseline
-10.0421	baseline
26.3174	baseline
23.902	baseline
11.7815	baseline
8.37609	baseline
21.4706	baseline
18.0802	baseline
2.07474	baseline
6.91929	baseline
-8.59116	baseline
-24.1016	baseline
-10.5271	baseline
-17.3075	baseline
-12.463	baseline
-12.4634	baseline
-22.6489	baseline
19.5307	baseline
-16.3498	baseline
9.8248	baseline
5.95435	baseline
-8.5961	baseline
16.6184	baseline
12.253	baseline
-2.77745	baseline
-14.4179	baseline
-13.9233	baseline
-19.2638	baseline
2.06575	baseline
-22.1747	baseline
-1.32515	baseline
-32.8406	baseline
-18.291	baseline
6.42851	baseline
25.8231	baseline
6.42761	baseline
-10.0578	baseline
-0.848291	baseline
-14.4237	baseline
-12.4742	baseline
-21.2046	baseline
13.2199	baseline
-6.65554	baseline
-12.476	baseline
3.51356	baseline
-18.2969	baseline
4.48766	baseline
-31.8728	baseline
-1.33323	baseline
-14.9087	baseline
-28.4841	baseline
-15.8696	baseline
-21.69	baseline
1.09452	baseline
22.4241	baseline
19.5136	baseline
7.87317	baseline
-4.24728	baseline
-20.7327	baseline
-25.0982	baseline
4.96137	baseline
4.96092	baseline
4.96047	baseline
12.235	baseline
-8.12042	baseline
-8.12087	baseline
-5.70632	baseline
23.8732	baseline
-1.34222	baseline
-7.64267	baseline
20.9619	baseline
-14.4386	baseline
-7.64402	baseline
2.54053	baseline
-16.8549	baseline
-2.80037	baseline
-12.9858	baseline
-10.5563	baseline
-14.4417	baseline
3.99283	baseline
5.92739	baseline
-9.10306	baseline
-1.34851	baseline
-8.62396	baseline
5.92559	baseline
-12.9899	baseline
-12.0153	baseline
-9.10576	baseline
-11.0412	baseline
-12.9917	baseline
-29.9571	baseline
-14.4476	baseline
-18.798	baseline
-20.7485	baseline
-32.8689	baseline
-16.3844	baseline
-16.8648	baseline
-6.20025	baseline
-16.3857	baseline
-11.5412	baseline
-17.8416	baseline
-1.35705	baseline
-11.5425	baseline
-6.68295	baseline
-10.0884	baseline
0.576151	baseline
-6.6843	baseline
-9.11475	baseline
-1.8402	baseline
-14.4556	baseline
3.9789	baseline
-9.11655	baseline
3.97801	baseline
-1.84244	baseline
0.0921063	baseline
-10.5733	baseline
2.02621	baseline
-0.389242	baseline
-12.5097	baseline
-19.7851	baseline
-14.4606	baseline
-25.126	baseline
-13.9665	baseline
17.5331	baseline
-1.36739	baseline
-14.9428	baseline
-20.2683	baseline
-22.2187	baseline
1.06081	baseline
9.77537	baseline
-8.64508	baseline
2.99447	baseline
39.354	baseline
61.1636	baseline
76.1931	baseline
71.3477	baseline
62.1372	baseline
53.4068	baseline
77.1663	baseline
83.9459	baseline
107.705	baseline
95.09	baseline
86.8545	baseline
87.8291	baseline
84.4236	baseline
96.0632	baseline
93.1527	baseline
75.2123	baseline
83.9418	baseline
90.2414	baseline
87.3309	baseline
90.2405	baseline
93.15	baseline
85.8746	baseline
83.9391	baseline
80.5487	baseline
80.0532	baseline
92.1728	baseline
97.5123	baseline
84.4169	baseline
85.8714	baseline
84.911	baseline
69.3855	baseline
81.5051	baseline
91.2096	baseline
81.0242	baseline
77.1537	baseline
83.9333	baseline
86.8428	baseline
92.1674	baseline
97.0269	baseline
88.2965	baseline
80.541	baseline
87.3206	baseline
77.6301	baseline
65.9897	baseline
57.2742	baseline
67.4438	baseline
91.6833	baseline
73.2629	baseline
80.0424	baseline
72.287	baseline
63.5715	baseline
78.1061	baseline
68.4156	baseline
73.2602	baseline
72.2848	baseline
81.9893	baseline
74.2339	baseline
73.7384	baseline
66.958	baseline
65.9825	baseline
85.8571	baseline
67.9316	baseline
59.2012	baseline
71.3207	baseline
76.6453	baseline
69.3698	baseline
63.5644	baseline
58.2239	baseline
62.1085	baseline
65.018	baseline
59.1976	baseline
79.0721	baseline
70.8217	baseline
64.5212	baseline
61.1308	baseline
76.1603	baseline
71.7949	baseline
79.0694	baseline
69.364	baseline
68.4035	baseline
67.9231	baseline
66.9476	baseline
65.0122	baseline
67.4267	baseline
66.9463	baseline
64.5158	baseline
61.1254	baseline
77.6099	baseline
65.4895	baseline
65.969	baseline
69.3586	baseline
69.8531	baseline
58.2127	baseline
63.5522	baseline
74.6968	baseline
71.3063	baseline
73.2409	baseline
65.4854	baseline
70.33	baseline
63.0545	baseline
67.9141	baseline
61.5986	baseline
62.5732	baseline
66.9377	baseline
63.0523	baseline
63.0518	baseline
63.0514	baseline
59.6609	baseline
72.7555	baseline
68.87	baseline
74.2096	baseline
78.0791	baseline
75.6637	baseline
68.8682	baseline
80.9878	baseline
68.3873	baseline
70.8019	baseline
61.5914	baseline
66.931	baseline
73.2305	baseline
67.9051	baseline
72.2546	baseline
84.3742	baseline
69.8387	baseline
76.1383	baseline
86.8028	baseline
77.1124	baseline
79.0469	baseline
80.5015	baseline
77.591	baseline
70.3156	baseline
60.1301	baseline
56.2597	baseline
57.2342	baseline
66.4438	baseline
61.1034	baseline
60.1279	baseline
54.3225	baseline
71.287	baseline
69.8316	baseline
75.1561	baseline
80.9757	baseline
67.4002	baseline
65.9448	baseline
59.1643	baseline
75.1539	baseline
68.3734	baseline
71.283	baseline
81.4525	baseline
48.9771	baseline
31.0366	baseline
5.83616	baseline
-8.71429	baseline
-13.0797	baseline
15.0448	baseline
-11.6256	baseline
-17.9261	baseline
-14.0415	baseline
33.463	baseline
19.8876	baseline
-11.1329	baseline
4.85667	baseline
-15.4988	baseline
-6.28923	baseline
-24.7097	baseline
-33.9201	baseline
-24.7106	baseline
-32.466	baseline
-38.2865	baseline
-3.38193	baseline
-16.9574	baseline
-19.8678	baseline
-2.90328	baseline
1.46127	baseline
-27.1442	baseline
-36.8346	baseline
-11.1401	baseline
8.23948	baseline
7.27903	baseline
-0.476422	baseline
9.21313	baseline
-2.90732	baseline
-0.97277	baseline
1.93678	baseline
0.481331	baseline
10.6659	baseline
8.23543	baseline
5.81998	baseline
-39.2705	baseline
-56.2359	baseline
-61.0814	baseline
-48.9618	baseline
-56.2373	baseline
-38.7777	baseline
-43.1432	baseline
-52.8486	baseline
-49.4441	baseline
-29.5695	baseline
-62.06	baseline
-45.5754	baseline
-44.1209	baseline
-49.9413	baseline
-47.0318	baseline
-46.0572	baseline
-58.1777	baseline
-51.8781	baseline
-41.2136	baseline
-31.524	baseline
-40.7345	baseline
-38.3049	baseline
-47.9954	baseline
21.3192	baseline
-3.40125	baseline
-11.1567	baseline
-15.5222	baseline
-21.3426	baseline
-11.653	baseline
-29.5785	baseline
-11.6539	baseline
3.8706	baseline
4.83015	baseline
-25.2303	baseline
11.1293	baseline
-1.47119	baseline
-16.5016	baseline
-1.47209	baseline
-22.3225	baseline
-19.413	baseline
6.76156	baseline
-22.8039	baseline
-56.7343	baseline
-8.25479	baseline
-13.1152	baseline
-33.9507	baseline
-39.2911	baseline
-25.2366	baseline
-16.012	baseline
-7.29749	baseline
7.25206	baseline
10.1616	baseline
19.8512	baseline
10.1607	baseline
10.6403	baseline
18.8748	baseline
-1.96063	baseline
10.6389	baseline
-0.50653	baseline
17.913	baseline
2.40257	baseline
-6.32788	baseline
3.36167	baseline
6.75122	baseline
-9.71923	baseline
9.18032	baseline
5.30987	baseline
12.0894	baseline
-18.931	baseline
4.33353	baseline
-19.9069	baseline
-1.48737	baseline
-8.26782	baseline
-21.3633	baseline
-1.48872	baseline
-0.51417	baseline
-1.48962	baseline
-5.85507	baseline
-17.4805	baseline
-0.0359672	baseline
-6.81642	baseline
-8.27187	baseline
-21.3673	baseline
-16.0278	baseline
-28.6432	baseline
-1.97366	baseline
-17.9791	baseline
10.1454	baseline
14.51	baseline
11.5995	baseline
8.19409	baseline
3.34864	baseline
8.19319	baseline
-4.88726	baseline
-3.43271	baseline
-11.1882	baseline
-0.0436067	baseline
-25.2591	baseline
22.7405	baseline
8.68505	baseline
7.2296	baseline
16.9191	baseline
2.8637	baseline
5.77325	baseline
-3.9322	baseline
1.40735	baseline
-7.3231	baseline
0.92645	baseline
14.501	baseline
40.1806	baseline
-15.5599	baseline
7.70465	baseline
-6.8308	baseline
-21.3812	baseline
-30.1117	baseline
-13.1471	baseline
10.6124	baseline
9.15696	baseline
-14.1085	baseline
-7.80894	baseline
13.5206	baseline
6.72516	baseline
-7.81029	baseline
10.6093	baseline
-14.1112	baseline
12.5434	baseline
-14.6071	baseline
-3.44754	baseline
-12.658	baseline
-16.5434	baseline
-2.96889	baseline
-4.90433	baseline
1.39522	baseline
-12.1802	baseline
19.3343	baseline
-18.9611	baseline
10.6034	baseline
17.878	baseline
0.912519	baseline
-23.8229	baseline
-17.5084	baseline
11.0812	baseline
16.9007	baseline
15.9403	baseline
1.86982	baseline
11.5744	baseline
-18.9661	baseline
-25.7615	baseline
17.378	baseline
-9.27742	baseline
-8.79787	baseline
-21.8783	baseline
-4.91377	baseline
1.38578	baseline
-1.52467	baseline
-2.50012	baseline
13.5044	baseline
11.074	baseline
-15.1015	baseline
9.13808	baseline
-11.2174	baseline
0.902184	baseline
-17.0383	baseline
-10.7387	baseline
-3.95916	baseline
-23.8346	baseline
17.8649	baseline
24.1645	baseline
34.829	baseline
2.35359	baseline
21.2531	baseline
2.83269	baseline
10.1072	baseline
35.3068	baseline
3.31134	baseline
23.1859	baseline
-13.1746	baseline
-33.05	baseline
-11.7205	baseline
1.85409	baseline
-21.4114	baseline
-25.7768	baseline
-8.81225	baseline
-18.0227	baseline
-8.81315	baseline
-6.3836	baseline
13.0109	baseline
18.3355	baseline
-3.96995	baseline
-8.8154	baseline
7.18915	baseline
15.9187	baseline
-31.1067	baseline
25.6078	baseline
-2.02265	baseline
20.2669	baseline
8.64146	baseline
25.126	baseline
12.0306	baseline
18.8101	baseline
20.2647	baseline
-4.45579	baseline
-17.0562	baseline
29.9683	baseline
3.79286	baseline
2.33741	baseline
46.932	baseline
6.20651	baseline
26.0811	baseline
3.29561	baseline
19.3002	baseline
-2.52529	baseline
12.5043	baseline
26.0788	baseline
20.7534	baseline
-6.87708	baseline
1.35747	baseline
-24.818	baseline
-4.46343	baseline
-13.1939	baseline
1.35567	baseline
18.8002	baseline
17.3448	baseline
-4.94568	baseline
3.78387	baseline
-8.83158	baseline
11.043	baseline
-3.01248	baseline
28.0071	baseline
-10.2884	baseline
22.6812	baseline
22.2007	baseline
6.67528	baseline
-2.04017	baseline
-10.7706	baseline
-24.8261	baseline
-7.86152	baseline
23.653	baseline
-7.38242	baseline
4.25713	baseline
0.371683	baseline
-10.7738	baseline
3.77578	baseline
5.71033	baseline
8.12489	baseline
-8.34556	baseline
-26.286	baseline
-11.2565	baseline
13.9431	baseline
0.862638	baseline
2.79719	baseline
15.8917	baseline
2.79629	baseline
-7.86916	baseline
12.9804	baseline
2.31494	baseline
2.31449	baseline
-3.02596	baseline
-0.116406	baseline
-9.32686	baseline
-19.5123	baseline
-1.57275	baseline
-17.0832	baseline
-3.02865	baseline
-31.6341	baseline
-24.3596	baseline
-21.45	baseline
-11.2655	baseline
-2.5509	baseline
8.60865	baseline
-5.4468	baseline
-22.9072	baseline
-27.7527	baseline
-16.1131	baseline
20.2314	baseline
6.65595	baseline
-21.4545	baseline
-3.51494	baseline
11.0196	baseline
-3.03584	baseline
4.71871	baseline
15.8783	baseline
-4.97219	baseline
-2.06264	baseline
2.30191	baseline
11.9915	baseline
2.30101	baseline
32.3456	baseline
27.0201	baseline
3.25966	baseline
-14.6808	baseline
11.9888	baseline
0.843315	baseline
1.80287	baseline
1.32242	baseline
7.62197	baseline
10.5315	baseline
8.10107	baseline
4.23062	baseline
-4.01983	baseline
6.16472	baseline
33.3143	baseline
-4.50118	baseline
0.343372	baseline
9.07292	baseline
-8.86753	baseline
-6.43798	baseline
-11.7784	baseline
-9.82888	baseline
9.55068	baseline
-7.89477	baseline
3.24978	baseline
4.70433	baseline
25.5539	baseline
-16.6266	baseline
6.15798	baseline
-6.44247	baseline
-3.53292	baseline
2.76663	baseline
-35.5288	baseline
-3.53427	baseline
5.19528	baseline
0.334833	baseline
-36.5056	baseline
-1.60107	baseline
24.0935	baseline
-0.626964	baseline
-0.147414	baseline
-14.2029	baseline
16.8167	baseline
-0.148762	baseline
-9.35921	baseline
4.69534	baseline
-1.12511	baseline
21.1794	baseline
-2.58101	baseline
-0.151458	baseline
5.18809	baseline
14.8776	baseline
27.9572	baseline
13.4217	baseline
-18.5737	baseline
2.27585	baseline
13.9004	baseline
18.2649	baseline
-20.0305	baseline
-27.786	baseline
-18.0964	baseline
0.818149	baseline
-1.1323	baseline
-25.3727	baseline
-6.4582	baseline
-6.93865	baseline
3.7259	baseline
24.0805	baseline
30.38	baseline
25.0546	baseline
29.4041	baseline
22.1437	baseline
23.5982	baseline
30.3778	baseline
32.8073	baseline
28.4419	baseline
25.5314	baseline
14.386	baseline
21.6455	baseline
25.5301	baseline
14.3846	baseline
34.7392	baseline
17.2787	baseline
25.5283	baseline
42.4928	baseline
29.8924	baseline
20.6819	baseline
11.9515	baseline
27.941	baseline
22.6156	baseline
24.5501	baseline
26.4847	baseline
36.6692	baseline
50.7238	baseline
29.8883	baseline
34.2529	baseline
38.1224	baseline
44.917	baseline
21.1565	baseline
28.9111	baseline
24.0656	baseline
24.5452	baseline
30.3647	baseline
48.3043	baseline
31.3388	baseline
26.9734	baseline
32.2979	baseline
36.1825	baseline
19.217	baseline
33.2716	baseline
39.5711	baseline
22.6057	baseline
27.9302	baseline
27.4498	baseline
29.8793	baseline
29.8789	baseline
18.2384	baseline
7.57298	baseline
29.3825	baseline
12.4171	baseline
20.1716	baseline
10.0012	baseline
37.1357	baseline
22.6003	baseline
37.6298	baseline
8.54439	baseline
12.4139	baseline
10.9585	baseline
22.598	baseline
29.8726	baseline
22.5971	baseline
19.2067	baseline
14.8412	baseline
29.3758	baseline
30.8303	baseline
21.6199	baseline
25.0244	baseline
22.594	baseline
12.4085	baseline
44.4031	baseline
26.4626	baseline
24.0472	baseline
24.0467	baseline
17.7463	baseline
20.1609	baseline
15.8104	baseline
12.9	baseline
23.0695	baseline
12.8991	baseline
25.0186	baseline
16.2882	baseline
20.1577	baseline
24.5223	baseline
17.2468	baseline
[truncated: 28,266 more rows]
