# Supplementary material for: A mutation in switch I alters the load-dependent kinetics of myosin Va
Source: Nat Commun. 2023 May 30;14:3137. doi: 10.1038/s41467-023-38535-0 (PMC10229639; doi:10.1038/s41467-023-38535-0)
Supplement: Supplementary file 4 — Source data [file 41467_2023_38535_MOESM4_ESM.zip › Source Data/Source Data 2.xlsx]

## Sheet: Fig 2
Figure 2 Binding Event Lifetimes
conditions	myosin type	Pi	Load	time_on_ms
S217A	S217A	0	Low	74
S217A	S217A	0	Low	87.6
S217A	S217A	0	Low	106.8
S217A	S217A	0	Low	38
S217A	S217A	0	Low	67.6
S217A	S217A	0	Low	21.2
S217A	S217A	0	Low	80.2
S217A	S217A	0	Low	114.8
S217A	S217A	0	Low	55.8
S217A	S217A	0	Low	79.8
S217A	S217A	0	Low	95
S217A	S217A	0	Low	48.8
S217A	S217A	0	Low	38.2
S217A	S217A	0	Low	33.8
S217A	S217A	0	Low	175.8
S217A	S217A	0	Low	623.8
S217A	S217A	0	Low	146.2
S217A	S217A	0	Low	105
S217A	S217A	0	Low	27
S217A	S217A	0	Low	43.6
S217A	S217A	0	Low	83.4
S217A	S217A	0	Low	21.4
S217A	S217A	0	Low	33.8
S217A	S217A	0	Low	76.6
S217A	S217A	0	Low	22.2
S217A	S217A	0	Low	32.6
S217A	S217A	0	Low	37.6
S217A	S217A	0	Low	32.4
S217A	S217A	0	Low	31.8
S217A	S217A	0	Low	189
S217A	S217A	0	Low	39
S217A	S217A	0	Low	24.4
S217A	S217A	0	Low	203.6
S217A	S217A	0	Low	236.2
S217A	S217A	0	Low	58
S217A	S217A	0	Low	217.2
S217A	S217A	0	Low	31.8
S217A	S217A	0	Low	82
S217A	S217A	0	Low	33.6
S217A	S217A	0	Low	314.8
S217A	S217A	0	Low	58
S217A	S217A	0	Low	12.4
S217A	S217A	0	Low	104.4
S217A	S217A	0	Low	95.4
S217A	S217A	0	Low	230.4
S217A	S217A	0	Low	79.2
S217A	S217A	0	Low	112
S217A	S217A	0	Low	96.2
S217A	S217A	0	Low	26
S217A	S217A	0	Low	13.2
S217A	S217A	0	Low	39.2
S217A	S217A	0	Low	48
S217A	S217A	0	Low	26.6
S217A	S217A	0	Low	18.6
S217A	S217A	0	Low	139.2
S217A	S217A	0	Low	30.2
S217A	S217A	0	Low	33
S217A	S217A	0	Low	56.6
S217A	S217A	0	Low	34.8
S217A	S217A	0	Low	44
S217A	S217A	0	Low	35.8
S217A	S217A	0	Low	24.6
S217A	S217A	0	Low	137.8
S217A	S217A	0	Low	24.8
S217A	S217A	0	Low	41.2
S217A	S217A	0	Low	63.4
S217A	S217A	0	Low	25
S217A	S217A	0	Low	29
S217A	S217A	0	Low	30.8
S217A	S217A	0	Low	30.4
S217A	S217A	0	Low	59.4
S217A	S217A	0	Low	31
S217A	S217A	0	Low	38.8
S217A	S217A	0	Low	34
S217A	S217A	0	Low	31
S217A	S217A	0	Low	45.4
S217A	S217A	0	Low	33.8
S217A	S217A	0	Low	61.4
S217A	S217A	0	Low	21.6
S217A	S217A	0	Low	45.8
S217A	S217A	0	Low	188.6
S217A	S217A	0	Low	60.2
S217A	S217A	0	Low	91.2
S217A	S217A	0	Low	32.6
S217A	S217A	0	Low	19
S217A	S217A	0	Low	135.2
S217A	S217A	0	Low	84.4
S217A	S217A	0	Low	57.6
S217A	S217A	0	Low	64.8
S217A	S217A	0	Low	248.2
S217A	S217A	0	Low	136.8
S217A	S217A	0	Low	75
S217A	S217A	0	Low	81.2
S217A	S217A	0	Low	84.4
S217A	S217A	0	Low	29
S217A	S217A	0	Low	23
S217A	S217A	0	Low	35.8
S217A	S217A	0	Low	36.8
S217A	S217A	0	Low	208.6
S217A	S217A	0	Low	53.8
S217A	S217A	0	Low	20.6
S217A	S217A	0	Low	41.2
S217A	S217A	0	Low	97.4
S217A	S217A	0	Low	107.6
S217A	S217A	0	Low	26.2
S217A	S217A	0	Low	34.4
S217A	S217A	0	Low	68.4
S217A	S217A	0	Low	31.2
S217A	S217A	0	Low	68.6
S217A	S217A	0	Low	36.8
S217A	S217A	0	Low	54
S217A	S217A	0	Low	58.8
S217A	S217A	0	Low	41
S217A	S217A	0	Low	57.2
S217A	S217A	0	Low	174.4
S217A	S217A	0	Low	102.4
S217A	S217A	0	Low	28.6
S217A	S217A	0	Low	41.6
S217A	S217A	0	Low	29.2
S217A	S217A	0	Low	27.6
S217A	S217A	0	Low	108.6
S217A	S217A	0	Low	103
S217A	S217A	0	Low	96.4
S217A	S217A	0	Low	37.6
S217A	S217A	0	Low	39.4
S217A	S217A	0	Low	81.4
S217A	S217A	0	Low	63.2
S217A	S217A	0	Low	108.4
S217A	S217A	0	Low	161
S217A	S217A	0	Low	84
S217A	S217A	0	Low	28
S217A	S217A	0	Low	58.2
S217A	S217A	0	Low	42.2
S217A	S217A	0	Low	243
S217A	S217A	0	Low	177.4
S217A	S217A	0	Low	52.2
S217A	S217A	0	Low	133.2
S217A	S217A	0	Low	40.8
S217A	S217A	0	Low	177.8
S217A	S217A	0	Low	65.2
S217A	S217A	0	Low	36.6
S217A	S217A	0	Low	189.6
S217A	S217A	0	Low	58
S217A	S217A	0	Low	103
S217A	S217A	0	Low	49.4
S217A	S217A	0	Low	306.6
S217A	S217A	0	Low	134.8
S217A	S217A	0	Low	28.4
S217A	S217A	0	Low	74.8
S217A	S217A	0	Low	43
S217A	S217A	0	Low	80.6
S217A	S217A	0	Low	52.2
S217A	S217A	0	Low	87.6
S217A	S217A	0	Low	49.8
S217A	S217A	0	Low	140
S217A	S217A	0	Low	120
S217A	S217A	0	Low	29.8
S217A	S217A	0	Low	197.4
S217A	S217A	0	Low	45.4
S217A	S217A	0	Low	70.6
S217A	S217A	0	Low	45.8
S217A	S217A	0	Low	44.8
S217A	S217A	0	Low	117.4
S217A	S217A	0	Low	40.6
S217A	S217A	0	Low	45.6
S217A	S217A	0	Low	40
S217A	S217A	0	Low	216.8
S217A	S217A	0	Low	44.6
S217A	S217A	0	Low	33.6
S217A	S217A	0	Low	191.4
S217A	S217A	0	Low	100.6
S217A	S217A	0	Low	37.2
S217A	S217A	0	Low	31.4
S217A	S217A	0	Low	50.8
S217A	S217A	0	Low	53.8
S217A	S217A	0	Low	56.2
S217A	S217A	0	Low	38.4
S217A	S217A	0	Low	145.2
S217A	S217A	0	Low	64.2
S217A	S217A	0	Low	78.4
S217A	S217A	0	Low	99.4
S217A	S217A	0	Low	40.6
S217A	S217A	0	Low	71.8
S217A	S217A	0	Low	38
S217A	S217A	0	Low	80
S217A	S217A	0	Low	37.6
S217A	S217A	0	Low	51.8
S217A	S217A	0	Low	61.6
S217A	S217A	0	Low	35.2
S217A	S217A	0	Low	51.8
S217A	S217A	0	Low	73
S217A	S217A	0	Low	48.6
S217A	S217A	0	Low	45.6
S217A	S217A	0	Low	94.4
S217A	S217A	0	Low	46.4
S217A	S217A	0	Low	83.8
S217A	S217A	0	Low	48.4
S217A	S217A	0	Low	122.4
S217A	S217A	0	Low	66
S217A	S217A	0	Low	47.6
S217A	S217A	0	Low	126.8
S217A	S217A	0	Low	37.2
S217A	S217A	0	Low	37.2
S217A	S217A	0	Low	87.2
S217A	S217A	0	Low	61.2
S217A	S217A	0	Low	45
S217A	S217A	0	Low	41.4
S217A	S217A	0	Low	117.6
S217A	S217A	0	Low	72.4
S217A	S217A	0	Low	39
S217A	S217A	0	Low	56.2
S217A	S217A	0	Low	79
S217A	S217A	0	Low	118.8
S217A	S217A	0	Low	68
S217A	S217A	0	Low	103
S217A	S217A	0	Low	63.4
S217A	S217A	0	Low	76.6
S217A	S217A	0	Low	47.4
S217A	S217A	0	Low	96.4
S217A	S217A	0	Low	55.8
S217A	S217A	0	Low	204.2
S217A	S217A	0	Low	57
S217A	S217A	0	Low	100.8
S217A	S217A	0	Low	52.8
S217A	S217A	0	Low	73.6
S217A	S217A	0	Low	43.6
S217A	S217A	0	Low	52.6
S217A	S217A	0	Low	69
S217A	S217A	0	Low	68.4
S217A	S217A	0	Low	106
S217A	S217A	0	Low	181
S217A	S217A	0	Low	71.2
S217A	S217A	0	Low	60
S217A	S217A	0	Low	80
S217A	S217A	0	Low	129.8
S217A	S217A	0	Low	55.6
S217A	S217A	0	Low	200.8
S217A	S217A	0	Low	67.6
S217A	S217A	0	Low	168
S217A	S217A	0	Low	72.6
S217A	S217A	0	Low	204.6
S217A	S217A	0	Low	115.8
S217A	S217A	0	Low	59.4
S217A	S217A	0	Low	100.2
S217A	S217A	0	Low	57.4
S217A	S217A	0	Low	167.6
S217A	S217A	0	Low	78
S217A	S217A	0	Low	88.6
S217A	S217A	0	Low	158
S217A	S217A	0	Low	101.2
S217A	S217A	0	Low	76.8
S217A	S217A	0	Low	53
S217A	S217A	0	Low	123.2
S217A	S217A	0	Low	107
S217A	S217A	0	Low	144.4
S217A	S217A	0	Low	73.4
S217A	S217A	0	Low	50.6
S217A	S217A	0	Low	72.2
S217A	S217A	0	Low	77.6
S217A	S217A	0	Low	68.8
S217A	S217A	0	Low	120
S217A	S217A	0	Low	85
S217A	S217A	0	Low	57.8
S217A	S217A	0	Low	54.6
S217A	S217A	0	Low	71.8
S217A	S217A	0	Low	109
S217A	S217A	0	Low	107.8
S217A	S217A	0	Low	94.4
S217A	S217A	0	Low	67.2
S217A	S217A	0	Low	116.4
S217A	S217A	0	Low	79.2
S217A	S217A	0	Low	61.4
S217A	S217A	0	Low	139.8
S217A	S217A	0	Low	53.8
S217A	S217A	0	Low	619.4
S217A	S217A	0	Low	157.8
S217A	S217A	0	Low	54.6
S217A	S217A	0	Low	74.8
S217A	S217A	0	Low	60.8
S217A	S217A	0	Low	64.8
S217A	S217A	0	Low	57.6
S217A	S217A	0	Low	71.2
S217A	S217A	0	Low	57.6
S217A	S217A	0	Low	63.8
S217A	S217A	0	Low	70.8
S217A	S217A	0	Low	98.4
S217A	S217A	0	Low	68.6
S217A	S217A	0	Low	67
S217A	S217A	0	Low	65.2
S217A	S217A	0	Low	85
S217A	S217A	0	Low	81.8
S217A	S217A	0	Low	74.6
S217A	S217A	0	Low	115.6
S217A	S217A	0	Low	79
S217A	S217A	0	Low	70
S217A	S217A	0	Low	89.6
S217A	S217A	0	Low	168.4
S217A	S217A	0	Low	61.2
S217A	S217A	0	Low	68.8
S217A	S217A	0	Low	106
S217A	S217A	0	Low	72.6
S217A	S217A	0	Low	72.4
S217A	S217A	0	Low	65.4
S217A	S217A	0	Low	126.8
S217A	S217A	0	Low	199.6
S217A	S217A	0	Low	109.4
S217A	S217A	0	Low	92.8
S217A	S217A	0	Low	66.4
S217A	S217A	0	Low	101.8
S217A	S217A	0	Low	68.8
S217A	S217A	0	Low	132
S217A	S217A	0	Low	119
S217A	S217A	0	Low	94
S217A	S217A	0	Low	163.2
S217A	S217A	0	Low	90.2
S217A	S217A	0	Low	98.6
S217A	S217A	0	Low	389.8
S217A	S217A	0	Low	102.6
S217A	S217A	0	Low	83.4
S217A	S217A	0	Low	278.6
S217A	S217A	0	Low	85.6
S217A	S217A	0	Low	81.6
S217A	S217A	0	Low	71.4
S217A	S217A	0	Low	88.2
S217A	S217A	0	Low	126.4
S217A	S217A	0	Low	101.6
S217A	S217A	0	Low	580.6
S217A	S217A	0	Low	120
S217A	S217A	0	Low	178
S217A	S217A	0	Low	198.8
S217A	S217A	0	Low	102.8
S217A	S217A	0	Low	89
S217A	S217A	0	Low	133.6
S217A	S217A	0	Low	199.2
S217A	S217A	0	Low	130.8
S217A	S217A	0	Low	161
S217A	S217A	0	Low	78.4
S217A	S217A	0	Low	82.2
S217A	S217A	0	Low	124.8
S217A	S217A	0	Low	150.6
S217A	S217A	0	Low	88
S217A	S217A	0	Low	80.8
S217A	S217A	0	Low	214.2
S217A	S217A	0	Low	315.4
S217A	S217A	0	Low	114.2
S217A	S217A	0	Low	90.4
S217A	S217A	0	Low	99.4
S217A	S217A	0	Low	96
S217A	S217A	0	Low	116.4
S217A	S217A	0	Low	99
S217A	S217A	0	Low	103.2
S217A	S217A	0	Low	149.6
S217A	S217A	0	Low	152.6
S217A	S217A	0	Low	346
S217A	S217A	0	Low	91.2
S217A	S217A	0	Low	102.6
S217A	S217A	0	Low	153.2
S217A	S217A	0	Low	138.6
S217A	S217A	0	Low	100.6
S217A	S217A	0	Low	282.8
S217A	S217A	0	Low	133.2
S217A	S217A	0	Low	163
S217A	S217A	0	Low	98.2
S217A	S217A	0	Low	92.2
S217A	S217A	0	Low	101
S217A	S217A	0	Low	129
S217A	S217A	0	Low	210.2
S217A	S217A	0	Low	169.4
S217A	S217A	0	Low	99.8
S217A	S217A	0	Low	238
S217A	S217A	0	Low	99.8
S217A	S217A	0	Low	174.6
S217A	S217A	0	Low	212.6
S217A	S217A	0	Low	99
S217A	S217A	0	Low	126.2
S217A	S217A	0	Low	109.4
S217A	S217A	0	Low	112.6
S217A	S217A	0	Low	187.6
S217A	S217A	0	Low	138.2
S217A	S217A	0	Low	132.4
S217A	S217A	0	Low	130.6
S217A	S217A	0	Low	103.4
S217A	S217A	0	Low	108.6
S217A	S217A	0	Low	135.8
S217A	S217A	0	Low	110
S217A	S217A	0	Low	311.2
S217A	S217A	0	Low	120.4
S217A	S217A	0	Low	141.6
S217A	S217A	0	Low	160.8
S217A	S217A	0	Low	128.2
S217A	S217A	0	Low	115.8
S217A	S217A	0	Low	152.8
S217A	S217A	0	Low	189
S217A	S217A	0	Low	125
S217A	S217A	0	Low	117
S217A	S217A	0	Low	125.8
S217A	S217A	0	Low	126
S217A	S217A	0	Low	125.8
S217A	S217A	0	Low	142.8
S217A	S217A	0	Low	153.4
S217A	S217A	0	Low	120.8
S217A	S217A	0	Low	134
S217A	S217A	0	Low	138.8
S217A	S217A	0	Low	126
S217A	S217A	0	Low	133
S217A	S217A	0	Low	139
S217A	S217A	0	Low	149.2
S217A	S217A	0	Low	136.2
S217A	S217A	0	Low	148
S217A	S217A	0	Low	135.2
S217A	S217A	0	Low	219.8
S217A	S217A	0	Low	135.4
S217A	S217A	0	Low	184.2
S217A	S217A	0	Low	136.8
S217A	S217A	0	Low	144.2
S217A	S217A	0	Low	165.6
S217A	S217A	0	Low	157.6
S217A	S217A	0	Low	155.8
S217A	S217A	0	Low	453.8
S217A	S217A	0	Low	175.8
S217A	S217A	0	Low	182.6
S217A	S217A	0	Low	169.4
S217A	S217A	0	Low	210
S217A	S217A	0	Low	452.4
S217A	S217A	0	Low	155.2
S217A	S217A	0	Low	155.4
S217A	S217A	0	Low	178.6
S217A	S217A	0	Low	148
S217A	S217A	0	Low	158.6
S217A	S217A	0	Low	481.8
S217A	S217A	0	Low	210.8
S217A	S217A	0	Low	173.2
S217A	S217A	0	Low	171.2
S217A	S217A	0	Low	307
S217A	S217A	0	Low	178.6
S217A	S217A	0	Low	301.8
S217A	S217A	0	Low	201.6
S217A	S217A	0	Low	275
S217A	S217A	0	Low	1311.4
S217A	S217A	0	Low	596.4
S217A	S217A	0	Low	209.6
S217A	S217A	0	Low	902.2
S217A	S217A	0	Low	315
S217A	S217A	0	Low	214.4
S217A	S217A	0	Low	502
S217A	S217A	0	Low	336.8
S217A	S217A	0	Low	681
S217A	S217A	0	Low	217.2
S217A	S217A	0	Low	220.4
S217A	S217A	0	Low	440.2
S217A	S217A	0	Low	225.2
S217A	S217A	0	Low	254.4
S217A	S217A	0	Low	238.2
S217A	S217A	0	Low	544
S217A	S217A	0	Low	244.6
S217A	S217A	0	Low	241.2
S217A	S217A	0	Low	3095.2
S217A	S217A	0	Low	409.4
S217A	S217A	0	Low	276
S217A	S217A	0	Low	308.8
S217A	S217A	0	Low	251
S217A	S217A	0	Low	304.4
S217A	S217A	0	Low	286.4
S217A	S217A	0	Low	502.2
S217A	S217A	0	Low	402.4
S217A	S217A	0	Low	566.2
S217A	S217A	0	Low	320.6
S217A	S217A	0	Low	322
S217A	S217A	0	Low	1006.8
S217A	S217A	0	Low	355.6
S217A	S217A	0	Low	351.6
S217A	S217A	0	Low	642.8
S217A	S217A	0	Low	601.6
S217A	S217A	0	Low	642.8
S217A	S217A	0	Low	378.4
S217A	S217A	0	Low	878.4
S217A	S217A	0	Low	829.2
S217A	S217A	0	Low	665.2
S217A	S217A	0	Low	419.8
S217A	S217A	0	Low	481.8
S217A	S217A	0	Low	707
S217A	S217A	0	Low	582.4
S217A	S217A	0	Low	563.6
S217A	S217A	0	Low	1502.2
S217A	S217A	0	Low	503.4
S217A	S217A	0	Low	705.6
S217A	S217A	0	Low	541.4
S217A	S217A	0	Low	637.2
S217A	S217A	0	Low	1096.2
S217A	S217A	0	Low	1785.2
S217A	S217A	0	Low	1816.4
S217A	S217A	0	Low	910.6
S217A	S217A	0	Low	801.6
S217A	S217A	0	Low	1109.6
S217A	S217A	0	Low	1008.8
S217A	S217A	0	Low	1251
S217A	S217A	0	Low	1701.6
S217A	S217A	0	Low	1618.6
S217A	S217A	0	Low	1225.6
S217A	S217A	0	Low	1278
S217A	S217A	0	Low	1539.4
S217A	S217A	0	Low	1757.6
S217A	S217A	0	Low	2385
S217A	S217A	0	Low	9591
S217A 30mM Pi	S217A	30	Low	103.6
S217A 30mM Pi	S217A	30	Low	27.6
S217A 30mM Pi	S217A	30	Low	40
S217A 30mM Pi	S217A	30	Low	73.4
S217A 30mM Pi	S217A	30	Low	12
S217A 30mM Pi	S217A	30	Low	50.6
S217A 30mM Pi	S217A	30	Low	71.6
S217A 30mM Pi	S217A	30	Low	900.4
S217A 30mM Pi	S217A	30	Low	51.4
S217A 30mM Pi	S217A	30	Low	191.4
S217A 30mM Pi	S217A	30	Low	187
S217A 30mM Pi	S217A	30	Low	279.4
S217A 30mM Pi	S217A	30	Low	103.2
S217A 30mM Pi	S217A	30	Low	8.8
S217A 30mM Pi	S217A	30	Low	36.2
S217A 30mM Pi	S217A	30	Low	65.8
S217A 30mM Pi	S217A	30	Low	22.4
S217A 30mM Pi	S217A	30	Low	40
S217A 30mM Pi	S217A	30	Low	41.6
S217A 30mM Pi	S217A	30	Low	119.8
S217A 30mM Pi	S217A	30	Low	67.2
S217A 30mM Pi	S217A	30	Low	350.6
S217A 30mM Pi	S217A	30	Low	18
S217A 30mM Pi	S217A	30	Low	26.2
S217A 30mM Pi	S217A	30	Low	17.8
S217A 30mM Pi	S217A	30	Low	28.8
S217A 30mM Pi	S217A	30	Low	102.8
S217A 30mM Pi	S217A	30	Low	13.8
S217A 30mM Pi	S217A	30	Low	97.2
S217A 30mM Pi	S217A	30	Low	95.8
S217A 30mM Pi	S217A	30	Low	15.2
S217A 30mM Pi	S217A	30	Low	108.4
S217A 30mM Pi	S217A	30	Low	15
S217A 30mM Pi	S217A	30	Low	126.8
S217A 30mM Pi	S217A	30	Low	187
S217A 30mM Pi	S217A	30	Low	231.8
S217A 30mM Pi	S217A	30	Low	55.8
S217A 30mM Pi	S217A	30	Low	51.8
S217A 30mM Pi	S217A	30	Low	88
S217A 30mM Pi	S217A	30	Low	139
S217A 30mM Pi	S217A	30	Low	249.2
S217A 30mM Pi	S217A	30	Low	24.2
S217A 30mM Pi	S217A	30	Low	80
S217A 30mM Pi	S217A	30	Low	17.6
S217A 30mM Pi	S217A	30	Low	28.6
S217A 30mM Pi	S217A	30	Low	31.4
S217A 30mM Pi	S217A	30	Low	185.2
S217A 30mM Pi	S217A	30	Low	51.8
S217A 30mM Pi	S217A	30	Low	43.6
S217A 30mM Pi	S217A	30	Low	66.8
S217A 30mM Pi	S217A	30	Low	93.8
S217A 30mM Pi	S217A	30	Low	117.8
S217A 30mM Pi	S217A	30	Low	44.4
S217A 30mM Pi	S217A	30	Low	42.8
S217A 30mM Pi	S217A	30	Low	41.8
S217A 30mM Pi	S217A	30	Low	21
S217A 30mM Pi	S217A	30	Low	90.2
S217A 30mM Pi	S217A	30	Low	14.8
S217A 30mM Pi	S217A	30	Low	66.8
S217A 30mM Pi	S217A	30	Low	25.8
S217A 30mM Pi	S217A	30	Low	169
S217A 30mM Pi	S217A	30	Low	325.6
S217A 30mM Pi	S217A	30	Low	63.4
S217A 30mM Pi	S217A	30	Low	53.8
S217A 30mM Pi	S217A	30	Low	24.2
S217A 30mM Pi	S217A	30	Low	35
S217A 30mM Pi	S217A	30	Low	33.4
S217A 30mM Pi	S217A	30	Low	39.6
S217A 30mM Pi	S217A	30	Low	101.6
S217A 30mM Pi	S217A	30	Low	40
S217A 30mM Pi	S217A	30	Low	82.6
S217A 30mM Pi	S217A	30	Low	125.2
S217A 30mM Pi	S217A	30	Low	38.2
S217A 30mM Pi	S217A	30	Low	47.4
S217A 30mM Pi	S217A	30	Low	20.2
S217A 30mM Pi	S217A	30	Low	77.4
S217A 30mM Pi	S217A	30	Low	36.6
S217A 30mM Pi	S217A	30	Low	676.4
S217A 30mM Pi	S217A	30	Low	79.6
S217A 30mM Pi	S217A	30	Low	64
S217A 30mM Pi	S217A	30	Low	387.8
S217A 30mM Pi	S217A	30	Low	61.4
S217A 30mM Pi	S217A	30	Low	126.6
S217A 30mM Pi	S217A	30	Low	20.6
S217A 30mM Pi	S217A	30	Low	17.2
S217A 30mM Pi	S217A	30	Low	34
S217A 30mM Pi	S217A	30	Low	98.2
S217A 30mM Pi	S217A	30	Low	29.4
S217A 30mM Pi	S217A	30	Low	58.2
S217A 30mM Pi	S217A	30	Low	47.6
S217A 30mM Pi	S217A	30	Low	57.6
S217A 30mM Pi	S217A	30	Low	150
S217A 30mM Pi	S217A	30	Low	32.4
S217A 30mM Pi	S217A	30	Low	20
S217A 30mM Pi	S217A	30	Low	64.8
S217A 30mM Pi	S217A	30	Low	91.4
S217A 30mM Pi	S217A	30	Low	35.8
S217A 30mM Pi	S217A	30	Low	62
S217A 30mM Pi	S217A	30	Low	181.4
S217A 30mM Pi	S217A	30	Low	20.6
S217A 30mM Pi	S217A	30	Low	96.8
S217A 30mM Pi	S217A	30	Low	116.4
S217A 30mM Pi	S217A	30	Low	74.2
S217A 30mM Pi	S217A	30	Low	30
S217A 30mM Pi	S217A	30	Low	140.2
S217A 30mM Pi	S217A	30	Low	75
S217A 30mM Pi	S217A	30	Low	40.6
S217A 30mM Pi	S217A	30	Low	37.6
S217A 30mM Pi	S217A	30	Low	152.2
S217A 30mM Pi	S217A	30	Low	45.8
S217A 30mM Pi	S217A	30	Low	171.8
S217A 30mM Pi	S217A	30	Low	52.8
S217A 30mM Pi	S217A	30	Low	99.2
S217A 30mM Pi	S217A	30	Low	75.2
S217A 30mM Pi	S217A	30	Low	189.6
S217A 30mM Pi	S217A	30	Low	28
S217A 30mM Pi	S217A	30	Low	190
S217A 30mM Pi	S217A	30	Low	105.8
S217A 30mM Pi	S217A	30	Low	53
S217A 30mM Pi	S217A	30	Low	24.8
S217A 30mM Pi	S217A	30	Low	170.6
S217A 30mM Pi	S217A	30	Low	59.6
S217A 30mM Pi	S217A	30	Low	53.2
S217A 30mM Pi	S217A	30	Low	126.6
S217A 30mM Pi	S217A	30	Low	46.6
S217A 30mM Pi	S217A	30	Low	26
S217A 30mM Pi	S217A	30	Low	112.4
S217A 30mM Pi	S217A	30	Low	59.2
S217A 30mM Pi	S217A	30	Low	31.6
S217A 30mM Pi	S217A	30	Low	31
S217A 30mM Pi	S217A	30	Low	44.8
S217A 30mM Pi	S217A	30	Low	31
S217A 30mM Pi	S217A	30	Low	26.4
S217A 30mM Pi	S217A	30	Low	120.4
S217A 30mM Pi	S217A	30	Low	322
S217A 30mM Pi	S217A	30	Low	34.8
S217A 30mM Pi	S217A	30	Low	58
S217A 30mM Pi	S217A	30	Low	65.2
S217A 30mM Pi	S217A	30	Low	40.2
S217A 30mM Pi	S217A	30	Low	31.2
S217A 30mM Pi	S217A	30	Low	49.4
S217A 30mM Pi	S217A	30	Low	388.2
S217A 30mM Pi	S217A	30	Low	57.8
S217A 30mM Pi	S217A	30	Low	340
S217A 30mM Pi	S217A	30	Low	26.8
S217A 30mM Pi	S217A	30	Low	102
S217A 30mM Pi	S217A	30	Low	35.4
S217A 30mM Pi	S217A	30	Low	96.8
S217A 30mM Pi	S217A	30	Low	40.4
S217A 30mM Pi	S217A	30	Low	28.8
S217A 30mM Pi	S217A	30	Low	62
S217A 30mM Pi	S217A	30	Low	32.6
S217A 30mM Pi	S217A	30	Low	64.2
S217A 30mM Pi	S217A	30	Low	102.8
S217A 30mM Pi	S217A	30	Low	64
S217A 30mM Pi	S217A	30	Low	126
S217A 30mM Pi	S217A	30	Low	42.2
S217A 30mM Pi	S217A	30	Low	50.8
S217A 30mM Pi	S217A	30	Low	98.6
S217A 30mM Pi	S217A	30	Low	105.2
S217A 30mM Pi	S217A	30	Low	110.8
S217A 30mM Pi	S217A	30	Low	33.6
S217A 30mM Pi	S217A	30	Low	35.4
S217A 30mM Pi	S217A	30	Low	37.8
S217A 30mM Pi	S217A	30	Low	43
S217A 30mM Pi	S217A	30	Low	36
S217A 30mM Pi	S217A	30	Low	214.4
S217A 30mM Pi	S217A	30	Low	75
S217A 30mM Pi	S217A	30	Low	92.6
S217A 30mM Pi	S217A	30	Low	292.2
S217A 30mM Pi	S217A	30	Low	40.8
S217A 30mM Pi	S217A	30	Low	66
S217A 30mM Pi	S217A	30	Low	42.2
S217A 30mM Pi	S217A	30	Low	64.6
S217A 30mM Pi	S217A	30	Low	42.6
S217A 30mM Pi	S217A	30	Low	166.4
S217A 30mM Pi	S217A	30	Low	42
S217A 30mM Pi	S217A	30	Low	147.6
S217A 30mM Pi	S217A	30	Low	384.2
S217A 30mM Pi	S217A	30	Low	168.4
S217A 30mM Pi	S217A	30	Low	34.4
S217A 30mM Pi	S217A	30	Low	56.2
S217A 30mM Pi	S217A	30	Low	61.8
S217A 30mM Pi	S217A	30	Low	71
S217A 30mM Pi	S217A	30	Low	64
S217A 30mM Pi	S217A	30	Low	203.6
S217A 30mM Pi	S217A	30	Low	37.2
S217A 30mM Pi	S217A	30	Low	64.8
S217A 30mM Pi	S217A	30	Low	42.2
S217A 30mM Pi	S217A	30	Low	53.4
S217A 30mM Pi	S217A	30	Low	53.4
S217A 30mM Pi	S217A	30	Low	174.2
S217A 30mM Pi	S217A	30	Low	74.6
S217A 30mM Pi	S217A	30	Low	77.8
S217A 30mM Pi	S217A	30	Low	88.8
S217A 30mM Pi	S217A	30	Low	93.8
S217A 30mM Pi	S217A	30	Low	46.2
S217A 30mM Pi	S217A	30	Low	41
S217A 30mM Pi	S217A	30	Low	74
S217A 30mM Pi	S217A	30	Low	49.4
S217A 30mM Pi	S217A	30	Low	40.8
S217A 30mM Pi	S217A	30	Low	44.6
S217A 30mM Pi	S217A	30	Low	119.6
S217A 30mM Pi	S217A	30	Low	89
S217A 30mM Pi	S217A	30	Low	66
S217A 30mM Pi	S217A	30	Low	69
S217A 30mM Pi	S217A	30	Low	39.2
S217A 30mM Pi	S217A	30	Low	172.8
S217A 30mM Pi	S217A	30	Low	41.4
S217A 30mM Pi	S217A	30	Low	171.4
S217A 30mM Pi	S217A	30	Low	133.8
S217A 30mM Pi	S217A	30	Low	121.4
S217A 30mM Pi	S217A	30	Low	59.2
S217A 30mM Pi	S217A	30	Low	68.8
S217A 30mM Pi	S217A	30	Low	43.4
S217A 30mM Pi	S217A	30	Low	76.2
S217A 30mM Pi	S217A	30	Low	57.2
S217A 30mM Pi	S217A	30	Low	609.6
S217A 30mM Pi	S217A	30	Low	194.2
S217A 30mM Pi	S217A	30	Low	70
S217A 30mM Pi	S217A	30	Low	138.2
S217A 30mM Pi	S217A	30	Low	87
S217A 30mM Pi	S217A	30	Low	3629.6
S217A 30mM Pi	S217A	30	Low	61.2
S217A 30mM Pi	S217A	30	Low	71
S217A 30mM Pi	S217A	30	Low	58.4
S217A 30mM Pi	S217A	30	Low	83.6
S217A 30mM Pi	S217A	30	Low	43.2
S217A 30mM Pi	S217A	30	Low	57.6
S217A 30mM Pi	S217A	30	Low	50.6
S217A 30mM Pi	S217A	30	Low	119.2
S217A 30mM Pi	S217A	30	Low	50.4
S217A 30mM Pi	S217A	30	Low	65.6
S217A 30mM Pi	S217A	30	Low	51.2
S217A 30mM Pi	S217A	30	Low	401
S217A 30mM Pi	S217A	30	Low	65.8
S217A 30mM Pi	S217A	30	Low	101.8
S217A 30mM Pi	S217A	30	Low	167.4
S217A 30mM Pi	S217A	30	Low	82.2
S217A 30mM Pi	S217A	30	Low	99.2
S217A 30mM Pi	S217A	30	Low	82.6
S217A 30mM Pi	S217A	30	Low	58.2
S217A 30mM Pi	S217A	30	Low	136.8
S217A 30mM Pi	S217A	30	Low	52.8
S217A 30mM Pi	S217A	30	Low	89
S217A 30mM Pi	S217A	30	Low	82.8
S217A 30mM Pi	S217A	30	Low	126
S217A 30mM Pi	S217A	30	Low	45.4
S217A 30mM Pi	S217A	30	Low	107
S217A 30mM Pi	S217A	30	Low	46
S217A 30mM Pi	S217A	30	Low	73
S217A 30mM Pi	S217A	30	Low	130.4
S217A 30mM Pi	S217A	30	Low	100.6
S217A 30mM Pi	S217A	30	Low	50.8
S217A 30mM Pi	S217A	30	Low	49.4
S217A 30mM Pi	S217A	30	Low	53.6
S217A 30mM Pi	S217A	30	Low	86.2
S217A 30mM Pi	S217A	30	Low	69.2
S217A 30mM Pi	S217A	30	Low	50.6
S217A 30mM Pi	S217A	30	Low	50.6
S217A 30mM Pi	S217A	30	Low	68.6
S217A 30mM Pi	S217A	30	Low	54.2
S217A 30mM Pi	S217A	30	Low	49.4
S217A 30mM Pi	S217A	30	Low	100
S217A 30mM Pi	S217A	30	Low	181.4
S217A 30mM Pi	S217A	30	Low	186.2
S217A 30mM Pi	S217A	30	Low	91.8
S217A 30mM Pi	S217A	30	Low	97.4
S217A 30mM Pi	S217A	30	Low	65.6
S217A 30mM Pi	S217A	30	Low	592.6
S217A 30mM Pi	S217A	30	Low	56.8
S217A 30mM Pi	S217A	30	Low	81.8
S217A 30mM Pi	S217A	30	Low	73
S217A 30mM Pi	S217A	30	Low	136.8
S217A 30mM Pi	S217A	30	Low	64.2
S217A 30mM Pi	S217A	30	Low	111.8
S217A 30mM Pi	S217A	30	Low	67.6
S217A 30mM Pi	S217A	30	Low	75.8
S217A 30mM Pi	S217A	30	Low	75.8
S217A 30mM Pi	S217A	30	Low	100.4
S217A 30mM Pi	S217A	30	Low	54.6
S217A 30mM Pi	S217A	30	Low	55
S217A 30mM Pi	S217A	30	Low	64.8
S217A 30mM Pi	S217A	30	Low	68.4
S217A 30mM Pi	S217A	30	Low	55
S217A 30mM Pi	S217A	30	Low	57.6
S217A 30mM Pi	S217A	30	Low	57.4
S217A 30mM Pi	S217A	30	Low	81.4
S217A 30mM Pi	S217A	30	Low	313.2
S217A 30mM Pi	S217A	30	Low	198.4
S217A 30mM Pi	S217A	30	Low	80.4
S217A 30mM Pi	S217A	30	Low	80.4
S217A 30mM Pi	S217A	30	Low	142
S217A 30mM Pi	S217A	30	Low	822
S217A 30mM Pi	S217A	30	Low	92.2
S217A 30mM Pi	S217A	30	Low	68
S217A 30mM Pi	S217A	30	Low	114.4
S217A 30mM Pi	S217A	30	Low	106
S217A 30mM Pi	S217A	30	Low	95.4
S217A 30mM Pi	S217A	30	Low	70
S217A 30mM Pi	S217A	30	Low	64.8
S217A 30mM Pi	S217A	30	Low	64.8
S217A 30mM Pi	S217A	30	Low	65.4
S217A 30mM Pi	S217A	30	Low	63.8
S217A 30mM Pi	S217A	30	Low	75.4
S217A 30mM Pi	S217A	30	Low	216
S217A 30mM Pi	S217A	30	Low	63
S217A 30mM Pi	S217A	30	Low	63
S217A 30mM Pi	S217A	30	Low	62.4
S217A 30mM Pi	S217A	30	Low	252
S217A 30mM Pi	S217A	30	Low	84.8
S217A 30mM Pi	S217A	30	Low	153.8
S217A 30mM Pi	S217A	30	Low	472.2
S217A 30mM Pi	S217A	30	Low	74.8
S217A 30mM Pi	S217A	30	Low	81.2
S217A 30mM Pi	S217A	30	Low	69.4
S217A 30mM Pi	S217A	30	Low	79.6
S217A 30mM Pi	S217A	30	Low	80.4
S217A 30mM Pi	S217A	30	Low	108.6
S217A 30mM Pi	S217A	30	Low	199.6
S217A 30mM Pi	S217A	30	Low	112.2
S217A 30mM Pi	S217A	30	Low	91
S217A 30mM Pi	S217A	30	Low	67.2
S217A 30mM Pi	S217A	30	Low	110.6
S217A 30mM Pi	S217A	30	Low	166.6
S217A 30mM Pi	S217A	30	Low	124.8
S217A 30mM Pi	S217A	30	Low	71.8
S217A 30mM Pi	S217A	30	Low	108.8
S217A 30mM Pi	S217A	30	Low	72.8
S217A 30mM Pi	S217A	30	Low	77.4
S217A 30mM Pi	S217A	30	Low	285.6
S217A 30mM Pi	S217A	30	Low	75.2
S217A 30mM Pi	S217A	30	Low	88.8
S217A 30mM Pi	S217A	30	Low	137.2
S217A 30mM Pi	S217A	30	Low	146.8
S217A 30mM Pi	S217A	30	Low	70.2
S217A 30mM Pi	S217A	30	Low	101.8
S217A 30mM Pi	S217A	30	Low	74.2
S217A 30mM Pi	S217A	30	Low	89.8
S217A 30mM Pi	S217A	30	Low	307.4
S217A 30mM Pi	S217A	30	Low	188.2
S217A 30mM Pi	S217A	30	Low	486
S217A 30mM Pi	S217A	30	Low	140.6
S217A 30mM Pi	S217A	30	Low	83.6
S217A 30mM Pi	S217A	30	Low	126.2
S217A 30mM Pi	S217A	30	Low	84.4
S217A 30mM Pi	S217A	30	Low	89
S217A 30mM Pi	S217A	30	Low	89
S217A 30mM Pi	S217A	30	Low	96.8
S217A 30mM Pi	S217A	30	Low	168.6
S217A 30mM Pi	S217A	30	Low	250.6
S217A 30mM Pi	S217A	30	Low	116.6
S217A 30mM Pi	S217A	30	Low	91.2
S217A 30mM Pi	S217A	30	Low	83
S217A 30mM Pi	S217A	30	Low	295.6
S217A 30mM Pi	S217A	30	Low	106.8
S217A 30mM Pi	S217A	30	Low	104.8
S217A 30mM Pi	S217A	30	Low	170.4
S217A 30mM Pi	S217A	30	Low	94.6
S217A 30mM Pi	S217A	30	Low	108.4
S217A 30mM Pi	S217A	30	Low	231.4
S217A 30mM Pi	S217A	30	Low	99.6
S217A 30mM Pi	S217A	30	Low	163.8
S217A 30mM Pi	S217A	30	Low	222.4
S217A 30mM Pi	S217A	30	Low	104.4
S217A 30mM Pi	S217A	30	Low	292
S217A 30mM Pi	S217A	30	Low	889.2
S217A 30mM Pi	S217A	30	Low	105.6
S217A 30mM Pi	S217A	30	Low	81.4
S217A 30mM Pi	S217A	30	Low	107.4
S217A 30mM Pi	S217A	30	Low	149
S217A 30mM Pi	S217A	30	Low	143.4
S217A 30mM Pi	S217A	30	Low	215.6
S217A 30mM Pi	S217A	30	Low	239.4
S217A 30mM Pi	S217A	30	Low	219.4
S217A 30mM Pi	S217A	30	Low	1171.2
S217A 30mM Pi	S217A	30	Low	118.8
S217A 30mM Pi	S217A	30	Low	114.2
S217A 30mM Pi	S217A	30	Low	96
S217A 30mM Pi	S217A	30	Low	98.2
S217A 30mM Pi	S217A	30	Low	90.8
S217A 30mM Pi	S217A	30	Low	140.6
S217A 30mM Pi	S217A	30	Low	104.6
S217A 30mM Pi	S217A	30	Low	139.2
S217A 30mM Pi	S217A	30	Low	130.6
S217A 30mM Pi	S217A	30	Low	88.2
S217A 30mM Pi	S217A	30	Low	178.2
S217A 30mM Pi	S217A	30	Low	87.8
S217A 30mM Pi	S217A	30	Low	139.2
S217A 30mM Pi	S217A	30	Low	91.2
S217A 30mM Pi	S217A	30	Low	89.2
S217A 30mM Pi	S217A	30	Low	94.6
S217A 30mM Pi	S217A	30	Low	219
S217A 30mM Pi	S217A	30	Low	89.2
S217A 30mM Pi	S217A	30	Low	141.6
S217A 30mM Pi	S217A	30	Low	92.4
S217A 30mM Pi	S217A	30	Low	151.4
S217A 30mM Pi	S217A	30	Low	110.8
S217A 30mM Pi	S217A	30	Low	126.8
S217A 30mM Pi	S217A	30	Low	124
S217A 30mM Pi	S217A	30	Low	173.2
S217A 30mM Pi	S217A	30	Low	2174
S217A 30mM Pi	S217A	30	Low	151
S217A 30mM Pi	S217A	30	Low	158.8
S217A 30mM Pi	S217A	30	Low	126.4
S217A 30mM Pi	S217A	30	Low	151
S217A 30mM Pi	S217A	30	Low	221.8
S217A 30mM Pi	S217A	30	Low	101.4
S217A 30mM Pi	S217A	30	Low	301
S217A 30mM Pi	S217A	30	Low	113.8
S217A 30mM Pi	S217A	30	Low	110.6
S217A 30mM Pi	S217A	30	Low	181.6
S217A 30mM Pi	S217A	30	Low	117
S217A 30mM Pi	S217A	30	Low	111
S217A 30mM Pi	S217A	30	Low	106.8
S217A 30mM Pi	S217A	30	Low	331.6
S217A 30mM Pi	S217A	30	Low	107
S217A 30mM Pi	S217A	30	Low	120.2
S217A 30mM Pi	S217A	30	Low	108
S217A 30mM Pi	S217A	30	Low	140.4
S217A 30mM Pi	S217A	30	Low	125.2
S217A 30mM Pi	S217A	30	Low	212.6
S217A 30mM Pi	S217A	30	Low	109.2
S217A 30mM Pi	S217A	30	Low	672.6
S217A 30mM Pi	S217A	30	Low	107.2
S217A 30mM Pi	S217A	30	Low	140
S217A 30mM Pi	S217A	30	Low	131.4
S217A 30mM Pi	S217A	30	Low	146.2
S217A 30mM Pi	S217A	30	Low	108
S217A 30mM Pi	S217A	30	Low	134.4
S217A 30mM Pi	S217A	30	Low	190.6
S217A 30mM Pi	S217A	30	Low	290.4
S217A 30mM Pi	S217A	30	Low	789.8
S217A 30mM Pi	S217A	30	Low	123.6
S217A 30mM Pi	S217A	30	Low	124.4
S217A 30mM Pi	S217A	30	Low	137.4
S217A 30mM Pi	S217A	30	Low	179
S217A 30mM Pi	S217A	30	Low	137
S217A 30mM Pi	S217A	30	Low	128.6
S217A 30mM Pi	S217A	30	Low	204.4
S217A 30mM Pi	S217A	30	Low	132.4
S217A 30mM Pi	S217A	30	Low	158
S217A 30mM Pi	S217A	30	Low	141.8
S217A 30mM Pi	S217A	30	Low	117.2
S217A 30mM Pi	S217A	30	Low	282.4
S217A 30mM Pi	S217A	30	Low	178.8
S217A 30mM Pi	S217A	30	Low	132
S217A 30mM Pi	S217A	30	Low	192.4
S217A 30mM Pi	S217A	30	Low	156
S217A 30mM Pi	S217A	30	Low	187.6
S217A 30mM Pi	S217A	30	Low	335.6
S217A 30mM Pi	S217A	30	Low	130.2
S217A 30mM Pi	S217A	30	Low	227.4
S217A 30mM Pi	S217A	30	Low	256.6
S217A 30mM Pi	S217A	30	Low	132.2
S217A 30mM Pi	S217A	30	Low	345.2
S217A 30mM Pi	S217A	30	Low	127.8
S217A 30mM Pi	S217A	30	Low	130.8
S217A 30mM Pi	S217A	30	Low	143.4
S217A 30mM Pi	S217A	30	Low	524.6
S217A 30mM Pi	S217A	30	Low	326
S217A 30mM Pi	S217A	30	Low	129.8
S217A 30mM Pi	S217A	30	Low	152.2
S217A 30mM Pi	S217A	30	Low	305.4
S217A 30mM Pi	S217A	30	Low	146.2
S217A 30mM Pi	S217A	30	Low	131.6
S217A 30mM Pi	S217A	30	Low	168.8
S217A 30mM Pi	S217A	30	Low	200.2
S217A 30mM Pi	S217A	30	Low	131.2
S217A 30mM Pi	S217A	30	Low	141
S217A 30mM Pi	S217A	30	Low	158.6
S217A 30mM Pi	S217A	30	Low	135.4
S217A 30mM Pi	S217A	30	Low	294.6
S217A 30mM Pi	S217A	30	Low	222.8
S217A 30mM Pi	S217A	30	Low	146.8
S217A 30mM Pi	S217A	30	Low	136.8
S217A 30mM Pi	S217A	30	Low	284
S217A 30mM Pi	S217A	30	Low	178.6
S217A 30mM Pi	S217A	30	Low	241.2
S217A 30mM Pi	S217A	30	Low	235
S217A 30mM Pi	S217A	30	Low	250.4
S217A 30mM Pi	S217A	30	Low	200.8
S217A 30mM Pi	S217A	30	Low	191.8
S217A 30mM Pi	S217A	30	Low	204.4
S217A 30mM Pi	S217A	30	Low	541.2
S217A 30mM Pi	S217A	30	Low	164
S217A 30mM Pi	S217A	30	Low	162.8
S217A 30mM Pi	S217A	30	Low	151.4
S217A 30mM Pi	S217A	30	Low	154.2
S217A 30mM Pi	S217A	30	Low	163.6
S217A 30mM Pi	S217A	30	Low	185
S217A 30mM Pi	S217A	30	Low	151.8
S217A 30mM Pi	S217A	30	Low	190
S217A 30mM Pi	S217A	30	Low	165.2
S217A 30mM Pi	S217A	30	Low	165.2
S217A 30mM Pi	S217A	30	Low	153.6
S217A 30mM Pi	S217A	30	Low	408.6
S217A 30mM Pi	S217A	30	Low	300.8
S217A 30mM Pi	S217A	30	Low	244.8
S217A 30mM Pi	S217A	30	Low	367.4
S217A 30mM Pi	S217A	30	Low	193.4
S217A 30mM Pi	S217A	30	Low	165.4
S217A 30mM Pi	S217A	30	Low	192.4
S217A 30mM Pi	S217A	30	Low	415
S217A 30mM Pi	S217A	30	Low	520.6
S217A 30mM Pi	S217A	30	Low	174.4
S217A 30mM Pi	S217A	30	Low	176.4
S217A 30mM Pi	S217A	30	Low	195.6
S217A 30mM Pi	S217A	30	Low	207.6
S217A 30mM Pi	S217A	30	Low	245.4
S217A 30mM Pi	S217A	30	Low	262
S217A 30mM Pi	S217A	30	Low	177.2
S217A 30mM Pi	S217A	30	Low	186.4
S217A 30mM Pi	S217A	30	Low	478.8
S217A 30mM Pi	S217A	30	Low	241.2
S217A 30mM Pi	S217A	30	Low	181.8
S217A 30mM Pi	S217A	30	Low	644.2
S217A 30mM Pi	S217A	30	Low	339.6
S217A 30mM Pi	S217A	30	Low	345.4
S217A 30mM Pi	S217A	30	Low	197.8
S217A 30mM Pi	S217A	30	Low	219.2
S217A 30mM Pi	S217A	30	Low	362.6
S217A 30mM Pi	S217A	30	Low	259.4
S217A 30mM Pi	S217A	30	Low	520
S217A 30mM Pi	S217A	30	Low	888.4
S217A 30mM Pi	S217A	30	Low	379.8
S217A 30mM Pi	S217A	30	Low	255.4
S217A 30mM Pi	S217A	30	Low	217.8
S217A 30mM Pi	S217A	30	Low	545.2
S217A 30mM Pi	S217A	30	Low	325
S217A 30mM Pi	S217A	30	Low	244.4
S217A 30mM Pi	S217A	30	Low	251.4
S217A 30mM Pi	S217A	30	Low	240.2
S217A 30mM Pi	S217A	30	Low	543.8
S217A 30mM Pi	S217A	30	Low	287.2
S217A 30mM Pi	S217A	30	Low	350
S217A 30mM Pi	S217A	30	Low	257.6
S217A 30mM Pi	S217A	30	Low	255
S217A 30mM Pi	S217A	30	Low	1266.2
S217A 30mM Pi	S217A	30	Low	334
S217A 30mM Pi	S217A	30	Low	363
S217A 30mM Pi	S217A	30	Low	276.8
S217A 30mM Pi	S217A	30	Low	258.6
S217A 30mM Pi	S217A	30	Low	263.2
S217A 30mM Pi	S217A	30	Low	259.6
S217A 30mM Pi	S217A	30	Low	269.2
S217A 30mM Pi	S217A	30	Low	277.8
S217A 30mM Pi	S217A	30	Low	334.2
S217A 30mM Pi	S217A	30	Low	408
S217A 30mM Pi	S217A	30	Low	682.2
S217A 30mM Pi	S217A	30	Low	327.4
S217A 30mM Pi	S217A	30	Low	357.2
S217A 30mM Pi	S217A	30	Low	362.8
S217A 30mM Pi	S217A	30	Low	617
S217A 30mM Pi	S217A	30	Low	1107
S217A 30mM Pi	S217A	30	Low	362.2
S217A 30mM Pi	S217A	30	Low	566
S217A 30mM Pi	S217A	30	Low	456
S217A 30mM Pi	S217A	30	Low	469.2
S217A 30mM Pi	S217A	30	Low	544.4
S217A 30mM Pi	S217A	30	Low	933.4
S217A 30mM Pi	S217A	30	Low	686.4
S217A 30mM Pi	S217A	30	Low	434.4
S217A 30mM Pi	S217A	30	Low	460.2
S217A 30mM Pi	S217A	30	Low	619
S217A 30mM Pi	S217A	30	Low	862
S217A 30mM Pi	S217A	30	Low	761.2
S217A 30mM Pi	S217A	30	Low	553.2
S217A 30mM Pi	S217A	30	Low	596.4
S217A 30mM Pi	S217A	30	Low	903.2
S217A 30mM Pi	S217A	30	Low	629.4
S217A 30mM Pi	S217A	30	Low	645.8
S217A 30mM Pi	S217A	30	Low	762.8
S217A 30mM Pi	S217A	30	Low	694
S217A 30mM Pi	S217A	30	Low	1248.8
S217A 30mM Pi	S217A	30	Low	1339.2
S217A 30mM Pi	S217A	30	Low	809.2
S217A 30mM Pi	S217A	30	Low	1001.8
S217A 30mM Pi	S217A	30	Low	1295.2
S217A 30mM Pi	S217A	30	Low	1653
S217A 30mM Pi	S217A	30	Low	1390.2
S217A 30mM Pi	S217A	30	Low	1438
S217A 30mM Pi	S217A	30	Low	2027.4
S217A 30mM Pi	S217A	30	Low	2432
S217A 30mM Pi 2W	S217A	30	Med	44.6
S217A 30mM Pi 2W	S217A	30	Med	22.2
S217A 30mM Pi 2W	S217A	30	Med	9.6
S217A 30mM Pi 2W	S217A	30	Med	5
S217A 30mM Pi 2W	S217A	30	Med	5
S217A 30mM Pi 2W	S217A	30	Med	93.4
S217A 30mM Pi 2W	S217A	30	Med	46
S217A 30mM Pi 2W	S217A	30	Med	22.4
S217A 30mM Pi 2W	S217A	30	Med	104.2
S217A 30mM Pi 2W	S217A	30	Med	15
S217A 30mM Pi 2W	S217A	30	Med	680.4
S217A 30mM Pi 2W	S217A	30	Med	59
S217A 30mM Pi 2W	S217A	30	Med	53.6
S217A 30mM Pi 2W	S217A	30	Med	97.8
S217A 30mM Pi 2W	S217A	30	Med	24.8
S217A 30mM Pi 2W	S217A	30	Med	81
S217A 30mM Pi 2W	S217A	30	Med	7.2
S217A 30mM Pi 2W	S217A	30	Med	20
S217A 30mM Pi 2W	S217A	30	Med	61.8
S217A 30mM Pi 2W	S217A	30	Med	24.6
S217A 30mM Pi 2W	S217A	30	Med	49.8
S217A 30mM Pi 2W	S217A	30	Med	18
S217A 30mM Pi 2W	S217A	30	Med	13.6
S217A 30mM Pi 2W	S217A	30	Med	8.2
S217A 30mM Pi 2W	S217A	30	Med	21
S217A 30mM Pi 2W	S217A	30	Med	88.6
S217A 30mM Pi 2W	S217A	30	Med	11.4
S217A 30mM Pi 2W	S217A	30	Med	175.8
S217A 30mM Pi 2W	S217A	30	Med	10.6
S217A 30mM Pi 2W	S217A	30	Med	27.2
S217A 30mM Pi 2W	S217A	30	Med	9.4
S217A 30mM Pi 2W	S217A	30	Med	9.4
S217A 30mM Pi 2W	S217A	30	Med	17
S217A 30mM Pi 2W	S217A	30	Med	19
S217A 30mM Pi 2W	S217A	30	Med	22
S217A 30mM Pi 2W	S217A	30	Med	69.2
S217A 30mM Pi 2W	S217A	30	Med	69.2
S217A 30mM Pi 2W	S217A	30	Med	36.8
S217A 30mM Pi 2W	S217A	30	Med	44.4
S217A 30mM Pi 2W	S217A	30	Med	10.4
S217A 30mM Pi 2W	S217A	30	Med	18.6
S217A 30mM Pi 2W	S217A	30	Med	10.6
S217A 30mM Pi 2W	S217A	30	Med	24.6
S217A 30mM Pi 2W	S217A	30	Med	50
S217A 30mM Pi 2W	S217A	30	Med	66.6
S217A 30mM Pi 2W	S217A	30	Med	378
S217A 30mM Pi 2W	S217A	30	Med	320.4
S217A 30mM Pi 2W	S217A	30	Med	32.6
S217A 30mM Pi 2W	S217A	30	Med	72.4
S217A 30mM Pi 2W	S217A	30	Med	51
S217A 30mM Pi 2W	S217A	30	Med	92.2
S217A 30mM Pi 2W	S217A	30	Med	22.6
S217A 30mM Pi 2W	S217A	30	Med	24.6
S217A 30mM Pi 2W	S217A	30	Med	35.6
S217A 30mM Pi 2W	S217A	30	Med	26.8
S217A 30mM Pi 2W	S217A	30	Med	111.6
S217A 30mM Pi 2W	S217A	30	Med	18.4
S217A 30mM Pi 2W	S217A	30	Med	100.2
S217A 30mM Pi 2W	S217A	30	Med	27.8
S217A 30mM Pi 2W	S217A	30	Med	84.8
S217A 30mM Pi 2W	S217A	30	Med	20
S217A 30mM Pi 2W	S217A	30	Med	102.4
S217A 30mM Pi 2W	S217A	30	Med	41.4
S217A 30mM Pi 2W	S217A	30	Med	17.2
S217A 30mM Pi 2W	S217A	30	Med	30.6
S217A 30mM Pi 2W	S217A	30	Med	77.8
S217A 30mM Pi 2W	S217A	30	Med	21.2
S217A 30mM Pi 2W	S217A	30	Med	74
S217A 30mM Pi 2W	S217A	30	Med	18.8
S217A 30mM Pi 2W	S217A	30	Med	30
S217A 30mM Pi 2W	S217A	30	Med	124.6
S217A 30mM Pi 2W	S217A	30	Med	33
S217A 30mM Pi 2W	S217A	30	Med	50
S217A 30mM Pi 2W	S217A	30	Med	56.8
S217A 30mM Pi 2W	S217A	30	Med	57.8
S217A 30mM Pi 2W	S217A	30	Med	18.6
S217A 30mM Pi 2W	S217A	30	Med	65.6
S217A 30mM Pi 2W	S217A	30	Med	111.4
S217A 30mM Pi 2W	S217A	30	Med	69.6
S217A 30mM Pi 2W	S217A	30	Med	377.6
S217A 30mM Pi 2W	S217A	30	Med	16.8
S217A 30mM Pi 2W	S217A	30	Med	32.8
S217A 30mM Pi 2W	S217A	30	Med	93.2
S217A 30mM Pi 2W	S217A	30	Med	21.8
S217A 30mM Pi 2W	S217A	30	Med	36.6
S217A 30mM Pi 2W	S217A	30	Med	28.6
S217A 30mM Pi 2W	S217A	30	Med	25.6
S217A 30mM Pi 2W	S217A	30	Med	106.6
S217A 30mM Pi 2W	S217A	30	Med	47.8
S217A 30mM Pi 2W	S217A	30	Med	52.2
S217A 30mM Pi 2W	S217A	30	Med	47.8
S217A 30mM Pi 2W	S217A	30	Med	99
S217A 30mM Pi 2W	S217A	30	Med	29.8
S217A 30mM Pi 2W	S217A	30	Med	26.4
S217A 30mM Pi 2W	S217A	30	Med	67
S217A 30mM Pi 2W	S217A	30	Med	82.6
S217A 30mM Pi 2W	S217A	30	Med	49.2
S217A 30mM Pi 2W	S217A	30	Med	27
S217A 30mM Pi 2W	S217A	30	Med	103
S217A 30mM Pi 2W	S217A	30	Med	23
S217A 30mM Pi 2W	S217A	30	Med	21.8
S217A 30mM Pi 2W	S217A	30	Med	24.2
S217A 30mM Pi 2W	S217A	30	Med	19.2
S217A 30mM Pi 2W	S217A	30	Med	37.2
S217A 30mM Pi 2W	S217A	30	Med	32.4
S217A 30mM Pi 2W	S217A	30	Med	52.2
S217A 30mM Pi 2W	S217A	30	Med	73.8
S217A 30mM Pi 2W	S217A	30	Med	178.4
S217A 30mM Pi 2W	S217A	30	Med	20
S217A 30mM Pi 2W	S217A	30	Med	87.6
S217A 30mM Pi 2W	S217A	30	Med	120
S217A 30mM Pi 2W	S217A	30	Med	111
S217A 30mM Pi 2W	S217A	30	Med	32.4
S217A 30mM Pi 2W	S217A	30	Med	36
S217A 30mM Pi 2W	S217A	30	Med	65
S217A 30mM Pi 2W	S217A	30	Med	35
S217A 30mM Pi 2W	S217A	30	Med	27.2
S217A 30mM Pi 2W	S217A	30	Med	133.6
S217A 30mM Pi 2W	S217A	30	Med	108.4
S217A 30mM Pi 2W	S217A	30	Med	21.4
S217A 30mM Pi 2W	S217A	30	Med	44.6
S217A 30mM Pi 2W	S217A	30	Med	42
S217A 30mM Pi 2W	S217A	30	Med	43.2
S217A 30mM Pi 2W	S217A	30	Med	46.2
S217A 30mM Pi 2W	S217A	30	Med	22.2
S217A 30mM Pi 2W	S217A	30	Med	160.2
S217A 30mM Pi 2W	S217A	30	Med	37.6
S217A 30mM Pi 2W	S217A	30	Med	49.8
S217A 30mM Pi 2W	S217A	30	Med	28.2
S217A 30mM Pi 2W	S217A	30	Med	25.8
S217A 30mM Pi 2W	S217A	30	Med	31.2
S217A 30mM Pi 2W	S217A	30	Med	61.4
S217A 30mM Pi 2W	S217A	30	Med	23.6
S217A 30mM Pi 2W	S217A	30	Med	35
S217A 30mM Pi 2W	S217A	30	Med	48.4
S217A 30mM Pi 2W	S217A	30	Med	27.6
S217A 30mM Pi 2W	S217A	30	Med	88.4
S217A 30mM Pi 2W	S217A	30	Med	66.6
S217A 30mM Pi 2W	S217A	30	Med	32.2
S217A 30mM Pi 2W	S217A	30	Med	50.8
S217A 30mM Pi 2W	S217A	30	Med	64.2
S217A 30mM Pi 2W	S217A	30	Med	38
S217A 30mM Pi 2W	S217A	30	Med	40
S217A 30mM Pi 2W	S217A	30	Med	112.6
S217A 30mM Pi 2W	S217A	30	Med	66.4
S217A 30mM Pi 2W	S217A	30	Med	95
S217A 30mM Pi 2W	S217A	30	Med	33.4
S217A 30mM Pi 2W	S217A	30	Med	107.6
S217A 30mM Pi 2W	S217A	30	Med	84.4
S217A 30mM Pi 2W	S217A	30	Med	35.6
S217A 30mM Pi 2W	S217A	30	Med	30.2
S217A 30mM Pi 2W	S217A	30	Med	130.6
S217A 30mM Pi 2W	S217A	30	Med	56.8
S217A 30mM Pi 2W	S217A	30	Med	28.8
S217A 30mM Pi 2W	S217A	30	Med	29.4
S217A 30mM Pi 2W	S217A	30	Med	174.4
S217A 30mM Pi 2W	S217A	30	Med	59.4
S217A 30mM Pi 2W	S217A	30	Med	50.8
S217A 30mM Pi 2W	S217A	30	Med	154.4
S217A 30mM Pi 2W	S217A	30	Med	218.4
S217A 30mM Pi 2W	S217A	30	Med	40.8
S217A 30mM Pi 2W	S217A	30	Med	55.2
S217A 30mM Pi 2W	S217A	30	Med	31.4
S217A 30mM Pi 2W	S217A	30	Med	29.2
S217A 30mM Pi 2W	S217A	30	Med	27.8
S217A 30mM Pi 2W	S217A	30	Med	43.4
S217A 30mM Pi 2W	S217A	30	Med	155.6
S217A 30mM Pi 2W	S217A	30	Med	82.6
S217A 30mM Pi 2W	S217A	30	Med	35.6
S217A 30mM Pi 2W	S217A	30	Med	52.6
S217A 30mM Pi 2W	S217A	30	Med	69.6
S217A 30mM Pi 2W	S217A	30	Med	98.2
S217A 30mM Pi 2W	S217A	30	Med	165.4
S217A 30mM Pi 2W	S217A	30	Med	52.2
S217A 30mM Pi 2W	S217A	30	Med	34.8
S217A 30mM Pi 2W	S217A	30	Med	65.4
S217A 30mM Pi 2W	S217A	30	Med	32.2
S217A 30mM Pi 2W	S217A	30	Med	71.4
S217A 30mM Pi 2W	S217A	30	Med	58
S217A 30mM Pi 2W	S217A	30	Med	34
S217A 30mM Pi 2W	S217A	30	Med	40.8
S217A 30mM Pi 2W	S217A	30	Med	49.6
S217A 30mM Pi 2W	S217A	30	Med	39
S217A 30mM Pi 2W	S217A	30	Med	87.2
S217A 30mM Pi 2W	S217A	30	Med	59.8
S217A 30mM Pi 2W	S217A	30	Med	39
S217A 30mM Pi 2W	S217A	30	Med	72.4
S217A 30mM Pi 2W	S217A	30	Med	98.4
S217A 30mM Pi 2W	S217A	30	Med	58.2
S217A 30mM Pi 2W	S217A	30	Med	39
S217A 30mM Pi 2W	S217A	30	Med	33.8
S217A 30mM Pi 2W	S217A	30	Med	35.6
S217A 30mM Pi 2W	S217A	30	Med	105.2
S217A 30mM Pi 2W	S217A	30	Med	125
S217A 30mM Pi 2W	S217A	30	Med	35
S217A 30mM Pi 2W	S217A	30	Med	242.8
S217A 30mM Pi 2W	S217A	30	Med	40.8
S217A 30mM Pi 2W	S217A	30	Med	40.8
S217A 30mM Pi 2W	S217A	30	Med	140.4
S217A 30mM Pi 2W	S217A	30	Med	40
S217A 30mM Pi 2W	S217A	30	Med	54.2
S217A 30mM Pi 2W	S217A	30	Med	44.2
S217A 30mM Pi 2W	S217A	30	Med	220.4
S217A 30mM Pi 2W	S217A	30	Med	44.6
S217A 30mM Pi 2W	S217A	30	Med	100
S217A 30mM Pi 2W	S217A	30	Med	101
S217A 30mM Pi 2W	S217A	30	Med	65.8
S217A 30mM Pi 2W	S217A	30	Med	65.6
S217A 30mM Pi 2W	S217A	30	Med	122.2
S217A 30mM Pi 2W	S217A	30	Med	37.2
S217A 30mM Pi 2W	S217A	30	Med	65.2
S217A 30mM Pi 2W	S217A	30	Med	46.6
S217A 30mM Pi 2W	S217A	30	Med	49.4
S217A 30mM Pi 2W	S217A	30	Med	135.4
S217A 30mM Pi 2W	S217A	30	Med	90.8
S217A 30mM Pi 2W	S217A	30	Med	55.8
S217A 30mM Pi 2W	S217A	30	Med	56.6
S217A 30mM Pi 2W	S217A	30	Med	45.2
S217A 30mM Pi 2W	S217A	30	Med	55.2
S217A 30mM Pi 2W	S217A	30	Med	51
S217A 30mM Pi 2W	S217A	30	Med	138.2
S217A 30mM Pi 2W	S217A	30	Med	42
S217A 30mM Pi 2W	S217A	30	Med	62.4
S217A 30mM Pi 2W	S217A	30	Med	104.6
S217A 30mM Pi 2W	S217A	30	Med	56.8
S217A 30mM Pi 2W	S217A	30	Med	47.4
S217A 30mM Pi 2W	S217A	30	Med	111.2
S217A 30mM Pi 2W	S217A	30	Med	46.2
S217A 30mM Pi 2W	S217A	30	Med	41.4
S217A 30mM Pi 2W	S217A	30	Med	70.4
S217A 30mM Pi 2W	S217A	30	Med	135.6
S217A 30mM Pi 2W	S217A	30	Med	54
S217A 30mM Pi 2W	S217A	30	Med	58
S217A 30mM Pi 2W	S217A	30	Med	114.8
S217A 30mM Pi 2W	S217A	30	Med	55.6
S217A 30mM Pi 2W	S217A	30	Med	70.6
S217A 30mM Pi 2W	S217A	30	Med	75.2
S217A 30mM Pi 2W	S217A	30	Med	48.2
S217A 30mM Pi 2W	S217A	30	Med	48.2
S217A 30mM Pi 2W	S217A	30	Med	104.6
S217A 30mM Pi 2W	S217A	30	Med	193.8
S217A 30mM Pi 2W	S217A	30	Med	177.2
S217A 30mM Pi 2W	S217A	30	Med	87.2
S217A 30mM Pi 2W	S217A	30	Med	96.8
S217A 30mM Pi 2W	S217A	30	Med	52.2
S217A 30mM Pi 2W	S217A	30	Med	80.6
S217A 30mM Pi 2W	S217A	30	Med	61.8
S217A 30mM Pi 2W	S217A	30	Med	119.2
S217A 30mM Pi 2W	S217A	30	Med	49.4
S217A 30mM Pi 2W	S217A	30	Med	151.6
S217A 30mM Pi 2W	S217A	30	Med	81.4
S217A 30mM Pi 2W	S217A	30	Med	74
S217A 30mM Pi 2W	S217A	30	Med	64.8
S217A 30mM Pi 2W	S217A	30	Med	107.2
S217A 30mM Pi 2W	S217A	30	Med	57.6
S217A 30mM Pi 2W	S217A	30	Med	73.8
S217A 30mM Pi 2W	S217A	30	Med	54.4
S217A 30mM Pi 2W	S217A	30	Med	54.6
S217A 30mM Pi 2W	S217A	30	Med	51.8
S217A 30mM Pi 2W	S217A	30	Med	68.6
S217A 30mM Pi 2W	S217A	30	Med	56.6
S217A 30mM Pi 2W	S217A	30	Med	89.8
S217A 30mM Pi 2W	S217A	30	Med	55.4
S217A 30mM Pi 2W	S217A	30	Med	73.2
S217A 30mM Pi 2W	S217A	30	Med	125
S217A 30mM Pi 2W	S217A	30	Med	63.4
S217A 30mM Pi 2W	S217A	30	Med	181.6
S217A 30mM Pi 2W	S217A	30	Med	206.2
S217A 30mM Pi 2W	S217A	30	Med	55.6
S217A 30mM Pi 2W	S217A	30	Med	67.8
S217A 30mM Pi 2W	S217A	30	Med	118.8
S217A 30mM Pi 2W	S217A	30	Med	159.6
S217A 30mM Pi 2W	S217A	30	Med	67.8
S217A 30mM Pi 2W	S217A	30	Med	68
S217A 30mM Pi 2W	S217A	30	Med	60.8
S217A 30mM Pi 2W	S217A	30	Med	87.8
S217A 30mM Pi 2W	S217A	30	Med	77.6
S217A 30mM Pi 2W	S217A	30	Med	221.4
S217A 30mM Pi 2W	S217A	30	Med	143.6
S217A 30mM Pi 2W	S217A	30	Med	294.4
S217A 30mM Pi 2W	S217A	30	Med	143
S217A 30mM Pi 2W	S217A	30	Med	78
S217A 30mM Pi 2W	S217A	30	Med	70.2
S217A 30mM Pi 2W	S217A	30	Med	73
S217A 30mM Pi 2W	S217A	30	Med	112
S217A 30mM Pi 2W	S217A	30	Med	96.2
S217A 30mM Pi 2W	S217A	30	Med	87.6
S217A 30mM Pi 2W	S217A	30	Med	97.4
S217A 30mM Pi 2W	S217A	30	Med	107.8
S217A 30mM Pi 2W	S217A	30	Med	110.2
S217A 30mM Pi 2W	S217A	30	Med	174.4
S217A 30mM Pi 2W	S217A	30	Med	147.2
S217A 30mM Pi 2W	S217A	30	Med	213.2
S217A 30mM Pi 2W	S217A	30	Med	109
S217A 30mM Pi 2W	S217A	30	Med	69.4
S217A 30mM Pi 2W	S217A	30	Med	79
S217A 30mM Pi 2W	S217A	30	Med	105.8
S217A 30mM Pi 2W	S217A	30	Med	107.6
S217A 30mM Pi 2W	S217A	30	Med	118.2
S217A 30mM Pi 2W	S217A	30	Med	116.2
S217A 30mM Pi 2W	S217A	30	Med	122.6
S217A 30mM Pi 2W	S217A	30	Med	101
S217A 30mM Pi 2W	S217A	30	Med	143
S217A 30mM Pi 2W	S217A	30	Med	294.8
S217A 30mM Pi 2W	S217A	30	Med	294.8
S217A 30mM Pi 2W	S217A	30	Med	89.8
S217A 30mM Pi 2W	S217A	30	Med	123.6
S217A 30mM Pi 2W	S217A	30	Med	80
S217A 30mM Pi 2W	S217A	30	Med	114.8
S217A 30mM Pi 2W	S217A	30	Med	96.4
S217A 30mM Pi 2W	S217A	30	Med	110.6
S217A 30mM Pi 2W	S217A	30	Med	98.4
S217A 30mM Pi 2W	S217A	30	Med	85.4
S217A 30mM Pi 2W	S217A	30	Med	85
S217A 30mM Pi 2W	S217A	30	Med	103.8
S217A 30mM Pi 2W	S217A	30	Med	218.6
S217A 30mM Pi 2W	S217A	30	Med	102.4
S217A 30mM Pi 2W	S217A	30	Med	115.4
S217A 30mM Pi 2W	S217A	30	Med	89.6
S217A 30mM Pi 2W	S217A	30	Med	113.2
S217A 30mM Pi 2W	S217A	30	Med	125.6
S217A 30mM Pi 2W	S217A	30	Med	130.6
S217A 30mM Pi 2W	S217A	30	Med	101.4
S217A 30mM Pi 2W	S217A	30	Med	92.6
S217A 30mM Pi 2W	S217A	30	Med	89.8
S217A 30mM Pi 2W	S217A	30	Med	101.6
S217A 30mM Pi 2W	S217A	30	Med	117.4
S217A 30mM Pi 2W	S217A	30	Med	141.2
S217A 30mM Pi 2W	S217A	30	Med	157.6
S217A 30mM Pi 2W	S217A	30	Med	229.8
S217A 30mM Pi 2W	S217A	30	Med	95.4
S217A 30mM Pi 2W	S217A	30	Med	124
S217A 30mM Pi 2W	S217A	30	Med	162.4
S217A 30mM Pi 2W	S217A	30	Med	127.8
S217A 30mM Pi 2W	S217A	30	Med	360.8
S217A 30mM Pi 2W	S217A	30	Med	193.8
S217A 30mM Pi 2W	S217A	30	Med	172.4
S217A 30mM Pi 2W	S217A	30	Med	102.6
S217A 30mM Pi 2W	S217A	30	Med	357.4
S217A 30mM Pi 2W	S217A	30	Med	108.2
S217A 30mM Pi 2W	S217A	30	Med	163.2
S217A 30mM Pi 2W	S217A	30	Med	109
S217A 30mM Pi 2W	S217A	30	Med	125.8
S217A 30mM Pi 2W	S217A	30	Med	213.6
S217A 30mM Pi 2W	S217A	30	Med	380.2
S217A 30mM Pi 2W	S217A	30	Med	112.8
S217A 30mM Pi 2W	S217A	30	Med	117
S217A 30mM Pi 2W	S217A	30	Med	115.2
S217A 30mM Pi 2W	S217A	30	Med	168.8
S217A 30mM Pi 2W	S217A	30	Med	173.4
S217A 30mM Pi 2W	S217A	30	Med	176.6
S217A 30mM Pi 2W	S217A	30	Med	260.4
S217A 30mM Pi 2W	S217A	30	Med	212.4
S217A 30mM Pi 2W	S217A	30	Med	167.2
S217A 30mM Pi 2W	S217A	30	Med	129.8
S217A 30mM Pi 2W	S217A	30	Med	131.6
S217A 30mM Pi 2W	S217A	30	Med	162.4
S217A 30mM Pi 2W	S217A	30	Med	134.4
S217A 30mM Pi 2W	S217A	30	Med	156
S217A 30mM Pi 2W	S217A	30	Med	211.2
S217A 30mM Pi 2W	S217A	30	Med	276
S217A 30mM Pi 2W	S217A	30	Med	349
S217A 30mM Pi 2W	S217A	30	Med	238.8
S217A 30mM Pi 2W	S217A	30	Med	149.4
S217A 30mM Pi 2W	S217A	30	Med	169.4
S217A 30mM Pi 2W	S217A	30	Med	217.8
S217A 30mM Pi 2W	S217A	30	Med	179.6
S217A 30mM Pi 2W	S217A	30	Med	328.8
S217A 30mM Pi 2W	S217A	30	Med	477.4
S217A 30mM Pi 2W	S217A	30	Med	178.6
S217A 30mM Pi 2W	S217A	30	Med	160.2
S217A 30mM Pi 2W	S217A	30	Med	177
S217A 30mM Pi 2W	S217A	30	Med	1052.2
S217A 30mM Pi 2W	S217A	30	Med	320
S217A 30mM Pi 2W	S217A	30	Med	259.2
S217A 30mM Pi 2W	S217A	30	Med	305.8
S217A 30mM Pi 2W	S217A	30	Med	229.6
S217A 30mM Pi 2W	S217A	30	Med	253.6
S217A 30mM Pi 2W	S217A	30	Med	186.2
S217A 30mM Pi 2W	S217A	30	Med	193.8
S217A 30mM Pi 2W	S217A	30	Med	207.4
S217A 30mM Pi 2W	S217A	30	Med	315.6
S217A 30mM Pi 2W	S217A	30	Med	437.2
S217A 30mM Pi 2W	S217A	30	Med	642.4
S217A 30mM Pi 2W	S217A	30	Med	820
S217A 30mM Pi 2W	S217A	30	Med	221
S217A 30mM Pi 2W	S217A	30	Med	217
S217A 30mM Pi 2W	S217A	30	Med	291.4
S217A 30mM Pi 2W	S217A	30	Med	603.4
S217A 30mM Pi 2W	S217A	30	Med	425.6
S217A 30mM Pi 2W	S217A	30	Med	239.6
S217A 30mM Pi 2W	S217A	30	Med	286.2
S217A 30mM Pi 2W	S217A	30	Med	314.4
S217A 30mM Pi 2W	S217A	30	Med	516.8
S217A 30mM Pi 2W	S217A	30	Med	266.6
S217A 30mM Pi 2W	S217A	30	Med	245.6
S217A 30mM Pi 2W	S217A	30	Med	451.8
S217A 30mM Pi 2W	S217A	30	Med	256.8
S217A 30mM Pi 2W	S217A	30	Med	311.6
S217A 30mM Pi 2W	S217A	30	Med	273.4
S217A 30mM Pi 2W	S217A	30	Med	294
S217A 30mM Pi 2W	S217A	30	Med	371
S217A 30mM Pi 2W	S217A	30	Med	459
S217A 30mM Pi 2W	S217A	30	Med	1165
S217A 30mM Pi 2W	S217A	30	Med	420
S217A 30mM Pi 2W	S217A	30	Med	471.8
S217A 30mM Pi 2W	S217A	30	Med	728.6
S217A 30mM Pi 2W	S217A	30	Med	1098.4
S217A 30mM Pi 2W	S217A	30	Med	502
S217A 30mM Pi 2W	S217A	30	Med	983.2
S217A 30mM Pi 2W	S217A	30	Med	1140.6
S217A 30mM Pi 2W	S217A	30	Med	1002.2
S217A 30mM Pi 2W	S217A	30	Med	1067.2
S217A 30mM Pi 2W	S217A	30	Med	1079
S217A 30mM Pi 2W	S217A	30	Med	2104
S217A 30mM Pi 2W	S217A	30	Med	6331
S217A 30mM Pi_3W	S217A	30	High	13.8
S217A 30mM Pi_3W	S217A	30	High	13.2
S217A 30mM Pi_3W	S217A	30	High	5
S217A 30mM Pi_3W	S217A	30	High	25
S217A 30mM Pi_3W	S217A	30	High	45.8
S217A 30mM Pi_3W	S217A	30	High	28.8
S217A 30mM Pi_3W	S217A	30	High	62.4
S217A 30mM Pi_3W	S217A	30	High	100
S217A 30mM Pi_3W	S217A	30	High	7
S217A 30mM Pi_3W	S217A	30	High	8.6
S217A 30mM Pi_3W	S217A	30	High	106
S217A 30mM Pi_3W	S217A	30	High	101.6
S217A 30mM Pi_3W	S217A	30	High	17
S217A 30mM Pi_3W	S217A	30	High	69.2
S217A 30mM Pi_3W	S217A	30	High	69.2
S217A 30mM Pi_3W	S217A	30	High	6.4
S217A 30mM Pi_3W	S217A	30	High	99
S217A 30mM Pi_3W	S217A	30	High	133.4
S217A 30mM Pi_3W	S217A	30	High	45
S217A 30mM Pi_3W	S217A	30	High	58.8
S217A 30mM Pi_3W	S217A	30	High	32.4
S217A 30mM Pi_3W	S217A	30	High	11.4
S217A 30mM Pi_3W	S217A	30	High	12.4
S217A 30mM Pi_3W	S217A	30	High	32
S217A 30mM Pi_3W	S217A	30	High	21.6
S217A 30mM Pi_3W	S217A	30	High	128.4
S217A 30mM Pi_3W	S217A	30	High	7.8
S217A 30mM Pi_3W	S217A	30	High	8.2
S217A 30mM Pi_3W	S217A	30	High	212.8
S217A 30mM Pi_3W	S217A	30	High	16.6
S217A 30mM Pi_3W	S217A	30	High	8.2
S217A 30mM Pi_3W	S217A	30	High	27
S217A 30mM Pi_3W	S217A	30	High	70.4
S217A 30mM Pi_3W	S217A	30	High	14.6
S217A 30mM Pi_3W	S217A	30	High	17.2
S217A 30mM Pi_3W	S217A	30	High	30.4
S217A 30mM Pi_3W	S217A	30	High	25.4
S217A 30mM Pi_3W	S217A	30	High	96.6
S217A 30mM Pi_3W	S217A	30	High	167
S217A 30mM Pi_3W	S217A	30	High	14.4
S217A 30mM Pi_3W	S217A	30	High	10.8
S217A 30mM Pi_3W	S217A	30	High	28.2
S217A 30mM Pi_3W	S217A	30	High	29.6
S217A 30mM Pi_3W	S217A	30	High	18
S217A 30mM Pi_3W	S217A	30	High	9.6
S217A 30mM Pi_3W	S217A	30	High	10.2
S217A 30mM Pi_3W	S217A	30	High	34
S217A 30mM Pi_3W	S217A	30	High	48.6
S217A 30mM Pi_3W	S217A	30	High	34.2
S217A 30mM Pi_3W	S217A	30	High	10.6
S217A 30mM Pi_3W	S217A	30	High	10.4
S217A 30mM Pi_3W	S217A	30	High	17
S217A 30mM Pi_3W	S217A	30	High	32.8
S217A 30mM Pi_3W	S217A	30	High	10.6
S217A 30mM Pi_3W	S217A	30	High	31.2
S217A 30mM Pi_3W	S217A	30	High	31.2
S217A 30mM Pi_3W	S217A	30	High	18.4
S217A 30mM Pi_3W	S217A	30	High	10.8
S217A 30mM Pi_3W	S217A	30	High	48.4
S217A 30mM Pi_3W	S217A	30	High	113.4
S217A 30mM Pi_3W	S217A	30	High	20
S217A 30mM Pi_3W	S217A	30	High	56.4
S217A 30mM Pi_3W	S217A	30	High	11.4
S217A 30mM Pi_3W	S217A	30	High	42.2
S217A 30mM Pi_3W	S217A	30	High	68.8
S217A 30mM Pi_3W	S217A	30	High	21.2
S217A 30mM Pi_3W	S217A	30	High	12.2
S217A 30mM Pi_3W	S217A	30	High	12.2
S217A 30mM Pi_3W	S217A	30	High	30.6
S217A 30mM Pi_3W	S217A	30	High	23
S217A 30mM Pi_3W	S217A	30	High	33.8
S217A 30mM Pi_3W	S217A	30	High	12.6
S217A 30mM Pi_3W	S217A	30	High	13.2
S217A 30mM Pi_3W	S217A	30	High	12.8
S217A 30mM Pi_3W	S217A	30	High	15.8
S217A 30mM Pi_3W	S217A	30	High	22.2
S217A 30mM Pi_3W	S217A	30	High	61.8
S217A 30mM Pi_3W	S217A	30	High	61
S217A 30mM Pi_3W	S217A	30	High	50.4
S217A 30mM Pi_3W	S217A	30	High	13.4
S217A 30mM Pi_3W	S217A	30	High	23.4
S217A 30mM Pi_3W	S217A	30	High	13.6
S217A 30mM Pi_3W	S217A	30	High	21.8
S217A 30mM Pi_3W	S217A	30	High	16.2
S217A 30mM Pi_3W	S217A	30	High	80.4
S217A 30mM Pi_3W	S217A	30	High	66.4
S217A 30mM Pi_3W	S217A	30	High	15.2
S217A 30mM Pi_3W	S217A	30	High	15.2
S217A 30mM Pi_3W	S217A	30	High	14.2
S217A 30mM Pi_3W	S217A	30	High	24
S217A 30mM Pi_3W	S217A	30	High	68.8
S217A 30mM Pi_3W	S217A	30	High	35
S217A 30mM Pi_3W	S217A	30	High	31
S217A 30mM Pi_3W	S217A	30	High	19.8
S217A 30mM Pi_3W	S217A	30	High	23.6
S217A 30mM Pi_3W	S217A	30	High	32.2
S217A 30mM Pi_3W	S217A	30	High	14.6
S217A 30mM Pi_3W	S217A	30	High	119.4
S217A 30mM Pi_3W	S217A	30	High	26.2
S217A 30mM Pi_3W	S217A	30	High	14.8
S217A 30mM Pi_3W	S217A	30	High	14.8
S217A 30mM Pi_3W	S217A	30	High	22.6
S217A 30mM Pi_3W	S217A	30	High	31.6
S217A 30mM Pi_3W	S217A	30	High	29.4
S217A 30mM Pi_3W	S217A	30	High	28.4
S217A 30mM Pi_3W	S217A	30	High	22.4
S217A 30mM Pi_3W	S217A	30	High	15.2
S217A 30mM Pi_3W	S217A	30	High	30
S217A 30mM Pi_3W	S217A	30	High	27.6
S217A 30mM Pi_3W	S217A	30	High	19.4
S217A 30mM Pi_3W	S217A	30	High	18.2
S217A 30mM Pi_3W	S217A	30	High	44.6
S217A 30mM Pi_3W	S217A	30	High	20.2
S217A 30mM Pi_3W	S217A	30	High	18.2
S217A 30mM Pi_3W	S217A	30	High	26.4
S217A 30mM Pi_3W	S217A	30	High	21.2
S217A 30mM Pi_3W	S217A	30	High	19.2
S217A 30mM Pi_3W	S217A	30	High	49.8
S217A 30mM Pi_3W	S217A	30	High	36
S217A 30mM Pi_3W	S217A	30	High	45
S217A 30mM Pi_3W	S217A	30	High	54.2
S217A 30mM Pi_3W	S217A	30	High	83.4
S217A 30mM Pi_3W	S217A	30	High	24.2
S217A 30mM Pi_3W	S217A	30	High	126.6
S217A 30mM Pi_3W	S217A	30	High	16.2
S217A 30mM Pi_3W	S217A	30	High	18
S217A 30mM Pi_3W	S217A	30	High	22.2
S217A 30mM Pi_3W	S217A	30	High	23.4
S217A 30mM Pi_3W	S217A	30	High	24.8
S217A 30mM Pi_3W	S217A	30	High	103.2
S217A 30mM Pi_3W	S217A	30	High	68
S217A 30mM Pi_3W	S217A	30	High	101.2
S217A 30mM Pi_3W	S217A	30	High	23.2
S217A 30mM Pi_3W	S217A	30	High	67.4
S217A 30mM Pi_3W	S217A	30	High	95
S217A 30mM Pi_3W	S217A	30	High	107.2
S217A 30mM Pi_3W	S217A	30	High	26.6
S217A 30mM Pi_3W	S217A	30	High	21
S217A 30mM Pi_3W	S217A	30	High	40.8
S217A 30mM Pi_3W	S217A	30	High	29.2
S217A 30mM Pi_3W	S217A	30	High	47.8
S217A 30mM Pi_3W	S217A	30	High	20.8
S217A 30mM Pi_3W	S217A	30	High	17.2
S217A 30mM Pi_3W	S217A	30	High	17.4
S217A 30mM Pi_3W	S217A	30	High	31.2
S217A 30mM Pi_3W	S217A	30	High	17.6
S217A 30mM Pi_3W	S217A	30	High	87.6
S217A 30mM Pi_3W	S217A	30	High	46.6
S217A 30mM Pi_3W	S217A	30	High	35.4
S217A 30mM Pi_3W	S217A	30	High	33
S217A 30mM Pi_3W	S217A	30	High	126.6
S217A 30mM Pi_3W	S217A	30	High	18
S217A 30mM Pi_3W	S217A	30	High	25.2
S217A 30mM Pi_3W	S217A	30	High	25.8
S217A 30mM Pi_3W	S217A	30	High	20
S217A 30mM Pi_3W	S217A	30	High	20.4
S217A 30mM Pi_3W	S217A	30	High	24.8
S217A 30mM Pi_3W	S217A	30	High	29.8
S217A 30mM Pi_3W	S217A	30	High	51.4
S217A 30mM Pi_3W	S217A	30	High	20
S217A 30mM Pi_3W	S217A	30	High	24.6
S217A 30mM Pi_3W	S217A	30	High	23.8
S217A 30mM Pi_3W	S217A	30	High	96.8
S217A 30mM Pi_3W	S217A	30	High	54.4
S217A 30mM Pi_3W	S217A	30	High	24.6
S217A 30mM Pi_3W	S217A	30	High	35.8
S217A 30mM Pi_3W	S217A	30	High	55.2
S217A 30mM Pi_3W	S217A	30	High	43.4
S217A 30mM Pi_3W	S217A	30	High	65.4
S217A 30mM Pi_3W	S217A	30	High	23.8
S217A 30mM Pi_3W	S217A	30	High	92.6
S217A 30mM Pi_3W	S217A	30	High	54.6
S217A 30mM Pi_3W	S217A	30	High	22.4
S217A 30mM Pi_3W	S217A	30	High	32.8
S217A 30mM Pi_3W	S217A	30	High	36.8
S217A 30mM Pi_3W	S217A	30	High	58.8
S217A 30mM Pi_3W	S217A	30	High	20.6
S217A 30mM Pi_3W	S217A	30	High	141
S217A 30mM Pi_3W	S217A	30	High	22
S217A 30mM Pi_3W	S217A	30	High	64.4
S217A 30mM Pi_3W	S217A	30	High	23.4
S217A 30mM Pi_3W	S217A	30	High	21
S217A 30mM Pi_3W	S217A	30	High	21.2
S217A 30mM Pi_3W	S217A	30	High	34
S217A 30mM Pi_3W	S217A	30	High	40.6
S217A 30mM Pi_3W	S217A	30	High	24.4
S217A 30mM Pi_3W	S217A	30	High	27
S217A 30mM Pi_3W	S217A	30	High	31.4
S217A 30mM Pi_3W	S217A	30	High	21.6
S217A 30mM Pi_3W	S217A	30	High	30
S217A 30mM Pi_3W	S217A	30	High	21.8
S217A 30mM Pi_3W	S217A	30	High	23
S217A 30mM Pi_3W	S217A	30	High	35.6
S217A 30mM Pi_3W	S217A	30	High	41.6
S217A 30mM Pi_3W	S217A	30	High	79.8
S217A 30mM Pi_3W	S217A	30	High	23.2
S217A 30mM Pi_3W	S217A	30	High	30
S217A 30mM Pi_3W	S217A	30	High	42.4
S217A 30mM Pi_3W	S217A	30	High	23.6
S217A 30mM Pi_3W	S217A	30	High	37.6
S217A 30mM Pi_3W	S217A	30	High	198.8
S217A 30mM Pi_3W	S217A	30	High	41.8
S217A 30mM Pi_3W	S217A	30	High	32.6
S217A 30mM Pi_3W	S217A	30	High	51.6
S217A 30mM Pi_3W	S217A	30	High	36.4
S217A 30mM Pi_3W	S217A	30	High	100.4
S217A 30mM Pi_3W	S217A	30	High	244
S217A 30mM Pi_3W	S217A	30	High	53
S217A 30mM Pi_3W	S217A	30	High	32.4
S217A 30mM Pi_3W	S217A	30	High	59.8
S217A 30mM Pi_3W	S217A	30	High	26.8
S217A 30mM Pi_3W	S217A	30	High	64
S217A 30mM Pi_3W	S217A	30	High	37.6
S217A 30mM Pi_3W	S217A	30	High	101.6
S217A 30mM Pi_3W	S217A	30	High	67.8
S217A 30mM Pi_3W	S217A	30	High	32.2
S217A 30mM Pi_3W	S217A	30	High	24.8
S217A 30mM Pi_3W	S217A	30	High	71.4
S217A 30mM Pi_3W	S217A	30	High	88.8
S217A 30mM Pi_3W	S217A	30	High	88.8
S217A 30mM Pi_3W	S217A	30	High	43.6
S217A 30mM Pi_3W	S217A	30	High	37
S217A 30mM Pi_3W	S217A	30	High	35
S217A 30mM Pi_3W	S217A	30	High	25.6
S217A 30mM Pi_3W	S217A	30	High	31.6
S217A 30mM Pi_3W	S217A	30	High	91.6
S217A 30mM Pi_3W	S217A	30	High	39.4
S217A 30mM Pi_3W	S217A	30	High	59.2
S217A 30mM Pi_3W	S217A	30	High	32.4
S217A 30mM Pi_3W	S217A	30	High	268.2
S217A 30mM Pi_3W	S217A	30	High	26.4
S217A 30mM Pi_3W	S217A	30	High	64.6
S217A 30mM Pi_3W	S217A	30	High	56.8
S217A 30mM Pi_3W	S217A	30	High	39
S217A 30mM Pi_3W	S217A	30	High	26.8
S217A 30mM Pi_3W	S217A	30	High	27.6
S217A 30mM Pi_3W	S217A	30	High	48.6
S217A 30mM Pi_3W	S217A	30	High	40.6
S217A 30mM Pi_3W	S217A	30	High	47.8
S217A 30mM Pi_3W	S217A	30	High	46
S217A 30mM Pi_3W	S217A	30	High	177.2
S217A 30mM Pi_3W	S217A	30	High	77.4
S217A 30mM Pi_3W	S217A	30	High	56.6
S217A 30mM Pi_3W	S217A	30	High	37
S217A 30mM Pi_3W	S217A	30	High	90.8
S217A 30mM Pi_3W	S217A	30	High	188.2
S217A 30mM Pi_3W	S217A	30	High	141
S217A 30mM Pi_3W	S217A	30	High	40.4
S217A 30mM Pi_3W	S217A	30	High	38.4
S217A 30mM Pi_3W	S217A	30	High	33.6
S217A 30mM Pi_3W	S217A	30	High	161.2
S217A 30mM Pi_3W	S217A	30	High	112.2
S217A 30mM Pi_3W	S217A	30	High	35.8
S217A 30mM Pi_3W	S217A	30	High	106.2
S217A 30mM Pi_3W	S217A	30	High	40
S217A 30mM Pi_3W	S217A	30	High	36.8
S217A 30mM Pi_3W	S217A	30	High	35
S217A 30mM Pi_3W	S217A	30	High	47.6
S217A 30mM Pi_3W	S217A	30	High	45.8
S217A 30mM Pi_3W	S217A	30	High	83.4
S217A 30mM Pi_3W	S217A	30	High	33.4
S217A 30mM Pi_3W	S217A	30	High	49.2
S217A 30mM Pi_3W	S217A	30	High	37
S217A 30mM Pi_3W	S217A	30	High	35.2
S217A 30mM Pi_3W	S217A	30	High	109.8
S217A 30mM Pi_3W	S217A	30	High	182
S217A 30mM Pi_3W	S217A	30	High	122.6
S217A 30mM Pi_3W	S217A	30	High	38.8
S217A 30mM Pi_3W	S217A	30	High	39.8
S217A 30mM Pi_3W	S217A	30	High	87.6
S217A 30mM Pi_3W	S217A	30	High	73
S217A 30mM Pi_3W	S217A	30	High	73.2
S217A 30mM Pi_3W	S217A	30	High	117.6
S217A 30mM Pi_3W	S217A	30	High	72.4
S217A 30mM Pi_3W	S217A	30	High	97.6
S217A 30mM Pi_3W	S217A	30	High	53.8
S217A 30mM Pi_3W	S217A	30	High	103.6
S217A 30mM Pi_3W	S217A	30	High	41.6
S217A 30mM Pi_3W	S217A	30	High	58
S217A 30mM Pi_3W	S217A	30	High	37
S217A 30mM Pi_3W	S217A	30	High	43.8
S217A 30mM Pi_3W	S217A	30	High	55.4
S217A 30mM Pi_3W	S217A	30	High	38
S217A 30mM Pi_3W	S217A	30	High	87.8
S217A 30mM Pi_3W	S217A	30	High	41.2
S217A 30mM Pi_3W	S217A	30	High	80.6
S217A 30mM Pi_3W	S217A	30	High	132
S217A 30mM Pi_3W	S217A	30	High	102.8
S217A 30mM Pi_3W	S217A	30	High	54.6
S217A 30mM Pi_3W	S217A	30	High	44.4
S217A 30mM Pi_3W	S217A	30	High	45
S217A 30mM Pi_3W	S217A	30	High	70
S217A 30mM Pi_3W	S217A	30	High	60.8
S217A 30mM Pi_3W	S217A	30	High	60.4
S217A 30mM Pi_3W	S217A	30	High	39.2
S217A 30mM Pi_3W	S217A	30	High	85.2
S217A 30mM Pi_3W	S217A	30	High	94
S217A 30mM Pi_3W	S217A	30	High	46
S217A 30mM Pi_3W	S217A	30	High	45.6
S217A 30mM Pi_3W	S217A	30	High	83.4
S217A 30mM Pi_3W	S217A	30	High	47.4
S217A 30mM Pi_3W	S217A	30	High	47
S217A 30mM Pi_3W	S217A	30	High	51.6
S217A 30mM Pi_3W	S217A	30	High	41.6
S217A 30mM Pi_3W	S217A	30	High	89
S217A 30mM Pi_3W	S217A	30	High	57.4
S217A 30mM Pi_3W	S217A	30	High	48
S217A 30mM Pi_3W	S217A	30	High	58.4
S217A 30mM Pi_3W	S217A	30	High	42.2
S217A 30mM Pi_3W	S217A	30	High	42.4
S217A 30mM Pi_3W	S217A	30	High	145.2
S217A 30mM Pi_3W	S217A	30	High	165.2
S217A 30mM Pi_3W	S217A	30	High	61.8
S217A 30mM Pi_3W	S217A	30	High	97.4
S217A 30mM Pi_3W	S217A	30	High	319.6
S217A 30mM Pi_3W	S217A	30	High	51.4
S217A 30mM Pi_3W	S217A	30	High	87.8
S217A 30mM Pi_3W	S217A	30	High	86
S217A 30mM Pi_3W	S217A	30	High	52.2
S217A 30mM Pi_3W	S217A	30	High	76.2
S217A 30mM Pi_3W	S217A	30	High	44.8
S217A 30mM Pi_3W	S217A	30	High	65.4
S217A 30mM Pi_3W	S217A	30	High	64.4
S217A 30mM Pi_3W	S217A	30	High	49.8
S217A 30mM Pi_3W	S217A	30	High	47.6
S217A 30mM Pi_3W	S217A	30	High	69.4
S217A 30mM Pi_3W	S217A	30	High	123.2
S217A 30mM Pi_3W	S217A	30	High	86.6
S217A 30mM Pi_3W	S217A	30	High	137
S217A 30mM Pi_3W	S217A	30	High	58.4
S217A 30mM Pi_3W	S217A	30	High	56
S217A 30mM Pi_3W	S217A	30	High	52.6
S217A 30mM Pi_3W	S217A	30	High	71.2
S217A 30mM Pi_3W	S217A	30	High	103
S217A 30mM Pi_3W	S217A	30	High	59
S217A 30mM Pi_3W	S217A	30	High	118
S217A 30mM Pi_3W	S217A	30	High	62.4
S217A 30mM Pi_3W	S217A	30	High	71
S217A 30mM Pi_3W	S217A	30	High	79.4
S217A 30mM Pi_3W	S217A	30	High	77
S217A 30mM Pi_3W	S217A	30	High	98
S217A 30mM Pi_3W	S217A	30	High	51.6
S217A 30mM Pi_3W	S217A	30	High	198.4
S217A 30mM Pi_3W	S217A	30	High	272
S217A 30mM Pi_3W	S217A	30	High	184.2
S217A 30mM Pi_3W	S217A	30	High	68.6
S217A 30mM Pi_3W	S217A	30	High	57.2
S217A 30mM Pi_3W	S217A	30	High	185.8
S217A 30mM Pi_3W	S217A	30	High	72.2
S217A 30mM Pi_3W	S217A	30	High	86.8
S217A 30mM Pi_3W	S217A	30	High	133.2
S217A 30mM Pi_3W	S217A	30	High	59.4
S217A 30mM Pi_3W	S217A	30	High	68.4
S217A 30mM Pi_3W	S217A	30	High	75
S217A 30mM Pi_3W	S217A	30	High	79.2
S217A 30mM Pi_3W	S217A	30	High	129.6
S217A 30mM Pi_3W	S217A	30	High	99.2
S217A 30mM Pi_3W	S217A	30	High	60.6
S217A 30mM Pi_3W	S217A	30	High	87.8
S217A 30mM Pi_3W	S217A	30	High	100.8
S217A 30mM Pi_3W	S217A	30	High	60.2
S217A 30mM Pi_3W	S217A	30	High	60.2
S217A 30mM Pi_3W	S217A	30	High	118.2
S217A 30mM Pi_3W	S217A	30	High	168.6
S217A 30mM Pi_3W	S217A	30	High	89.6
S217A 30mM Pi_3W	S217A	30	High	87
S217A 30mM Pi_3W	S217A	30	High	193.8
S217A 30mM Pi_3W	S217A	30	High	59
S217A 30mM Pi_3W	S217A	30	High	82.8
S217A 30mM Pi_3W	S217A	30	High	60.4
S217A 30mM Pi_3W	S217A	30	High	62.2
S217A 30mM Pi_3W	S217A	30	High	88.4
S217A 30mM Pi_3W	S217A	30	High	64.6
S217A 30mM Pi_3W	S217A	30	High	64.6
S217A 30mM Pi_3W	S217A	30	High	62.2
S217A 30mM Pi_3W	S217A	30	High	69
S217A 30mM Pi_3W	S217A	30	High	67.4
S217A 30mM Pi_3W	S217A	30	High	149.8
S217A 30mM Pi_3W	S217A	30	High	66
S217A 30mM Pi_3W	S217A	30	High	68.4
S217A 30mM Pi_3W	S217A	30	High	72.2
S217A 30mM Pi_3W	S217A	30	High	103.8
S217A 30mM Pi_3W	S217A	30	High	67
S217A 30mM Pi_3W	S217A	30	High	112.6
S217A 30mM Pi_3W	S217A	30	High	185
S217A 30mM Pi_3W	S217A	30	High	69
S217A 30mM Pi_3W	S217A	30	High	83.2
S217A 30mM Pi_3W	S217A	30	High	68.2
S217A 30mM Pi_3W	S217A	30	High	101.2
S217A 30mM Pi_3W	S217A	30	High	112.2
S217A 30mM Pi_3W	S217A	30	High	82
S217A 30mM Pi_3W	S217A	30	High	110.2
S217A 30mM Pi_3W	S217A	30	High	125.6
S217A 30mM Pi_3W	S217A	30	High	99.8
S217A 30mM Pi_3W	S217A	30	High	81.8
S217A 30mM Pi_3W	S217A	30	High	147.2
S217A 30mM Pi_3W	S217A	30	High	159.2
S217A 30mM Pi_3W	S217A	30	High	72.6
S217A 30mM Pi_3W	S217A	30	High	100.6
S217A 30mM Pi_3W	S217A	30	High	90
S217A 30mM Pi_3W	S217A	30	High	78
S217A 30mM Pi_3W	S217A	30	High	89.6
S217A 30mM Pi_3W	S217A	30	High	97.4
S217A 30mM Pi_3W	S217A	30	High	74.8
S217A 30mM Pi_3W	S217A	30	High	98.6
S217A 30mM Pi_3W	S217A	30	High	288.2
S217A 30mM Pi_3W	S217A	30	High	167.6
S217A 30mM Pi_3W	S217A	30	High	163.6
S217A 30mM Pi_3W	S217A	30	High	218
S217A 30mM Pi_3W	S217A	30	High	234.2
S217A 30mM Pi_3W	S217A	30	High	78.8
S217A 30mM Pi_3W	S217A	30	High	120.4
S217A 30mM Pi_3W	S217A	30	High	121.4
S217A 30mM Pi_3W	S217A	30	High	540.6
S217A 30mM Pi_3W	S217A	30	High	306.6
S217A 30mM Pi_3W	S217A	30	High	165.4
S217A 30mM Pi_3W	S217A	30	High	91
S217A 30mM Pi_3W	S217A	30	High	92.6
S217A 30mM Pi_3W	S217A	30	High	120.6
S217A 30mM Pi_3W	S217A	30	High	96
S217A 30mM Pi_3W	S217A	30	High	137.8
S217A 30mM Pi_3W	S217A	30	High	93.6
S217A 30mM Pi_3W	S217A	30	High	382
S217A 30mM Pi_3W	S217A	30	High	114.8
S217A 30mM Pi_3W	S217A	30	High	101.4
S217A 30mM Pi_3W	S217A	30	High	104.2
S217A 30mM Pi_3W	S217A	30	High	91.6
S217A 30mM Pi_3W	S217A	30	High	166.2
S217A 30mM Pi_3W	S217A	30	High	137
S217A 30mM Pi_3W	S217A	30	High	96
S217A 30mM Pi_3W	S217A	30	High	111.2
S217A 30mM Pi_3W	S217A	30	High	123.6
S217A 30mM Pi_3W	S217A	30	High	207.4
S217A 30mM Pi_3W	S217A	30	High	130.2
S217A 30mM Pi_3W	S217A	30	High	136.8
S217A 30mM Pi_3W	S217A	30	High	422.6
S217A 30mM Pi_3W	S217A	30	High	208.4
S217A 30mM Pi_3W	S217A	30	High	177.2
S217A 30mM Pi_3W	S217A	30	High	115.8
S217A 30mM Pi_3W	S217A	30	High	144
S217A 30mM Pi_3W	S217A	30	High	133.8
S217A 30mM Pi_3W	S217A	30	High	113.8
S217A 30mM Pi_3W	S217A	30	High	111.8
S217A 30mM Pi_3W	S217A	30	High	167
S217A 30mM Pi_3W	S217A	30	High	144.2
S217A 30mM Pi_3W	S217A	30	High	152.4
S217A 30mM Pi_3W	S217A	30	High	137.6
S217A 30mM Pi_3W	S217A	30	High	1002.8
S217A 30mM Pi_3W	S217A	30	High	140.6
S217A 30mM Pi_3W	S217A	30	High	161.8
S217A 30mM Pi_3W	S217A	30	High	250
S217A 30mM Pi_3W	S217A	30	High	429.8
S217A 30mM Pi_3W	S217A	30	High	330.2
S217A 30mM Pi_3W	S217A	30	High	138.8
S217A 30mM Pi_3W	S217A	30	High	128
S217A 30mM Pi_3W	S217A	30	High	136.8
S217A 30mM Pi_3W	S217A	30	High	152.8
S217A 30mM Pi_3W	S217A	30	High	207.4
S217A 30mM Pi_3W	S217A	30	High	128.6
S217A 30mM Pi_3W	S217A	30	High	278.6
S217A 30mM Pi_3W	S217A	30	High	346.6
S217A 30mM Pi_3W	S217A	30	High	181.6
S217A 30mM Pi_3W	S217A	30	High	137
S217A 30mM Pi_3W	S217A	30	High	163.8
S217A 30mM Pi_3W	S217A	30	High	164
S217A 30mM Pi_3W	S217A	30	High	187.2
S217A 30mM Pi_3W	S217A	30	High	138.2
S217A 30mM Pi_3W	S217A	30	High	175.2
S217A 30mM Pi_3W	S217A	30	High	159.8
S217A 30mM Pi_3W	S217A	30	High	143.4
S217A 30mM Pi_3W	S217A	30	High	141.2
S217A 30mM Pi_3W	S217A	30	High	151.8
S217A 30mM Pi_3W	S217A	30	High	142.8
S217A 30mM Pi_3W	S217A	30	High	153.6
S217A 30mM Pi_3W	S217A	30	High	193.2
S217A 30mM Pi_3W	S217A	30	High	295
S217A 30mM Pi_3W	S217A	30	High	200.8
S217A 30mM Pi_3W	S217A	30	High	158.8
S217A 30mM Pi_3W	S217A	30	High	588
S217A 30mM Pi_3W	S217A	30	High	208.4
S217A 30mM Pi_3W	S217A	30	High	283.8
S217A 30mM Pi_3W	S217A	30	High	209
S217A 30mM Pi_3W	S217A	30	High	199.8
S217A 30mM Pi_3W	S217A	30	High	167
S217A 30mM Pi_3W	S217A	30	High	168.6
S217A 30mM Pi_3W	S217A	30	High	208.2
S217A 30mM Pi_3W	S217A	30	High	184.2
S217A 30mM Pi_3W	S217A	30	High	290.8
S217A 30mM Pi_3W	S217A	30	High	202
S217A 30mM Pi_3W	S217A	30	High	353
S217A 30mM Pi_3W	S217A	30	High	227.6
S217A 30mM Pi_3W	S217A	30	High	218
S217A 30mM Pi_3W	S217A	30	High	225.6
S217A 30mM Pi_3W	S217A	30	High	295
[truncated: 6,806 more rows]
