# Supplementary material for: A mutation in switch I alters the load-dependent kinetics of myosin Va
Source: Nat Commun. 2023 May 30;14:3137. doi: 10.1038/s41467-023-38535-0 (PMC10229639; doi:10.1038/s41467-023-38535-0)
Supplement: Supplementary file 4 — Source data [file 41467_2023_38535_MOESM4_ESM.zip › Source Data/Source Data 3.xlsx]

## Sheet: Fig3b & c
Equipartition traces of particles
processed_bead1	processed_bead2	processed_bead3
-3.18166	11.7687	-16.632
-26.7888	-13.4313	10.5181
-28.1649	10.8086	7.12823
-28.165	-0.83143	-4.99163
-21.2421	-2.78147	0.348502
-26.7892	-7.61152	-2.56136
-11.5243	20.4984	-4.01623
0.988571	4.02839	1.30891
-17.0715	-20.2117	9.06404
31.5614	-27.0217	-8.87582
14.8772	-20.2117	-15.1757
-4.55887	-5.69178	-1.60055
-14.277	-19.2518	11.9746
-3.18309	-30.8919	0.829718
12.1248	-11.4819	7.60985
6.57769	-27.022	11.015
-0.388418	-8.602	-20.0199
2.40647	-10.522	6.15526
23.2184	-15.3821	8.10539
-8.73075	-23.1221	-10.3145
28.8081	-11.4822	-9.83434
23.218	-6.65222	-12.2642
9.32892	-8.60227	2.28593
26.0128	-6.65231	1.79107
12.1237	-1.79236	-1.1038
21.8416	12.7276	15.3663
20.4655	-30.8924	-3.05352
41.2774	-21.2025	-6.92339
35.7303	-3.74253	8.10675
35.7302	4.02742	-0.623119
31.559	-23.1226	-12.263
63.5509	-31.8527	0.832151
38.5248	-38.6327	3.74229
17.6697	-20.2128	14.8874
5.1566	-3.7428	4.22256
-23.9975	12.7272	9.56269
-1.76662	-32.8129	10.0428
-29.5877	-4.70293	13.913
-5.93784	-0.832975	-2.5569
2.40405	4.02698	-2.55677
37.1049	-27.9831	5.67837
35.7288	-29.9331	-15.6515
5.15573	-16.3432	6.15864
12.1216	-25.0732	-14.1962
-11.5285	7.89676	10.5239
-30.9646	-4.70328	-7.41596
-22.6227	3.03667	5.67918
-3.18682	19.5366	8.10931
27.3861	37.9566	-0.620551
12.121	3.03654	-3.53042
13.4968	-4.7035	4.22472
12.1207	18.5465	11.0199
14.8726	28.2664	1.31499
17.6675	4.98636	-15.6499
28.8044	-7.61368	-16.1297
34.3513	-1.79373	-13.7146
-21.2478	1.11623	-4.00947
-28.1709	15.6362	5.20067
17.667	21.4561	-3.5292
26.0089	-1.7939	2.77094
12.1197	-3.74395	9.56607
14.8716	-11.484	-3.04879
35.7265	6.93597	3.25134
42.6924	-24.1141	-11.7635
17.6663	-36.7141	3.25161
-7.3598	-14.3942	-3.52825
30.1791	-22.1642	-4.98312
5.15298	-1.79426	11.982
12.1189	9.8457	-7.41285
6.57176	-2.78434	-0.617713
-17.0784	5.94561	2.77242
-19.8735	30.1856	2.77256
-11.5316	17.5855	-11.7623
-7.36068	23.4055	0.357828
-29.5918	21.4554	0.837963
-25.4209	20.4954	7.1381
-15.703	-37.6747	8.59323
-3.19012	-27.9847	-9.34663
-1.77123	-6.65474	19.7385
-17.0793	-5.69479	9.56864
3.77555	0.125171	8.59377
7.94644	-10.5249	-9.82609
-12.9087	-20.2149	5.20404
20.4592	-1.79496	-13.7108
12.1171	-4.70501	-21.9457
14.869	4.98495	-10.8006
23.2109	4.98491	-9.82541
-4.56722	17.5849	-16.6203
-22.6273	4.98482	-13.2151
-3.19144	-16.3452	-1.59001
13.4925	10.8047	-1.58987
19.0393	18.5447	4.23026
-25.4228	-2.78536	-1.0946
-10.1149	-11.4854	5.20553
23.21	-0.835447	-0.134334
14.8679	-21.2055	8.5958
-0.397208	1.11446	-2.06906
-1.77332	-21.2056	4.23107
16.2866	14.6744	4.71121
7.94446	4.02433	3.25634
13.4914	7.89429	-3.52352
-12.9108	-1.79576	2.77661
-17.0819	13.7142	-13.2133
-32.347	20.4942	10.0519
-19.8771	-10.5259	9.57202
-7.3642	-25.0759	-8.36785
-29.5953	17.584	-0.132712
-17.0824	0.123979	-14.1876
-8.74053	7.89393	-11.2774
-15.7066	6.93389	-8.36731
5.14825	-8.60615	-2.54717
19.0371	-4.7062	14.898
-7.36497	0.123758	-11.2769
6.56692	15.6337	1.32323
-5.94619	30.1837	-14.1866
-21.2543	18.5436	1.3235
-37.9384	-17.3064	-13.2114
-33.7675	-1.79646	13.9238
7.94237	-18.2965	2.29891
-8.74174	-0.836551	0.364046
-12.9128	18.5434	-15.1608
-12.913	7.89336	-4.00068
-5.94707	7.89332	6.66445
-44.8622	16.6233	15.3796
-26.8023	-1.79677	-8.36528
-8.7424	2.07318	10.0549
-7.3665	14.6731	20.72
28.7964	28.2631	20.7201
2.39428	24.3631	9.57526
19.0352	19.533	21.2004
13.4881	22.443	24.1105
9.31695	17.5829	-20.4843
26.0008	-1.79713	2.7808
-1.77727	7.89283	7.62594
-11.5384	16.6228	2.78107
0.974506	-3.74726	-3.03879
10.6924	-14.3973	6.66634
-5.94871	3.03265	1.80648
-17.0858	5.94261	7.62661
-7.36793	-28.9474	9.08175
16.282	-2.78748	-10.7931
14.8628	9.84248	-21.458
10.6917	2.07243	-3.03785
-14.2914	9.84239	-4.97271
10.6915	14.6723	7.14742
5.14441	4.9823	6.17256
34.3413	-31.8577	16.3577
6.56319	-30.8978	9.08283
0.973078	10.8022	-5.94703
-1.77903	-0.837876	9.0831
31.5459	-10.5279	-10.7918
57.9477	9.84204	4.23837
41.2636	-7.61801	-4.97149
5.14353	1.11195	-7.88136
10.6904	5.9419	0.848776
16.2803	-4.70814	-12.7261
25.9982	-49.3182	-14.661
-4.57491	-20.2182	-12.7258
-8.74602	-12.4783	-24.3657
12.1089	7.89168	-22.4155
-25.4302	1.11164	-19.5054
12.1086	-5.69841	-9.33528
3.76654	3.03155	-6.90514
10.6894	-7.61849	-5.94501
23.2023	-9.56854	1.81013
12.1082	4.98142	-10.2947
20.4501	-4.70863	-2.5396
0.97099	-1.79867	14.9055
17.6549	-19.2587	9.08567
0.97077	4.02124	14.4258
-11.5423	-1.7988	9.58094
-7.37145	-4.70885	-3.99393
-8.74756	-25.0789	-7.39879
-14.2947	-16.3489	-12.7237
-3.20078	-2.78898	4.24148
-32.3549	-36.719	-2.05839
-7.372	-19.2591	-22.9083
16.2779	4.02089	11.9969
-11.5432	25.3508	-6.90298
2.38867	-29.9392	8.60716
-14.2954	-9.56924	8.12729
-4.57755	-25.0793	0.372426
6.55934	-22.1693	5.69756
2.38823	-3.74938	-21.9323
21.8241	16.6206	7.15283
-5.95399	-3.74947	18.298
-7.3731	23.4005	3.2681
-18.4672	8.85045	-4.48676
-12.9203	-3.7496	6.17837
-17.0914	-0.839642	-8.85149
2.38746	4.02031	-0.601358
-5.95465	16.6203	-1.08122
-33.7758	-1.79977	4.24391
-5.95487	-3.74982	9.58405
-15.716	-23.1299	7.15418
-11.5451	-44.4599	19.7543
-67.1012	-5.69995	16.8445
-53.2123	-18.3	8.60959
-25.4344	-10.53	12.4797
14.8565	-8.61008	7.15486
12.1044	-26.0401	8.12999
19.0273	19.5298	5.70013
-10.1269	2.06978	-7.87474
0.967034	18.5397	-10.2896
-17.0931	10.7997	4.72553
-33.7772	-2.79035	-18.5393
-12.9223	11.7596	-2.0542
-3.20441	18.5396	-7.87406
-28.1875	4.01952	2.31108
-15.7176	-7.62052	-4.96379
14.8553	9.83943	-2.53365
20.4452	-1.80061	-6.41852
6.55605	-10.5307	-11.7434
10.6839	-4.7107	-10.7832
39.8808	3.02925	-7.87311
2.38472	2.06921	-0.597979
3.76061	16.6192	4.72716
28.7865	-15.3909	0.377292
17.6494	-20.2209	-11.2626
-7.37672	-20.221	-11.2624
-28.1888	-13.441	5.7027
-22.6419	-0.841055	-5.44217
-22.6421	-9.5711	1.33797
5.13584	-6.66114	7.1581
-30.9843	6.92881	12.0032
-42.1214	-12.4812	5.22337
-37.9505	-9.57128	3.76851
-53.2156	-42.5413	0.858643
-22.6427	-33.8114	-16.6012
-4.58282	-2.79141	-8.35109
34.3321	-10.5315	-12.236
45.426	-25.0815	8.61418
37.0838	-26.0415	-0.595681
13.4767	4.01842	10.0695
-4.58337	5.93837	7.63959
-10.1305	-20.2217	15.8897
-40.7036	5.93828	-1.57014
-30.9857	14.6682	-4.96001
-17.0968	15.6282	-9.80487
14.8521	2.06815	-16.5997
17.647	-13.4419	1.3404
-14.3021	-11.4919	-7.86946
-37.9523	-1.80198	9.09567
-24.0204	-11.492	2.79581
9.30453	12.7179	9.59094
9.30442	4.01789	9.59108
10.6803	7.88784	-20.4688
-0.413801	46.6778	-8.84365
-3.20891	6.92775	-4.95852
0.96198	4.01771	-11.2584
-8.75613	-10.5323	-8.84325
24.6118	23.3976	4.25189
10.6797	8.84758	10.072
-3.20946	-4.71247	-7.38784
41.2524	2.06749	-0.592707
66.2783	-11.4926	-6.41257
39.8762	4.0174	-7.86744
20.4401	-0.842644	12.0077
12.098	-7.62269	7.16283
48.2179	-5.70273	6.18797
10.6788	-15.3928	2.3181
25.9867	10.7972	-3.02176
48.2176	7.88714	10.0734
27.3624	-2.79291	17.3485
5.13133	18.537	-2.04636
-3.21078	2.067	10.5538
-11.5529	-14.403	11.0489
-17.1	-15.3931	20.739
12.0969	6.92687	3.27918
9.30178	-5.70317	8.13932
-3.21133	23.3968	13.9445
13.4726	-8.61326	20.7396
-3.21155	4.97669	-2.52527
6.54934	4.01665	-4.95514
-11.5538	14.6666	-7.385
16.2671	-2.79344	3.77513
27.361	0.116517	-7.86473
0.958903	23.3965	-4.9546
-7.38321	19.5264	-5.92946
-17.1013	-0.843615	5.71067
0.958573	17.5763	10.5558
-1.79354	-7.6237	10.0759
6.54835	23.3963	-5.43392
16.2662	19.5262	-5.43379
31.5311	7.88616	9.10135
28.779	-3.75388	-4.95352
7.92391	12.7161	-1.56338
20.4368	15.626	1.34675
16.2657	9.83599	-23.8531
-1.79442	4.01594	-13.683
-0.418525	0.115899	-17.5528
-3.21364	-30.9041	8.14229
6.54725	-40.5942	3.77743
-36.5389	-8.61423	4.25756
6.54704	12.7157	-8.8373
13.4699	12.7157	-23.3722
-17.1032	16.6156	11.533
-19.8983	-1.80441	4.2581
-12.9324	19.5255	0.38824
-26.8215	4.0155	-5.43162
-4.59062	11.7555	-7.38149
-32.3687	-11.4946	2.32365
-32.3688	-9.57463	8.14378
-36.54	22.4353	3.77892
-26.8221	28.2553	9.10405
-28.1982	16.6152	-4.95081
-54.6003	27.2652	7.64932
-18.4804	21.4451	-0.585544
2.3745	24.3551	5.23459
3.75039	38.9051	0.389727
-30.9937	-1.80498	-11.7301
-49.0538	-28.955	9.105
-25.4469	8.84493	9.60013
-3.21605	-20.2251	10.0803
3.74984	35.9948	9.1054
25.9807	-0.845205	-9.79446
38.4936	9.83475	-13.1843
19.0145	-10.5353	9.60081
21.8094	6.92466	0.390943
30.1513	-0.845381	10.5611
25.9802	4.01457	-2.51879
21.8091	2.06453	-0.103651
2.37296	7.88449	-2.51852
-0.422152	-5.70556	3.78162
-12.9353	4.9744	-15.1332
-37.9614	17.5744	-6.88311
-40.7135	23.3943	-4.94798
-29.6196	23.3943	2.32716
-4.5937	-4.71578	-9.79271
3.74819	7.88418	-8.83257
12.0901	17.5741	-12.7024
-24.03	-2.79591	-1.0623
-51.8511	5.93404	-0.102165
-39.3383	19.524	-7.85703
-49.0564	4.01396	12.9931
-22.6545	-35.7361	-3.97176
-21.2786	-21.2161	-10.7666
-17.1077	-11.4962	-8.33649
-40.7148	-10.5362	-11.7264
-19.9029	7.88374	8.14878
-14.313	7.88369	1.35392
-10.1421	2.06365	4.74405
16.2598	-5.7064	-5.42581
-40.7153	8.84356	-5.42568
-17.1085	13.7035	0.874457
10.6694	8.84347	2.80959
13.4643	35.9934	2.32973
23.1822	27.2634	4.74486
-3.2199	19.5233	-11.245
3.74599	-5.70671	5.24013
-8.76712	6.92325	10.5653
24.6008	19.5232	-10.7646
2.36966	-27.0368	-6.39946
12.0876	-1.80688	-4.94433
-5.97256	-3.75693	8.63081
-18.4857	27.263	-0.0990557
-44.8878	20.483	-4.94392
-29.6229	1.10294	-0.0987854
-17.11	2.0629	-14.1537
2.36889	-2.79715	-8.82852
-24.0332	-1.80719	-10.7634
-14.3153	4.97276	-3.48824
-42.1364	0.11272	-20.4531
-35.1705	9.83268	-6.39797
7.91534	29.2126	-11.2428
-11.5638	-1.80741	2.3323
6.53912	-7.62746	-7.85257
-17.111	18.5325	6.69757
-14.3161	0.112455	-2.5123
-29.6242	-4.71759	-12.2172
-11.5643	-18.3076	11.543
-3.22243	-10.5377	8.15311
-15.7355	5.93228	16.3882
-24.0346	-13.4478	-4.94162
-11.5648	22.4322	-4.46149
-4.59887	6.92215	-9.30635
2.36702	8.8421	-11.2412
20.4269	-8.61794	-17.5411
-0.428195	-4.71799	-21.4259
-8.7703	4.01197	-0.0958118
9.28959	-19.2681	-3.96568
14.8365	-4.71812	-9.78554
-4.59963	-27.9982	2.33459
0.947256	-16.3582	12.5047
-14.3179	5.93175	1.83986
10.665	-17.3183	-0.575001
19.0069	4.01166	3.29513
16.2548	5.93162	0.40027
20.4257	-23.1384	1.3604
-1.8054	-1.80847	-1.54946
7.91249	3.02148	-2.02932
3.74138	-32.8286	-8.82419
-14.3187	-30.9086	-1.05405
-21.2848	9.83135	0.88108
-0.429953	3.02131	-2.02878
-0.430063	-6.66874	5.24635
-22.6612	-9.57878	-6.39351
-14.3193	9.83117	1.84162
7.91161	6.92113	17.3668
12.0825	17.5711	5.24689
25.9714	22.431	9.11703
23.1763	-7.629	-10.2628
24.5952	-4.71905	1.8423
27.3471	0.11091	2.81743
44.0309	2.06087	-5.91243
3.73984	-0.849178	9.1177
-11.5683	23.3908	-3.96216
-3.22638	4.01073	1.84297
-32.3805	4.97069	8.63811
-36.5516	9.83065	-4.45676
-21.2867	7.8806	-13.1716
-28.2098	17.5706	4.75351
0.944069	5.93051	-7.36635
7.90996	-8.61953	-1.54622
7.90985	2.06042	-2.50608
-11.5693	-9.57962	-8.82095
10.6616	-0.849664	-5.41581
0.94352	9.83029	12.0293
-1.80859	5.93025	0.88446
10.6613	13.7002	0.404595
28.7642	27.2602	-6.39027
14.8321	10.7901	3.29987
24.593	11.7501	-17.535
7.90886	-7.62997	-2.50486
20.4218	1.09998	-1.04973
41.2336	14.6599	-4.45459
28.7635	10.7899	-1.54446
-12.9466	-5.71015	-2.50432
10.6603	-4.72019	-24.3292
14.8312	-13.4502	-9.29905
-3.22891	16.6097	-27.2389
30.139	3.01967	-15.5988
24.5919	4.00963	-8.81865
6.53176	8.83959	-4.45351
12.0787	-21.2205	3.30162
7.90754	-19.2705	-9.29824
2.36043	-12.4905	7.18689
0.941322	-5.71059	5.25203
-0.434788	20.4794	4.27716
5.1121	-24.1307	-9.2977
0.940992	6.91928	-10.2576
12.0779	-8.62077	3.30257
-5.98223	22.4292	-3.9573
-40.7263	16.6091	3.79784
-42.1454	17.5691	-0.567026
-47.6926	29.2091	-26.7419
-28.2137	14.659	-5.90676
10.6582	2.05897	-11.2316
-11.5729	3.01892	6.21351
-12.949	4.00888	-6.38635
-3.23111	11.7488	0.888785
32.9318	27.2588	1.36892
0.939674	0.108747	3.79906
12.0766	9.8287	11.0742
23.1705	3.01866	0.889326
5.11034	4.96861	-7.36054
6.52923	4.00857	0.889596
14.8281	-24.1315	0.409731
-14.326	4.96848	-1.04513
-17.1211	-23.1416	4.28
-24.0442	9.82839	2.34514
7.90468	26.2983	1.37027
-11.5744	3.01831	-12.2046
-17.1215	-17.3217	-27.7145
-50.4896	-4.72178	1.85068
-58.7888	-8.62183	-15.5942
-39.3529	15.6181	-2.49905
-35.182	-1.81192	7.19108
7.90392	13.698	17.3762
0.937806	-0.852004	2.34635
-10.1563	10.788	-1.04351
-4.60941	5.92791	-18.5034
-0.438524	-0.852136	9.12676
-5.98563	-9.58218	5.73689
7.90326	-28.0022	17.857
20.4161	8.83773	15.4272
16.245	8.83769	-3.4727
12.0739	17.5676	-10.7476
46.8178	-11.5024	22.2226
5.10771	-2.80245	-12.2023
2.3556	-4.72249	10.5828
-21.2945	-25.0925	15.923
-19.9186	-12.4926	4.76311
-10.1577	-10.5426	1.37325
-14.3288	-19.2727	17.3784
-22.671	4.00729	-9.29148
-3.23506	-17.3228	4.76365
-28.2182	2.0572	-4.92621
-32.3893	11.7472	-11.2261
-39.3554	-10.5429	9.12906
-12.9535	4.00707	7.67419
-17.1246	9.82702	11.5593
-25.4667	-0.853019	12.5195
0.935169	19.5169	2.3496
5.10606	19.5169	5.73973
10.6529	0.106848	0.894867
6.52484	7.8768	19.315
-15.7493	-4.72324	7.67514
-47.6984	-5.71328	-7.83473
28.7555	-7.63333	-2.01459
55.1574	6.91663	12.5205
25.9603	-1.81342	7.19568
27.3362	13.6965	-4.44419
-4.61293	25.3365	-1.03905
-0.44204	8.83645	-6.37892
-28.2201	28.2464	-2.98878
-17.1263	4.00636	1.85635
17.6176	-5.71368	28.5265
-15.7505	3.01627	9.62662
-10.1606	-24.1338	-7.83324
-0.442699	-10.5438	-9.76811
-5.98981	9.82614	-11.703
28.7541	4.0061	-6.85783
-0.443029	-12.4939	-5.8977
16.2409	-2.80399	-12.1976
31.5058	-0.854035	-3.46743
24.5826	-11.5041	-5.40229
-1.81947	2.05588	0.897841
-7.40958	-20.2342	6.22298
2.35131	-5.71421	-16.0669
-1.8198	20.4757	-1.53175
9.27409	-24.1343	-1.53162
24.582	3.01566	-1.53148
-19.9231	-18.3144	-8.31135
-8.78624	-12.4944	9.62879
-10.1623	-2.80448	8.65392
-0.444457	-2.80452	-9.28594
-3.23957	-2.80456	-2.49081
-42.1547	21.4354	-5.89567
-14.3338	17.5653	9.13446
-35.1889	-1.8147	4.2896
-11.582	3.01526	-6.37527
-8.78712	7.87521	5.26487
-4.61623	-1.81483	-13.155
-8.78734	-6.67487	-11.2199
-14.3344	15.6151	3.31527
7.89644	26.295	0.420409
14.8193	13.695	-0.554456
-12.9588	21.4349	-9.76432
20.4091	33.0749	6.22581
-19.925	-3.76514	6.22595
2.34889	-17.3252	-22.3639
-21.3012	-0.855227	-2.00878
-11.5833	-6.67527	-2.48864
16.2376	-22.1853	10.1115
12.0665	-13.4554	-13.1534
7.89534	-11.5054	-8.30824
-22.6778	-20.2354	2.8369
3.72413	-6.67549	-13.153
23.16	-32.8355	-21.8828
14.8179	-10.5456	-17.5177
-15.7552	-6.67562	-14.6076
-5.99431	12.7043	-12.1924
5.09958	9.82429	-6.37229
-26.8495	18.5242	-12.6722
-40.7386	13.6942	-20.907
-54.6278	18.5242	-4.43689
18.9881	-3.76589	6.22825
13.441	7.87407	7.20338
6.51792	29.204	4.29352
23.1588	-5.71602	-23.3363
-1.8243	26.2939	-11.2162
-36.5684	0.10389	4.77392
-31.0215	-1.81615	-3.94094
-19.9276	4.0038	-5.39581
-22.6797	-4.72624	-2.48567
-43.5349	-6.67629	5.26946
-21.304	-7.63633	10.1146
-61.5951	-23.1464	5.26973
-35.1932	26.2936	1.38487
-22.6803	-24.1365	-13.645
-37.9884	-16.3665	-0.54986
-8.79151	-14.4166	-1.52473
-29.6466	2.0534	-8.79959
-24.0567	-16.3666	1.86555
0.926158	-15.4067	4.29568
-10.168	-28.0067	-0.0691845
-21.3051	3.01323	6.23095
-8.79217	15.6132	-9.75891
-10.1683	-34.7869	-16.0588
-17.1344	-9.5869	-17.5136
-21.3055	-28.9669	6.72649
-17.1346	-6.67699	-16.0584
-12.9637	-7.63704	-3.93824
-28.2288	2.05292	7.6869
3.72006	-28.0071	-3.45797
7.89095	3.01283	15.9372
-3.24616	15.6128	5.2723
-10.1693	4.00274	12.0524
24.5746	-4.7273	-1.52243
38.4635	-11.5073	0.907708
12.0614	-10.5474	0.427843
24.5743	-3.76743	8.66298
21.7792	29.2025	-9.75689
28.7451	24.3425	-16.0568
6.51396	24.3424	10.5984
20.4029	9.82239	-1.02648
30.1207	13.6923	4.29865
14.8126	4.9623	22.2388
27.3255	-4.72774	4.29892
-0.452589	-12.4978	12.5341
-10.1707	-1.81783	-2.97581
13.4362	-9.58788	15.4443
-22.6839	-21.2279	2.36446
-6.00003	-4.72796	0.4296
3.71786	13.692	10.5997
12.0598	14.6519	-4.43013
13.4356	-26.0581	8.66501
35.6665	3.01186	-10.2349
23.1534	-4.72818	9.64028
20.4013	9.82177	6.73041
-15.7618	33.0717	12.0555
-10.1719	-7.63832	-1.51932
-8.79602	27.2516	-0.0641834
-11.5911	-3.76841	3.82095
9.26376	14.6516	-6.84391
7.88765	-11.5085	6.73122
18.9815	4.96146	5.27636
5.09243	22.4214	7.21149
13.4343	26.2914	1.39163
7.88721	9.82133	3.32676
5.0921	-6.67871	-5.3881
24.571	-9.58876	6.73203
21.7759	-31.8788	-2.97283
10.6388	-11.5088	-8.2977
21.7757	13.6911	4.78244
10.6386	8.83106	17.3976
20.3994	-6.67898	9.64271
28.7413	-19.279	1.87284
18.9802	-8.62907	-15.572
6.51011	-0.859112	2.36811
21.775	-7.63916	-12.6618
20.3989	1.0908	-27.6916
21.7748	-1.81924	-3.45148
17.6037	24.3407	-9.27134
-14.3454	14.6507	-11.2062
-24.0635	23.3806	6.23893
-15.7647	5.92058	2.84906
-25.4828	24.3405	-13.6358
-15.7649	35.9805	-0.540669
3.71402	23.3804	1.87447
3.71391	-18.3196	-5.3854
-31.0302	-23.1496	-7.33526
-44.9193	-20.2397	-12.6601
-11.5944	-2.80973	-13.14
-8.79953	-7.63977	-12.6599
-17.1416	-24.1398	-6.35972
6.50825	-2.80986	-4.90459
-6.00486	-4.72991	-1.01945
-6.00497	-32.84	-2.47432
-7.42408	-22.19	-8.78918
-31.0312	-6.68004	-2.47405
-36.5783	23.3799	-1.01891
-15.7664	10.7799	6.73622
17.6015	-0.860172	-9.74864
21.7724	8.82978	-1.01851
-14.3477	-13.4603	5.76163
-10.1769	-1.8203	-1.01824
18.977	-20.2403	15.9469
7.88293	-4.73039	-11.683
2.33582	-29.9604	-11.2028
-14.3483	-16.3705	3.3323
-15.7674	-0.860525	5.76244
12.0535	0.0994309	0.917575
-19.9386	3.99939	-1.51229
-21.3147	2.04934	-14.1122
-56.0588	-7.6407	-6.35702
-12.973	-13.4607	-6.83688
16.2239	-23.1508	-17.0217
16.2238	-47.3908	-7.33161
38.4547	-37.7009	-1.01648
39.8306	-13.4609	-8.29134
37.0355	2.04903	-2.47121
13.4284	-6.68101	-15.5661
35.6593	1.08895	-9.26594
30.1122	-12.5011	-32.0508
34.2831	-18.3211	-32.0507
24.565	-9.59119	-4.90053
24.5648	19.5088	-5.3804
0.914731	15.6087	-17.9953
-6.00838	7.86868	1.39987
16.2225	-17.3314	-0.0549922
3.7094	-9.59141	3.33514
0.914291	3.99855	6.74028
5.08518	23.3785	-8.78459
25.9401	1.08846	-15.0845
-1.83804	-12.5016	-15.0843
17.5979	-12.5016	4.31082
-29.6593	-12.5017	0.440954
3.70863	4.95828	1.40109
-10.1805	6.90824	-3.44378
10.6314	-12.5018	-5.37864
-0.462698	-17.3318	-11.6785
25.9392	-11.5119	-5.37837
17.5971	-2.81194	-9.26324
-6.01003	27.248	-8.7831
10.6309	7.86797	0.442035
20.3918	7.86793	24.6672
24.5626	1.08789	1.40231
24.5625	-18.3222	8.67744
18.9724	4.9578	11.5876
31.4853	-9.59225	3.83271
7.8782	6.90771	2.85785
-10.1819	-16.3723	1.40298
7.87798	-3.77238	10.6131
12.0489	-10.5524	9.65325
18.9718	1.08753	2.85839
23.1427	-5.72251	-5.37648
2.33054	3.99744	1.40366
5.08243	0.0973999	-0.531208
-19.9437	-29.9626	-5.87107
2.33021	-31.8827	12.0691
5.0821	-0.862733	7.7042
-19.944	11.7372	-4.89567
-17.1491	11.7372	14.9795
-11.6022	29.1971	13.5246
-36.5853	-20.2429	6.24974
-8.80744	-8.63295	0.924874
-18.5256	-1.823	1.88501
-12.9787	-27.053	-2.95986
9.25223	-36.7431	0.445279
25.9361	-16.3731	-10.2196
-10.184	-16.3732	-10.2195
6.4999	-13.4632	-0.0493153
-6.01321	-11.5133	0.92582
3.70468	11.7367	1.40596
16.2176	-16.3734	9.16109
-18.5265	-40.6134	-9.73877
7.87535	3.00656	-12.1686
-26.8688	22.4165	14.9815
-31.0399	13.6865	-1.00837
-26.869	-11.5136	8.20177
7.87491	-13.4636	-6.3481
10.6268	11.7363	-3.43796
12.0457	11.7363	-5.86783
10.6266	13.6863	10.6173
2.32747	-15.4138	-6.34756
27.3104	-18.3238	-1.50242
9.25025	9.81612	-22.3373
28.7291	-3.77392	-1.98215
32.9	8.82603	-4.89202
18.9679	-14.424	-1.50188
-8.81019	-2.81406	-7.80175
-10.1863	-28.0141	-2.95661
2.32659	-32.8441	-2.95648
-4.63952	-2.81419	0.928658
-29.6656	3.99577	0.448793
-7.43474	-0.864278	10.1389
-12.9819	6.90568	24.1941
-33.837	9.81563	5.2942
-44.9311	-7.64441	4.79933
-18.5292	30.1555	-1.00553
3.70171	-1.8245	12.0746
-17.1534	7.86546	-13.6203
-14.3585	-5.72459	6.25487
-11.6066	3.99537	-1.00499
-35.2137	1.08532	4.32015
-11.6068	2.04528	2.86528
14.7951	1.08524	-6.34458
23.1369	-6.68481	1.89055
10.6238	-40.6149	4.32069
14.7947	-3.7749	-1.00418
-4.64139	-12.5049	14.986
-24.0775	27.245	4.32109
-6.01761	18.515	0.451226
-10.1887	20.4649	0.451362
-28.2488	5.91488	-11.1885
-39.3859	16.5948	-16.0334
-43.557	8.8248	-13.1232
-31.0442	5.91475	4.3219
10.6227	10.7747	-8.77296
6.49462	4.95466	-2.95283
-31.0445	5.91462	9.66231
-36.5916	17.5546	-0.0425571
-31.0447	1.08453	1.41258
12.0412	-11.5155	2.38771
-3.26693	-1.82556	8.20785
16.212	28.2344	15.963
6.49385	34.0244	16.4431
6.49374	35.0143	1.41325
9.24563	14.6443	7.23339
16.2115	21.4242	16.9235
38.4424	0.0941769	5.77866
0.903303	-27.0559	6.25879
6.49319	-9.59591	-9.73107
-21.3279	-18.326	-17.4859
-39.388	-15.416	-19.4208
-25.4991	47.614	-6.34066
-12.9862	12.6939	-24.2805
20.3816	-31.8861	-10.2104
16.2105	-15.4162	0.934741
5.07342	-5.72622	-3.43012
6.49231	-24.1463	-0.519989
23.1332	13.6837	-2.94985
20.3811	3.00365	-11.6647
14.791	-17.3364	-12.6396
30.0989	5.91356	-9.72945
-6.02124	-16.3765	4.80569
13.4147	-10.5565	9.17082
7.86754	9.81343	5.78096
9.24344	26.2834	-9.72891
-25.5007	9.81334	-5.36377
10.6192	-3.77671	6.75636
-7.44089	10.7732	6.2615
2.32	-1.82679	-7.31337
2.31989	16.5932	5.78177
-12.9882	7.86312	12.0819
2.31967	-23.1569	24.682
24.5506	-15.417	12.0822
28.7214	-36.747	-2.45269
28.7213	-35.7571	-4.88256
30.0972	-14.4271	5.30258
17.5841	3.99285	14.5127
-17.16	4.95281	6.75785
-4.6471	6.90276	14.513
-18.5362	9.81272	0.45812
5.07068	18.5127	4.80825
-18.5364	-11.5174	-3.42661
-22.7075	13.6826	-4.40147
2.31835	6.90254	0.93866
-6.02376	-9.5975	-10.7012
6.48913	0.0924551	-13.6111
-24.084	1.08241	-1.49093
-26.8791	-4.73763	-24.2758
10.6168	10.7723	-22.8207
-18.5373	-19.2877	-40.7455
-42.1874	-12.5078	-8.27039
-32.4265	7.86219	-0.515258
-54.6576	-6.68785	-7.79012
-56.0768	6.9021	-1.48999
-61.6239	-1.82794	-6.81485
-56.077	12.692	-11.6597
-56.0771	19.502	-6.33458
-6.02519	8.82193	0.940553
-0.478301	4.95188	10.6307
-22.7094	28.2318	4.33082
-15.7865	25.3218	-2.94404
-12.9916	12.6917	-2.94391
-25.5047	-12.5083	0.941229
-24.0859	4.95166	-12.1536
-29.676	5.91162	-1.4885
-18.5391	10.7716	14.0216
0.89682	3.00153	6.26677
14.7857	20.4615	14.5169
16.2046	-5.72856	13.062
-17.1635	-9.5986	-15.0628
-19.9586	25.3214	4.33231
3.69127	17.5513	1.90245
-24.0868	-1.82874	10.1526
-7.44595	-13.4688	14.5177
-21.3351	-10.5588	7.24285
-17.1642	1.08113	-17.972
-4.65128	8.82109	-18.4519
27.2976	33.061	-6.81174
23.1265	25.321	3.85339
12.0324	-19.289	-7.30647
-19.9597	-5.72909	8.21866
-31.0538	15.6009	-11.1762
6.48506	8.82082	6.76393
-12.994	22.4108	3.35907
-24.0882	-0.869267	-9.2408
0.894732	16.5907	2.39934
2.31362	4.95064	-0.0305275
-7.44749	11.7306	-9.72039
-32.4306	5.91056	1.90474
-38.0207	-45.4795	-9.72012
-8.82382	-19.2895	-7.78499
-1.85793	-7.64958	-0.0298517
-15.79	17.5504	11.1303
-22.7131	-0.869664	-11.1746
-3.27726	3.99029	-9.23945
0.893634	12.6902	14.5207
25.9195	-16.3798	2.88082
48.1504	6.90016	4.33596
60.6633	5.91012	-0.0289055
32.8852	4.95007	1.42623
39.8081	-18.33	0.466365
27.295	18.51	-1.4835
18.9529	20.4599	5.31164
20.3718	-5.73011	-6.80823
-33.8514	-1.83015	-3.89809
-14.3725	3.98981	10.157
12.0294	-15.4202	-9.71782
-0.483685	-1.83028	-0.507689
-1.85979	21.4197	4.81745
-14.3729	29.1896	8.70258
25.918	17.5496	-3.89728
28.7129	-19.2905	-21.3571
34.2598	-25.1105	3.85799
34.2597	-11.5205	-15.5369
6.48155	-15.4206	-9.23674
-21.3396	-18.3306	7.24839
2.31033	-1.83068	11.6135
3.68622	-0.870724	8.22366
23.1221	5.90923	8.2238
12.028	32.0992	-4.87107
3.68589	7.85914	-5.35093
-24.0922	-3.7809	-14.5608
16.1987	10.7691	-25.7207
3.68556	26.279	12.5745
-1.86155	13.679	-21.3554
-31.0587	-23.1611	-8.75526
-8.82777	-28.0211	2.40488
-17.1699	14.6388	-3.89499
-15.794	-11.5212	12.0951
27.2919	3.98875	-5.84472
43.9758	-0.871298	-15.0546
10.6077	-12.5113	-19.4044
41.1806	-19.2914	-7.77931
37.0095	7.85857	4.34083
25.9153	8.81853	-4.38904
21.7442	-18.3315	-15.5339
10.6071	-35.7616	-2.43877
10.607	14.6384	-0.0236341
-0.487091	14.6383	-11.1685
-17.1712	18.5083	-4.86836
28.7097	20.4583	11.6168
16.1966	17.5482	23.2419
14.7775	12.6882	3.86204
-0.487641	-6.69187	-4.86782
-1.86375	-21.2419	12.0973
14.7771	-10.562	-6.80255
24.538	-3.782	3.86258
32.8799	-15.422	0.952718
27.2898	13.6779	13.5529
31.4607	23.3679	-0.982012
3.68259	-0.872181	4.82312
6.47748	-11.5222	-0.0217418
13.4004	16.5877	-18.9216
16.1953	10.7677	-16.9865
-6.03585	-9.60236	2.40866
-4.65996	0.0875985	-1.9562
-14.3781	27.2376	-12.1411
-29.6862	27.2375	-14.5559
-0.489289	17.5475	-6.8008
5.0576	6.89742	1.43434
0.886491	-7.65262	-10.1905
-21.3446	-16.3827	-14.5554
-7.45573	-14.4327	-14.0753
3.68116	-8.64275	-1.95512
9.22805	-14.4328	-0.499985
18.9459	-14.4328	-1.47485
5.05683	-24.1529	-1.47471
5.05672	5.90707	-6.79958
-25.5164	-18.333	-4.86444
-7.4565	20.457	-5.34431
-10.2086	14.6369	-16.5042
10.6033	22.4069	10.646
23.1162	17.5468	0.956097
-1.86694	2.9968	-1.95377
5.05595	2.03676	2.89137
-3.28616	-14.4333	-9.2285
12.0217	-19.2933	3.37164
-13.0044	-25.1134	-2.92823
-17.1755	-24.1534	2.89191
-1.8676	-31.8935	-6.79796
-8.83371	-34.8035	-16.0078
-6.03882	-53.2235	-8.25269
-6.03893	-24.1536	1.91745
-1.86804	-11.5236	-2.43242
25.9099	-10.5637	-8.74728
-7.45826	2.99627	-15.0471
9.22563	-6.69377	-9.70701
9.22552	-33.8438	7.73812
35.6274	-42.5739	-4.86174
17.5673	-28.9839	-0.0166056
7.84919	-6.69395	-2.43147
9.22508	10.766	-7.77134
42.593	27.236	-2.4312
30.0799	26.2759	-11.1611
3.67776	-16.3841	-9.22593
16.1906	-23.1642	-18.4358
-3.28846	-7.65421	-3.88566
-10.2116	-11.5243	-9.22552
-31.0667	16.5857	-11.1604
-28.2718	5.90566	-6.79525
-43.5799	0.0856117	-6.31512
-36.614	-7.65443	-3.40498
-28.2721	2.03552	-12.1348
-4.66523	9.80548	-0.494713
16.1897	2.99544	10.1704
20.3605	-2.82461	0.960557
5.05244	25.3153	-0.0143078
-8.83667	2.0353	12.5858
0.881217	-4.74474	2.89596
-11.6319	23.3652	11.1461
6.471	8.81517	17.9262
17.5649	1.07513	6.28637
34.2488	4.94508	-10.6785
71.7447	-17.345	-18.4334
28.7016	-10.565	-12.6132
2.29945	10.7649	6.28691
0.880338	39.8349	0.962044
14.7692	11.7249	12.5872
30.0771	0.084817	7.26231
28.701	8.81477	-1.94755
2.2989	28.2247	-14.5474
3.67479	7.85468	-12.6123
-26.8983	20.4546	-4.37715
-25.5224	2.0346	-8.24701
6.46946	3.98455	-9.70187
6.46935	0.084508	-31.0317
10.5972	18.5045	-27.6416
5.05013	27.2344	-5.33647
36.999	14.6344	14.5387
16.1869	19.4943	13.5638
0.8788	25.3143	7.74394
-26.8993	14.6342	4.83407
-15.8054	-7.6558	1.44421
10.5965	22.4042	-7.28566
-29.6946	2.03411	1.44448
-17.1817	-7.65593	-2.42539
-0.49786	12.684	-1.94525
-3.29297	2.99398	-8.74012
16.1859	-3.78607	-11.155
-1.87419	16.5839	-0.489847
21.7327	26.2738	2.42029
56.4766	-11.5262	5.33042
34.2455	-0.876243	13.5656
12.0144	-20.2563	11.1507
18.9373	4.94367	10.1758
-32.4478	8.81362	6.78596
-10.217	20.4536	4.8361
-17.1831	0.0835367	3.87623
-32.4482	-9.60651	0.966369
13.3897	20.4534	10.1765
-3.2944	10.7634	-0.968361
-3.29451	20.4534	5.33177
-6.04662	9.80332	6.78691
-10.2177	19.4933	8.72204
-14.3888	2.99323	11.6322
0.876053	5.90318	10.1773
14.7649	-15.4269	12.5925
46.7568	8.8131	19.8676
2.29472	-2.82695	19.8677
7.84161	-19.297	13.5679
-6.0475	4.94296	11.153
-4.67161	-20.2571	18.9081
6.46528	11.7229	-0.486739
50.9272	4.94283	-22.2966
32.8671	-8.64721	-16.4915
41.166	-27.0673	5.81367
17.5588	-17.3473	-0.486198
14.7637	-30.9373	-2.91606
-6.04838	-15.4274	-9.69593
-0.501486	9.80257	0.969208
7.8404	-24.1575	-4.37066
16.1823	4.94248	5.81448
35.6182	1.07243	-2.91539
20.3531	-5.73761	2.42475
3.66896	-7.65766	-4.85012
5.04485	9.8023	5.33502
-0.502255	1.07226	-15.5148
3.66864	-32.8578	-5.32971
-11.6395	-21.2478	-20.8396
-21.3576	24.3221	-23.7494
-46.3837	-22.2079	-19.8793
6.4632	-15.428	-5.82417
17.5571	-13.478	-10.174
14.762	-1.83805	1.9311
2.29187	-0.878097	7.75124
21.7278	-16.3881	-0.00362981
21.7276	5.90181	-10.1735
16.1805	1.07177	-1.93836
38.4114	-28.9883	-11.6282
42.5823	5.90168	19.3919
34.2402	19.4916	-14.538
13.3851	5.90159	-0.962819
5.04299	-18.3385	3.38732
-11.6411	5.90151	1.45245
-0.504233	1.07146	-18.9024
20.3507	-11.5286	-15.5123
-33.8725	-5.73863	-15.5121
-6.05156	-26.0787	-5.82201
3.66633	-28.0287	-8.23687
-11.6418	-21.2488	-0.481738
3.66611	-13.4788	3.3884
-11.642	-18.3388	2.90853
-14.3941	-31.8989	3.38867
-3.30022	-0.878936	-12.6012
49.5037	-4.74898	-4.36606
21.7256	6.89098	1.93407
10.5884	17.5409	5.33921
32.8623	4.94089	-32.9557
38.4092	31.1008	-12.1205
-3.30088	5.9008	8.24961
5.04101	-1.83924	7.75475
24.5199	-4.74929	-0.960116
55.0928	12.6807	3.39002
25.8957	6.89062	4.84515
25.8956	-22.2094	16.9653
-0.50654	-8.64947	12.6004
0.86935	2.99049	-10.1694
3.66424	3.98045	-7.7543
10.5871	-6.6996	-6.77917
-3.30198	23.3604	-1.93403
5.03991	2.03031	-15.0289
9.2108	-11.5297	1.45624
12.0057	-14.4398	4.84637
9.21058	10.7602	0.00150643
6.45847	-16.3899	-2.90836
13.3814	-14.4399	14.5518
-1.88375	-22.21	25.2169
2.28714	34.01	8.73205
-15.816	10.76	0.977182
-11.6451	-6.70008	-0.957683
24.5178	28.2199	4.36745
-8.8503	7.84983	-6.77741
5.03859	-29.9802	5.34272
2.28648	-31.9003	-5.81714
23.0984	-1.8403	-15.987
20.3463	-9.61035	-0.476872
6.45715	-19.3004	0.498264
-10.227	-15.4304	-8.7266
-6.05607	-25.1205	2.91353
-14.3982	-21.2505	-1.45133
-14.3983	-13.4806	-4.3612
-24.1164	-12.5206	-14.5311
-11.6465	6.88934	-1.45093
-4.68062	-1.8407	-7.75079
-33.8777	15.5893	10.6693
16.1742	5.89921	8.25448
31.4391	9.79917	-15.9854
30.0629	11.7191	0.49975
14.7548	28.2191	6.79989
9.20772	-2.83097	9.21502
21.7206	7.84899	-10.6598
30.0625	8.80894	12.1253
20.3444	15.5889	6.30543
20.3443	18.4989	-15.5044
24.5152	26.2688	-7.2693
25.8911	25.3088	-0.474168
-0.511046	17.5387	-8.72403
5.03584	15.5887	-1.9289
10.5827	-17.3514	5.34624
9.20662	2.02859	-16.4786
24.5145	-16.3915	-13.5685
16.1724	10.7585	-17.4384
24.5143	-14.4415	-8.22822
41.1552	-18.3416	-6.29309
28.6851	-12.5216	-1.92795
12.001	-5.74167	-7.26782
-26.9141	-29.9817	-5.81268
-26.9143	-12.5218	-0.952546
12.0006	14.6282	-3.86241
0.863526	-22.2118	6.80272
21.7184	-19.3019	14.5579
35.6073	-27.0719	5.34799
31.4362	-16.392	-5.81187
-4.68391	-4.75203	4.37326
-10.231	-3.79207	-13.5666
-10.2311	-2.83211	13.1035
-4.68424	8.80784	-17.9313
-8.85535	8.8078	-6.29119
10.5805	-7.66225	-17.9311
-14.4026	-6.70229	-0.470924
-11.6507	-4.75234	5.82921
7.82821	-6.70238	-3.38065
-0.513902	-19.3024	-2.90052
16.17	20.4475	-4.83538
-10.2321	-4.75251	0.984751
32.8538	-16.3926	0.984887
6.45166	0.0773997	-7.74498
42.5715	2.02736	-3.37984
17.5454	34.9973	-2.89971
-1.89067	26.2673	-0.949573
-19.9938	2.02722	3.40056
7.82711	5.89718	2.9207
-17.199	-4.75287	2.92083
-38.0541	-6.70291	12.611
-0.515221	-13.483	4.3761
7.82667	-17.353	1.46624
-8.85744	1.06696	-3.85863
7.82645	-23.1731	-4.35349
7.82634	9.79687	-15.9784
-4.68677	27.2268	-12.1082
-8.85788	5.89678	-31.9831
17.544	-8.65326	-17.433
0.8599	-7.66331	-3.37782
-0.51621	-3.79335	-2.89768
-1.89232	-1.84339	-10.1575
-17.2004	-2.83344	4.37759
-13.0295	28.2165	-2.40227
2.27835	-11.5335	9.22286
-8.85876	-15.4336	12.613
-29.7139	9.79638	1.94813
-24.124	12.6763	0.0132657
-10.2351	13.6663	-5.8066
-24.1242	1.06625	-26.6415
-10.2353	-1.84379	-6.28633
9.20058	29.1762	6.80881
-8.85953	35.9561	-0.466058
-15.8256	20.4461	-1.92092
-11.6547	-19.304	-10.1558
25.8841	2.02599	-3.85565
20.337	7.84594	1.94948
27.2599	-14.4441	-16.9504
30.0548	-16.3941	-4.35025
11.9947	7.84581	2.92489
-6.06541	-7.66423	10.68
-18.5785	13.6657	-4.34984
-3.31363	-1.84432	3.40529
-4.68974	-17.3544	12.1354
0.857153	-13.4844	11.1756
-14.408	-20.2645	-2.8943
-6.06607	-38.6845	-0.464166
-6.06618	4.93546	5.35597
-18.5793	-9.61459	1.4711
-7.4854	2.98537	-5.30876
-4.69051	8.80532	-0.943626
-0.519616	23.3553	-6.28349
-24.1267	-5.74476	4.86164
-21.3748	-19.3048	11.6568
-31.0929	-24.1649	-1.43808
-21.3751	5.8951	4.86205
-19.9992	-13.4849	7.29219
-46.4013	-27.075	3.90232
-58.8714	-23.175	3.40746
-78.3505	-21.2551	1.47259
-38.0596	-14.4451	-13.0623
-35.2647	-15.4352	-9.19214
-38.0598	-17.3552	8.748
-36.6409	-13.4852	-0.941868
-10.239	-9.61529	13.1133
-31.0942	-8.65534	14.0734
18.9147	15.5846	19.4135
31.4276	7.84457	20.3887
6.44452	-23.1755	8.74881
2.27341	-21.2555	-3.85106
-14.4107	-15.4356	-4.82592
-7.48781	-17.3556	6.81421
-15.8299	-17.3556	3.90435
-33.89	-26.0857	0.994483
-3.31714	-8.65573	-13.0604
-17.2063	-23.1758	-11.1252
7.81964	-37.7258	8.74989
36.9735	-8.65587	3.41002
-13.0356	-12.5259	-2.88984
-3.31769	-25.126	0.515294
-4.6938	-12.526	14.0754
-15.8309	-5.74604	-12.5794
3.64798	-16.3961	17.4807
2.27187	8.80387	3.90583
-7.48924	-11.5362	-5.30403
-14.4124	-21.2562	-7.25389
0.852538	-31.9063	-8.21376
3.64743	-1.84631	-10.6436
6.44232	-25.1264	-0.458489
6.44221	12.6736	-3.84835
-3.3189	-10.5764	0.516781
5.02299	4.93351	-9.66808
-10.2421	0.0734703	0.0220514
-4.69523	-4.75657	0.517187
9.19366	-15.4366	-5.79768
-13.0375	-4.75666	-0.457543
14.7404	-15.4367	2.45259
10.5693	-8.65675	-0.457273
-0.524781	-18.3468	-10.6421
-22.7559	3.97316	10.208
10.569	9.79312	17.9631
-10.2431	1.06307	-0.936732
-21.3802	-5.74697	8.7534
-7.49133	4.93298	18.9385
-17.2094	24.3129	20.3937
-17.2095	16.5729	2.45381
2.26934	-3.79715	10.2089
0.85023	27.2228	15.0541
-43.6119	13.6628	-3.36579
-7.49199	4.93272	-16.4607
24.4999	-7.66732	12.1445
21.7048	0.0726315	0.51962
-8.86832	-11.5374	5.36475
-29.7234	-6.70746	6.81989
-3.32154	-6.7075	7.78002
6.43935	-6.70755	0.0251602
-0.526759	-9.61759	-1.4297
-7.49287	20.4424	0.52043
-21.382	-4.75768	4.87057
-22.7581	-10.5777	-0.454299
-42.2372	-12.5278	-4.81916
-10.2453	-49.3678	-13.054
25.8746	-1.84785	5.36611
18.9085	15.5821	0.0262415
17.5324	12.6721	-23.7186
27.2503	-29.988	-15.4835
9.19014	-22.218	-11.5984
0.848033	-5.74807	5.36678
-14.4171	-12.5281	-8.70308
9.18981	-11.5382	10.2121
13.3607	3.97179	-5.79281
-15.8364	-18.3483	-14.5077
-26.9305	8.8017	-19.3525
-26.9306	-5.74834	-0.452407
-1.90474	-3.79838	-3.84227
27.2492	15.5816	-5.29714
35.591	-10.5785	-6.272
23.0779	-22.2185	3.41813
16.1548	5.89144	6.82327
13.3597	3.9714	5.3684
14.7356	4.93135	11.1885
-8.87151	22.3913	6.32867
-7.49562	22.3913	1.96381
30.0433	29.1712	-14.5061
10.5642	14.6212	-13.5459
28.6671	-2.83887	5.36922
10.5639	8.80109	15.0594
32.8378	-3.79896	13.1245
30.0427	-5.749	8.27962
18.9056	-10.579	15.0598
0.845506	-15.4391	15.0599
20.3244	3.97087	-0.449974
7.81129	-11.5392	1.48516
13.3582	-36.7692	19.4253
-13.0439	14.6207	7.30543
-22.762	-9.61931	8.76057
5.01585	-18.3494	1.9657
-1.90726	12.6706	-17.9092
20.3236	-0.889444	-8.20403
13.3575	-16.3995	-12.0889
-17.2156	-15.4395	7.30624
9.1863	9.79042	5.37138
-10.2498	32.0804	-2.87849
3.63908	19.4803	16.0366
25.87	25.3003	18.4518
0.843857	27.2202	3.91692
18.9037	17.5302	-1.42295
45.3056	2.02016	0.527189
17.5275	30.1301	5.85232
25.8694	5.89007	-15.9575
2.26231	-4.75997	-4.81241
5.0142	-8.66002	-1.42227
21.6981	-28.0401	1.96786
-17.217	3.96989	-3.357
0.842868	-19.3102	-1.90187
6.43276	-37.7302	-17.9067
11.9796	-29.0002	-23.7116
18.9025	-15.4403	-6.74646
9.18443	-9.62033	-11.1113
7.80832	-23.1804	-2.38119
36.9622	-30.9504	-2.38105
-1.9099	3.96954	-11.1109
-33.902	-20.2705	-6.26578
-13.0471	-2.84055	0.529351
-26.9362	-10.5806	-3.83551
-8.87634	14.6194	4.87962
24.4915	-14.4507	-10.1352
9.18344	-16.4007	-11.1101
20.3203	3.96923	-4.80997
-36.6548	36.9092	1.49016
-43.6209	33.9991	2.9453
-1.911	1.0591	3.42543
30.0379	-1.85094	0.0355678
63.4058	15.579	4.8807
59.2347	-3.80103	3.42584
60.6106	-10.5811	-0.444027
16.1485	-10.5811	2.94611
24.4903	-25.1312	6.33624
11.9772	9.78879	-1.89862
-3.33088	-8.66125	19.4315
35.584	-19.3113	18.4566
0.839902	-15.4413	-7.71822
-18.5962	-24.1714	-25.6581
-21.3913	3.96857	-2.87295
-0.536428	6.87853	6.33719
-3.33154	21.3985	-10.1327
14.7284	12.6684	-1.89754
0.839242	-2.84161	-8.1974
-20.0159	-28.0417	-15.4723
-4.70798	-9.6217	-10.6271
-21.3921	9.78826	-8.197
-28.3152	17.5282	-6.74186
0.838693	12.6682	13.1333
-14.4264	19.4781	-6.26159
9.18047	9.78808	-7.23646
23.0694	18.488	9.74368
10.5563	13.658	-12.5612
-0.537857	18.488	-15.9511
21.693	47.5879	4.40408
3.63292	15.5779	-3.35078
20.3168	8.79782	1.49435
41.1287	0.0677749	7.31449
35.5816	9.78773	8.76962
7.80348	-4.76231	-5.28524
-1.91463	6.87764	-6.26011
2.25626	23.3476	-8.19497
-28.3168	-14.4524	-1.89484
-49.172	-4.76249	3.9253
-31.1121	34.9875	-10.6246
-6.08618	28.2074	8.77057
14.7257	16.5674	1.4957
-21.3944	-27.0827	3.43084
-43.6255	15.5773	11.681
-24.1466	15.5772	-10.6239
-8.88172	-14.4528	-12.0788
-4.71083	-5.75284	-18.3786
32.8281	-1.85289	-5.28348
45.2979	1.05707	-23.2233
27.2378	21.397	-25.6532
13.3487	-13.493	-1.41308
-20.0194	-35.7831	-1.89294
-24.1475	15.5769	-6.25781
13.3484	6.87685	22.8273
3.63029	-13.4932	3.92746
5.00618	-29.9932	10.2276
-6.08793	-15.4433	-5.28227
-4.71204	-2.84333	-24.6771
17.5188	-1.85337	12.643
-7.50726	18.4866	0.043137
-21.3964	-25.1335	0.0432722
-13.0545	2.97649	5.86341
-20.0206	-29.9935	10.2285
-36.6617	-23.1836	6.34368
-39.4568	-13.4936	-9.64619
-25.5679	-30.9537	17.5039
-38.081	-23.1837	2.47408
-32.4911	-4.76377	10.7092
-39.4573	-22.2238	-8.68565
-18.6024	2.97614	2.95449
5.00453	26.2561	-7.71038
9.17542	-11.5439	5.38476
11.9703	4.92601	-14.4901
7.7992	2.01596	0.0450293
-11.6799	-13.4941	9.75016
-14.432	15.5759	-10.6197
-0.543131	16.5658	4.41043
3.62776	19.4758	-2.86443
7.79865	35.9457	-21.2843
21.6875	11.7057	2.47584
28.6534	-18.3543	-9.64402
-11.6807	0.0656115	-12.5539
-15.8518	-25.1344	5.86625
-14.4329	16.5655	-10.6186
-6.09101	2.97548	5.86652
-7.51012	-4.76457	12.6467
-10.2622	9.78539	13.1418
-3.33934	27.2153	2.47692
-32.4934	5.8853	5.38706
-60.3146	4.92526	-17.3978
-33.9127	-18.3548	3.93233
-14.4338	-13.4948	-0.912538
-10.2629	-10.5849	4.4126
-0.544999	27.2151	-3.34227
10.5489	6.87504	0.0478678
-33.9132	-11.545	0.0480029
2.24967	2.97495	-3.82186
6.42056	7.83491	7.80327
6.42045	-27.0851	4.41341
-3.34066	-26.0952	4.41354
-3.34077	7.83477	-5.27632
-43.6319	3.96473	-5.27619
-45.008	1.05468	-8.68105
-33.9141	14.6146	1.02408
-3.34121	2.0146	12.1692
9.17168	8.79455	-1.40565
21.6846	6.87451	-12.5505
-0.546537	0.0644636	-1.40538
-24.1536	13.6544	-5.77024
16.1372	32.0744	-12.0701
16.1371	21.3943	-4.31497
18.889	-5.75571	-18.8498
24.4789	-1.85576	8.7803
-13.0602	4.9242	20.4204
-6.09431	11.7042	-2.85943
4.99958	-21.2659	5.87071
16.1365	-6.71593	-7.22416
-4.71864	-13.496	0.545977
-35.2917	-43.556	1.50611
-21.4029	-6.71607	10.2362
7.79403	-16.4061	10.2364
21.6829	0.0638455	-2.36348
16.1358	-2.8462	-3.81835
-10.2663	-0.896243	-8.18321
0.827595	-4.76629	11.2119
-29.7455	8.79367	13.1471
-24.1556	15.5736	18.9672
-21.4037	33.0336	8.78233
-1.92484	39.8135	10.7175
18.887	36.9035	14.6026
14.7159	4.92345	2.48273
23.0578	-8.6666	-12.0671
17.5107	-0.89664	1.508
2.24561	-13.4967	-9.15686
16.1345	-25.1367	1.02827
27.2284	-1.85677	12.6534
-4.72072	15.5732	-4.31146
-10.2678	2.01314	9.26368
-1.92594	7.83309	19.9288
14.7149	-9.62695	-9.15605
-8.89216	-22.227	-2.36091
3.62073	-26.097	-9.63578
-31.1234	-16.4071	-4.79064
-21.4055	7.83287	-27.0955
6.4154	-10.5872	-10.1154
3.62029	-10.5872	-9.15524
-8.89282	-11.5473	-2.8551
-24.1579	2.0127	4.42003
-0.551042	-30.9573	3.44517
-6.09815	-23.1874	6.3553
-32.5003	-19.3174	23.8154
-46.4324	-4.76748	-14.9744
-42.2615	10.7425	-7.21929
-42.2616	-24.1776	-11.5692
-28.3297	-0.897611	3.44598
-11.6888	24.3023	-9.15389
-10.2699	5.8823	-2.35875
-42.262	-9.62774	8.78638
-8.89414	-42.5978	-3.81348
4.99475	-33.8678	-0.903347
-3.34736	-29.9979	-0.423211
-15.8605	-24.1779	7.33192
9.16542	-33.868	7.81206
24.4733	-1.85801	-6.72281
41.1142	0.061947	-6.72267
2.24209	12.6619	4.90246
-26.955	8.79186	4.4226
-21.4081	-2.84819	10.7227
-11.6902	0.0617704	13.1529
31.3957	1.05173	3.94301
2.24154	1.05168	-13.9969
21.6774	3.96164	-11.0867
16.1303	-15.4484	6.85341
-7.51979	10.7415	-6.72145
-1.9299	-24.1785	-3.81132
21.677	-9.62854	16.0638
31.3949	43.7114	-7.69605
3.61677	2.97137	4.42409
-11.6913	-20.2787	-2.85078
6.41155	-10.5887	-9.63064
9.16344	14.6112	-4.78551
13.3343	0.0611964	-11.5654
21.6762	26.2512	-24.6602
-8.89689	15.5711	9.7649
-1.931	17.5211	14.61
9.16289	17.521	-7.69483
4.99178	26.251	-16.4247
-8.89733	22.3809	-2.35456
-40.8464	35.9409	5.40057
-39.4705	14.6108	0.0607084
-28.3337	8.7908	-8.66916
-17.2398	-14.4592	-2.84902
-29.7529	18.4807	-3.80889
-24.163	-7.67933	-4.30375
-17.2401	5.88062	4.90638
7.78579	-1.85942	2.49152
-22.7873	0.0605342	8.31165
-36.6764	8.79049	-3.32821
-18.6165	-0.899554	-4.30308
-0.556646	11.7004	0.55706
18.8792	13.6504	-4.7828
9.16113	-0.899687	9.76733
-1.93298	6.87027	-0.897535
-11.6941	4.92023	-16.4224
-11.6942	19.4702	-9.62726
14.7077	0.0601368	-6.23713
18.8786	22.3801	-2.84699
0.818475	2.01005	12.6631
-1.93364	4.92	1.03828
-18.6177	-21.27	0.558412
14.7071	0.0599161	-0.416453
-6.10496	-31.9201	2.49368
-18.6181	-6.72017	-2.35118
3.61282	-2.85022	1.03895
10.5357	-6.72026	9.27409
42.5276	2.0097	6.85922
32.8095	-16.4103	-18.3556
-4.72962	-8.67039	-2.84551
-31.1317	-1.86044	-9.14537
0.817156	-7.68048	-9.14524
-31.132	-6.72053	7.3399
-21.4141	-8.67057	-13.51
6.40683	-13.5006	-6.71483
9.15872	-2.85066	-13.9897
4.98761	-1.8607	-5.25956
11.9535	-7.68075	-24.6544
-60.3296	6.86921	-16.4193
-42.2697	15.5692	-7.20916
-33.9278	-1.86088	-19.809
-14.4489	-4.77092	-3.32389
-11.6971	5.87903	-7.20875
9.15784	-11.551	-13.0136
-4.73127	-26.1011	-4.77848
13.3286	-10.5911	-0.893344
17.4995	-21.2711	0.561791
-0.560602	7.82881	-4.77807
24.4653	15.5688	0.562061
31.3882	0.058724	-21.2628
-8.90293	7.82868	-15.4427
4.98596	8.78864	-2.34753
-0.561151	9.77859	4.4326
7.78074	-11.5515	-6.71226
14.7036	-15.4515	16.0729
20.2935	17.5185	2.00301
21.6694	-9.63159	14.6181
42.5243	-12.5416	18.4883
-0.561811	-17.3717	-12.0516
-22.7929	-17.3717	-12.0515
-13.075	-22.2318	-2.34632
-10.2801	-14.4618	-7.68618
13.3267	-16.4118	-4.29605
7.77964	-25.1419	-0.890911
-18.6225	-24.1819	-0.890776
-0.56258	-23.192	11.7094
6.40331	-13.502	-9.14051
7.7792	-9.63207	-3.32037
16.1211	0.0578852	10.7348
36.933	7.82784	-3.8001
50.8649	-10.5922	4.43503
17.4968	-10.5922	-5.25483
18.8727	14.6077	-22.2197
32.8045	-6.72234	-8.65956
31.3854	9.77762	-11.5544
2.23132	0.0575761	5.41071
0.812211	2.00753	2.50085
-4.7349	4.91749	-7.20402
-4.73501	9.77744	-0.888884
-7.53012	-2.8526	-5.74875
-22.7952	1.04736	-11.0736
-1.94034	13.6473	17.5315
16.1196	-16.4127	11.7117
23.0424	7.82722	-5.74821
10.5293	46.6172	7.34693
4.98222	2.00713	3.46206
-0.564887	-11.5529	4.9172
-3.36	-21.273	-18.3477
2.22989	19.467	0.567468
2.22978	18.477	-3.7974
10.5287	8.78691	6.86774
11.9476	10.7369	2.00787
-0.565547	31.0768	2.00801
-21.4207	-17.3732	-12.0469
-25.5918	-30.9633	8.80328
-18.6259	10.7367	19.9484
-24.173	9.77665	12.6735
7.7759	3.9566	-5.25132
-6.11321	9.77656	-4.77118
2.22868	29.1565	3.46395
16.1176	10.7365	-8.65591
21.6645	-5.76357	1.52922
32.8014	0.056384	-4.29064
17.4932	-3.81366	-7.6805
13.3221	-17.3737	-0.40537
-6.11398	23.3363	3.46477
-0.567085	-4.77379	-1.8601
27.2108	18.4762	-6.22496
9.1507	4.91612	1.05017
-1.94341	2.96607	-0.884694
-35.3115	-38.704	-21.2546
-15.8756	8.78599	2.98558
-7.53374	12.6559	17.0407
-10.2859	6.8659	-0.884153
23.039	-8.67415	1.53098
-11.7051	-28.0542	5.41612
-32.5172	-60.0342	-2.83375
7.77371	-18.3643	-9.61361
9.1496	2.00568	6.37652
11.9445	20.4256	5.41666
-1.94462	-37.7444	-6.22321
13.3203	-4.77445	-5.74307
-3.36384	-14.4645	0.0770632
30.004	-21.2745	-10.5878
7.77294	-26.1046	9.78233
-18.6292	-34.8346	3.46747
3.60172	-27.0947	-1.8574
2.22561	2.96528	-1.85726
-8.9115	-25.1448	2.01287
28.6274	-12.5448	-8.15699
0.806278	-10.5949	-7.67686
0.806168	-23.1949	11.7183
-20.0489	15.5651	2.50841
11.9429	8.78502	-0.88145
10.5238	2.96497	-7.67631
9.14773	-6.72507	-11.0662
-3.36538	10.7349	-2.83104
-0.570491	6.86484	-3.79091
6.3954	-11.5552	5.89923
-6.11771	-4.77525	11.7194
0.805179	3.95471	5.4195
3.60007	2.00466	-23.1854
9.14696	-13.5054	-15.9102
4.97585	17.5146	-6.7001
-18.6313	20.4245	-22.705
-24.1784	4.91449	-1.37483
-10.2895	-2.85556	4.92531
-22.8026	2.9644	13.6554
-17.2557	24.2944	4.92558
-33.9398	-2.85569	-0.399287
-26.9739	10.7343	-3.78915
-14.461	8.78422	2.99098
-18.6321	-6.72582	0.0811181
-39.4872	1.04413	-14.9487
-7.53836	24.2941	-6.21861
9.14553	18.474	3.47152
16.1114	10.734	-0.398341
13.3163	-17.376	-12.0382
-32.5218	-5.76609	13.6569
-11.7099	10.7339	6.38206
-13.086	6.86382	-5.7378
7.76887	17.5138	-4.28267
-6.12024	8.78373	16.5675
-29.7703	22.3737	-21.2474
-15.8815	14.6036	-6.21726
-26.9756	15.5636	11.7229
-20.0527	-29.0164	-9.12699
-36.6938	-17.3765	-18.3369
-17.2579	2.96347	-16.4017
-0.574007	9.77343	-11.0616
-11.7111	0.0533818	3.96855
-6.12123	-7.68666	-1.85131
20.2807	13.6433	2.51382
2.22055	-14.4668	-8.15104
25.8274	-11.5568	7.35909
27.2033	-12.5468	2.51423
11.9382	-12.5469	-9.60564
0.801113	-23.1969	-6.2155
7.767	-16.417	-7.19037
14.6899	-2.85702	15.1148
18.8608	-20.2871	6.3849
10.5187	-12.5471	-0.394962
6.39056	-30.0071	2.99517
-6.12255	-28.0572	-0.394692
2.21934	-26.1072	3.47544
38.3392	1.04272	-11.0594
10.5181	-17.3773	-8.64429
17.484	2.00263	-11.0592
2.2189	8.78259	-10.084
13.3128	5.87254	14.6361
20.2787	-13.5075	22.8713
23.0306	-0.907545	6.38639
31.3725	1.04241	-18.3335
21.6544	-3.81763	0.0866599
-18.6368	16.5523	-3.3032
-14.4659	-8.67772	8.33693
-11.714	-37.7478	25.3021
21.6539	-30.0078	3.9722
42.5088	-6.72785	-4.75766
-3.3723	-20.2879	-12.0325
7.76459	-8.67794	2.99761
-6.12452	16.552	-12.5123
-8.91963	4.91197	-10.5771
18.8583	12.6519	3.47801
21.6531	-12.5481	2.51815
21.653	14.6018	0.0882818
-7.54407	14.6018	2.51842
-1.95418	13.6417	-5.73145
-25.6043	5.8717	-6.69131
-40.8694	-9.63834	4.93382
-18.6385	-3.81838	6.38896
-0.578623	7.82157	30.6291
-7.54473	-2.85847	-12.5108
-7.54484	12.6515	-18.8106
7.76305	-3.81856	-5.7305
46.6779	23.3314	3.97463
39.7118	-2.85865	5.90977
18.8567	-3.81869	13.6649
-1.95539	-10.5987	9.79504
20.2755	1.04122	-13.9648
18.8564	-25.1488	-10.5747
14.6853	-60.0389	-15.4196
9.13817	-41.6189	-11.5344
27.1981	2.96104	1.06571
38.3349	-3.819	-8.63915
38.3348	1.04095	11.251
53.5997	1.04091	2.02612
52.2236	2.00087	16.5763
16.1035	-9.63918	3.97639
16.1034	3.95078	-11.0535
-3.37571	8.78073	-18.3283
-11.7178	-6.72931	-0.868204
-36.7009	-12.5494	-7.18307
14.684	-48.4294	-6.20793
2.21385	-27.0994	-4.2728
3.58974	12.6505	-4.27266
-0.58137	5.87047	2.52247
-11.7185	-2.85958	-14.4424
-22.8126	2.96038	-14.4423
11.9313	23.3303	-5.72712
-25.6078	-6.72971	-0.866987
-18.6419	11.6902	-5.72685
-1.95803	-1.8698	7.36828
23.0249	13.6402	10.7584
34.1618	11.6901	2.02855
29.9906	-14.4699	-0.386312
-8.92447	-11.56	1.54882
7.75942	-16.42	15.124
2.21231	-1.87006	3.00409
-18.6428	7.81989	0.0942291
9.13509	19.4598	0.589364
11.93	-25.1502	-12.5055
24.4429	-11.5602	-8.14037
-4.75424	-13.5103	13.6698
25.8187	-14.4703	13.6699
13.3055	-17.3804	25.31
-21.4386	-5.77042	14.1502
-24.1907	1.03954	3.98031
-3.37879	-16.4205	-2.81455
9.1341	7.81945	10.2806
2.21099	1.03941	-4.26928
-0.584117	17.5094	-14.4391
-26.9862	2.95932	-2.81401
-28.3623	14.5993	5.91612
14.6806	14.5992	-19.2837
17.4754	7.81919	-1.35861
6.38133	4.90914	0.591527
-6.13178	-30.0109	-7.17834
24.4411	-30.9709	-17.8432
-11.722	-2.86099	-3.77307
-14.4741	-1.87103	-3.29293
34.1588	-5.77108	-16.8678
28.6117	-13.5111	-10.0727
11.9276	-16.4212	-5.22753
18.8505	4.90879	-6.68239
31.3633	5.86875	-7.65726
2.20924	-35.8013	-6.20212
-7.55187	-45.5213	-2.81199
-13.099	8.77861	-3.29185
-10.3041	9.76857	-9.11172
-3.3812	-15.4615	-14.4366
42.4997	-2.86152	4.46355
39.7046	-12.5516	-0.381311
16.0975	4.90839	-6.68118
7.75536	5.86835	3.00896
27.1912	-2.8617	1.55409
20.2681	6.85826	0.0992301
27.191	31.0682	11.2594
39.7039	5.86817	1.5545
-31.1602	-0.911872	2.03464
-21.4423	1.99808	11.7398
-18.6474	6.85804	21.4299
-1.96352	-7.692	12.7
23.0194	4.90795	3.01018
11.9253	-8.68209	-4.26469
4.95915	-7.69214	-13.4746
-1.96396	0.0478188	-7.65442
0.787928	-21.2822	0.595717
-0.588182	-1.87227	5.44085
0.787708	-15.4623	10.286
-11.7254	-29.0224	7.85612
-7.55451	-32.8924	20.4713
10.5054	-21.2824	-5.22361
-0.588732	-0.91249	13.1965
-31.1618	-29.0225	5.92166
-26.991	-10.6026	-1.8332
-25.6151	5.86738	7.85693
-22.8202	33.0173	0.102069
-6.13628	8.77729	-1.8328
-10.3074	27.1972	1.07734
-35.3335	27.1972	-10.5625
-24.1966	9.76716	-9.10739
-20.0687	10.7271	2.53274
-17.2738	-8.68293	-13.4721
6.37606	-29.023	-8.13199
7.75195	3.94698	-7.17185
-13.1032	8.77694	12.2233
-8.93227	36.8869	-2.80658
-10.3084	19.4568	11.7436
-43.6765	13.6368	6.89869
-31.1636	-27.1032	5.92383
-11.7277	-29.0233	-2.31104
-20.0698	6.85667	-0.855904
-22.8219	10.7266	-11.5208
-24.198	5.86658	14.6544
-17.2751	-8.68346	-7.1705
-7.55726	-13.5135	15.1346
-14.4804	3.94645	17.0698
-31.1645	10.7264	5.92491
-10.3096	-6.73364	6.90004
-20.0707	-16.4237	-12.0148
-14.4808	-7.69373	9.31531
4.95508	19.4562	4.95045
-3.38703	1.99619	-0.374417
-11.7291	-36.7939	4.95072
-8.93425	-30.9739	-2.80415
7.74964	-6.73395	-4.25901
-0.592468	-20.294	17.5661
7.74942	-34.844	6.90126
-10.3107	-0.91408	-7.64861
-18.6528	21.3759	3.01653
-35.3369	9.76583	5.44666
-13.106	-24.1942	-11.5182
-24.2001	-4.78426	0.601935
7.74876	8.7757	-2.80293
-10.3113	-0.914345	13.2022
-7.55946	14.5956	-3.76266
14.6714	-2.86443	0.107475
3.57732	-25.1545	-1.34739
7.74821	-13.5145	-10.5573
3.5771	17.5054	7.86288
-1.97001	9.76539	-3.28198
7.74788	5.86535	-0.371849
-6.14123	-6.7347	9.81329
-20.0733	-38.7147	1.56342
4.95255	13.6352	5.44856
-15.9026	0.0451698	-4.25631
-1.97067	2.95513	3.01883
-6.14178	25.2751	3.99396
9.12312	19.455	-7.6459
-24.202	34.965	7.38423
-25.6211	23.3249	8.83937
-11.7322	20.4149	16.1145
-7.56132	6.85486	5.44964
4.95157	-1.87518	-19.2702
6.37046	13.6348	-12.0101
-22.8267	17.5047	-5.21496
-15.9038	-1.87532	0.605178
27.1821	4.90464	-14.4247
-4.76698	-12.5554	-1.34455
-0.596094	-24.1954	-15.3994
7.7458	-8.68549	-4.73428
13.2927	-9.64554	2.54085
-1.97242	22.3644	-4.73401
-33.9645	0.0443751	-12.0089
-8.93864	14.5943	1.08626
16.0872	-11.5657	4.47639
29.9761	-8.68576	-6.66847
42.489	-19.3358	3.50167
29.9759	-5.77585	5.4518
11.9158	-25.1559	0.111936
13.2917	3.94407	-14.9179
-6.14441	-20.296	4.95721
2.19748	-17.386	11.2723
-8.93963	-2.86607	-7.16252
11.9153	7.81389	-3.27739
-17.2819	-16.4262	-0.367253
14.667	-0.916199	-6.66712
-1.97407	15.5538	-2.79698
-6.14518	23.3237	-13.9418
6.36771	16.5437	1.56829
6.3676	-3.82638	4.95842
-6.14551	-8.68642	0.113558
2.19638	0.0435362	-9.09631
-7.56473	-10.6065	0.113828
-24.2058	-17.3866	-4.73104
-6.14595	-13.5166	10.7791
-15.9071	9.76336	-10.5508
2.19583	5.86332	0.114369
27.1787	-10.6067	2.5445
-8.94139	-5.77677	3.50464
16.0845	-1.87682	1.08977
28.5974	-7.69686	12.2349
16.0843	-21.2869	-2.79496
7.74217	-14.4769	-2.29982
24.4261	-0.916994	-4.24969
34.144	-31.937	-2.79455
21.6308	-20.2971	-1.33941
20.2547	-25.1571	-1.33928
32.7676	-22.2472	6.41586
43.8615	-20.2972	10.781
18.8354	-26.1173	2.05113
14.6643	-30.9773	12.2363
-4.77182	-14.4773	2.0514
-13.1139	-3.82739	4.96153
-10.319	-6.73744	-6.66333
3.56985	-35.8075	-0.363199
-29.7983	-32.8975	-0.843063
-21.4564	-6.73757	3.02707
17.4585	-10.6076	-15.8728
-0.601588	-30.9777	-3.75266
29.9713	-17.3877	1.09248
34.1422	-10.6077	3.02761
-0.601917	-25.1578	5.45775
-21.457	-33.8878	10.7829
-14.4911	-15.4679	8.36802
-24.2092	-18.3779	20.9682
-7.56836	-11.568	10.7833
-18.6625	-5.77801	7.39342
4.94442	-30.0181	7.39356
32.7653	-12.5581	-6.18131
-7.5688	-24.1981	-4.72617
9.11509	-37.7582	0.118964
6.36298	-5.77823	-1.8159
-17.2871	2.95173	12.2392
-15.9112	10.7217	-8.61063
6.36265	1.99164	-16.8455
21.6275	-32.8984	-0.84036
0.772434	-16.4285	16.6048
-22.8347	19.4515	-0.84009
-7.56979	-23.2085	22.425
4.9431	18.4614	-12.4798
-0.604005	14.5914	-16.3647
-10.3221	-6.73867	3.03045
-10.3222	12.6413	12.7206
-49.2373	40.7812	-10.5443
-13.1174	18.4612	-7.15414
-22.8356	18.4612	4.00599
-11.7417	20.4111	3.51113
-27.0068	-3.82894	4.48626
-54.7849	-17.389	8.8514
-21.46	-1.87902	1.57653
-6.1521	3.94093	3.03167
14.6598	4.90089	-8.1132
17.4547	11.6808	-7.15306
-15.9134	-30.0192	-9.56793
-1.98154	2.95075	-19.7528
-8.94765	4.90071	-7.63266
-25.6318	-6.73933	8.85248
-25.6319	-33.8894	-15.8674
3.56502	-14.4794	-10.5423
-11.7431	8.77053	1.09788
[truncated: 48,002 more rows]

## Sheet: Fig3d & e
Figure 3 Ensemble Displacements & Forces
conditions	myosin type	Pi	Load	Displacement_nm	Force
S217A	S217A	0	Low	3.18509	0.127404
S217A	S217A	0	Low	5.67395	0.226958
S217A	S217A	0	Low	2.90713	0.116285
S217A	S217A	0	Low	31.4237	1.25695
S217A	S217A	0	Low	26.4213	1.05685
S217A	S217A	0	Low	25.2747	1.01099
S217A	S217A	0	Low	8.76785	0.350714
S217A	S217A	0	Low	17.7288	0.709151
S217A	S217A	0	Low	26.4244	1.05698
S217A	S217A	0	Low	40.3833	1.61533
S217A	S217A	0	Low	20.2198	0.808793
S217A	S217A	0	Low	16.4473	0.657892
S217A	S217A	0	Low	18.3113	0.73245
S217A	S217A	0	Low	23.0722	0.922889
S217A	S217A	0	Low	34.8711	1.39484
S217A	S217A	0	Low	44.1114	1.76445
S217A	S217A	0	Low	4.05412	0.162165
S217A	S217A	0	Low	28.9687	1.15875
S217A	S217A	0	Low	52.6483	2.10593
S217A	S217A	0	Low	10.1262	0.405047
S217A	S217A	0	Low	2.4288	0.0971519
S217A	S217A	0	Low	41.6787	1.66715
S217A	S217A	0	Low	43.105	1.7242
S217A	S217A	0	Low	13.9573	0.558291
S217A	S217A	0	Low	43.7602	1.75041
S217A	S217A	0	Low	35.5182	1.42073
S217A	S217A	0	Low	17.5283	0.70113
S217A	S217A	0	Low	64.8412	2.59365
S217A	S217A	0	Low	57.5662	2.30265
S217A	S217A	0	Low	32.1663	1.28665
S217A	S217A	0	Low	35.252	1.41008
S217A	S217A	0	Low	26.9922	1.07969
S217A	S217A	0	Low	33.7409	1.34964
S217A	S217A	0	Low	43.3957	1.73583
S217A	S217A	0	Low	21.7164	0.868655
S217A	S217A	0	Low	30.9249	1.237
S217A	S217A	0	Low	35.9134	1.43654
S217A	S217A	0	Low	12.5069	0.500276
S217A	S217A	0	Low	32.9221	1.31689
S217A	S217A	0	Low	8.81919	0.352768
S217A	S217A	0	Low	56.5248	2.26099
S217A	S217A	0	Low	43.3655	1.73462
S217A	S217A	0	Low	69.305	2.7722
S217A	S217A	0	Low	13.0334	0.521336
S217A	S217A	0	Low	7.04483	0.281793
S217A	S217A	0	Low	25.2619	1.01048
S217A	S217A	0	Low	6.91344	0.276537
S217A	S217A	0	Low	65.3178	2.61271
S217A	S217A	0	Low	25.6745	1.02698
S217A	S217A	0	Low	25.8422	1.03369
S217A	S217A	0	Low	33.2819	1.33128
S217A	S217A	0	Low	46.183	1.84732
S217A	S217A	0	Low	26.3223	1.05289
S217A	S217A	0	Low	15.9075	0.636301
S217A	S217A	0	Low	98.7997	3.95199
S217A	S217A	0	Low	35.3075	1.4123
S217A	S217A	0	Low	35.1553	1.40621
S217A	S217A	0	Low	33.1855	1.32742
S217A	S217A	0	Low	39.5497	1.58199
S217A	S217A	0	Low	34.7064	1.38826
S217A	S217A	0	Low	27.2683	1.09073
S217A	S217A	0	Low	37.9937	1.51975
S217A	S217A	0	Low	24.2196	0.968783
S217A	S217A	0	Low	81.2324	3.2493
S217A	S217A	0	Low	23.6002	0.94401
S217A	S217A	0	Low	25.6902	1.02761
S217A	S217A	0	Low	35.0465	1.40186
S217A	S217A	0	Low	35.2516	1.41007
S217A	S217A	0	Low	50.4629	2.01851
S217A	S217A	0	Low	30.721	1.22884
S217A	S217A	0	Low	57.8106	2.31242
S217A	S217A	0	Low	40.2651	1.6106
S217A	S217A	0	Low	26.9992	1.07997
S217A	S217A	0	Low	19.1986	0.767943
S217A	S217A	0	Low	43.9296	1.75718
S217A	S217A	0	Low	24.9089	0.996356
S217A	S217A	0	Low	21.8643	0.874574
S217A	S217A	0	Low	15.5177	0.620706
S217A	S217A	0	Low	34.9493	1.39797
S217A	S217A	0	Low	15.8372	0.633489
S217A	S217A	0	Low	52.2941	2.09177
S217A	S217A	0	Low	45.7	1.828
S217A	S217A	0	Low	24.8503	0.99401
S217A	S217A	0	Low	47.2401	1.8896
S217A	S217A	0	Low	21.713	0.868518
S217A	S217A	0	Low	42.3632	1.69453
S217A	S217A	0	Low	37.4227	1.49691
S217A	S217A	0	Low	19.6238	0.784952
S217A	S217A	0	Low	30.6818	1.22727
S217A	S217A	0	Low	39.7965	1.59186
S217A	S217A	0	Low	33.2593	1.33037
S217A	S217A	0	Low	78.2699	3.1308
S217A	S217A	0	Low	23.7839	0.951355
S217A	S217A	0	Low	7.21242	0.288497
S217A	S217A	0	Low	21.8847	0.875386
S217A	S217A	0	Low	34.772	1.39088
S217A	S217A	0	Low	33.7732	1.35093
S217A	S217A	0	Low	14.5477	0.581906
S217A	S217A	0	Low	76.192	3.04768
S217A	S217A	0	Low	16.5417	0.661667
S217A	S217A	0	Low	38.5645	1.54258
S217A	S217A	0	Low	14.7224	0.588897
S217A	S217A	0	Low	47.7324	1.9093
S217A	S217A	0	Low	25.8232	1.03293
S217A	S217A	0	Low	33.2049	1.3282
S217A	S217A	0	Low	17.0347	0.681389
S217A	S217A	0	Low	17.6367	0.705469
S217A	S217A	0	Low	24.5563	0.98225
S217A	S217A	0	Low	16.741	0.669641
S217A	S217A	0	Low	20.1329	0.805315
S217A	S217A	0	Low	30.0152	1.20061
S217A	S217A	0	Low	37.2821	1.49128
S217A	S217A	0	Low	65.795	2.6318
S217A	S217A	0	Low	19.8541	0.794162
S217A	S217A	0	Low	61.5625	2.4625
S217A	S217A	0	Low	20.0871	0.803486
S217A	S217A	0	Low	18.1654	0.726618
S217A	S217A	0	Low	21.2486	0.849944
S217A	S217A	0	Low	36.1079	1.44431
S217A	S217A	0	Low	37.6888	1.50755
S217A	S217A	0	Low	39.6172	1.58469
S217A	S217A	0	Low	6.82677	0.273071
S217A	S217A	0	Low	8.11201	0.32448
S217A	S217A	0	Low	29.7461	1.18984
S217A	S217A	0	Low	24.3974	0.975895
S217A	S217A	0	Low	56.7497	2.26999
S217A	S217A	0	Low	48.7935	1.95174
S217A	S217A	0	Low	46.3234	1.85294
S217A	S217A	0	Low	17.7699	0.710794
S217A	S217A	0	Low	40.1473	1.60589
S217A	S217A	0	Low	47.723	1.90892
S217A	S217A	0	Low	27.8479	1.11392
S217A	S217A	0	Low	16.7415	0.669661
S217A	S217A	0	Low	2.79725	0.11189
S217A	S217A	0	Low	30.2045	1.20818
S217A	S217A	0	Low	21.6957	0.867828
S217A	S217A	0	Low	54.7647	2.19059
S217A	S217A	0	Low	26.9625	1.0785
S217A	S217A	0	Low	29.6786	1.18714
S217A	S217A	0	Low	13.1723	0.526894
S217A	S217A	0	Low	10.0207	0.400829
S217A	S217A	0	Low	61.1239	2.44496
S217A	S217A	0	Low	52.411	2.09644
S217A	S217A	0	Low	28.9642	1.15857
S217A	S217A	0	Low	37.2076	1.4883
S217A	S217A	0	Low	19.3876	0.775503
S217A	S217A	0	Low	19.4473	0.777891
S217A	S217A	0	Low	36.7718	1.47087
S217A	S217A	0	Low	25.6826	1.02731
S217A	S217A	0	Low	39.5243	1.58097
S217A	S217A	0	Low	6.39249	0.2557
S217A	S217A	0	Low	35.8413	1.43365
S217A	S217A	0	Low	5.09084	0.203633
S217A	S217A	0	Low	30.9351	1.2374
S217A	S217A	0	Low	35.7493	1.42997
S217A	S217A	0	Low	46.5307	1.86123
S217A	S217A	0	Low	43.2957	1.73183
S217A	S217A	0	Low	26.1394	1.04557
S217A	S217A	0	Low	22.114	0.884559
S217A	S217A	0	Low	30.1953	1.20781
S217A	S217A	0	Low	11.0544	0.442175
S217A	S217A	0	Low	16.0932	0.643727
S217A	S217A	0	Low	57.678	2.30712
S217A	S217A	0	Low	8.07872	0.323149
S217A	S217A	0	Low	19.0347	0.761388
S217A	S217A	0	Low	22.9585	0.918342
S217A	S217A	0	Low	0.826216	0.0330486
S217A	S217A	0	Low	7.87562	0.315025
S217A	S217A	0	Low	15.4633	0.618533
S217A	S217A	0	Low	9.66461	0.386584
S217A	S217A	0	Low	26.6229	1.06492
S217A	S217A	0	Low	33.0707	1.32283
S217A	S217A	0	Low	55.7687	2.23075
S217A	S217A	0	Low	14.9555	0.598219
S217A	S217A	0	Low	28.0385	1.12154
S217A	S217A	0	Low	15.3276	0.613104
S217A	S217A	0	Low	77.9988	3.11995
S217A	S217A	0	Low	12.3128	0.492512
S217A	S217A	0	Low	46.8531	1.87412
S217A	S217A	0	Low	61.2784	2.45114
S217A	S217A	0	Low	55.5935	2.22374
S217A	S217A	0	Low	29.9887	1.19955
S217A	S217A	0	Low	46.4274	1.8571
S217A	S217A	0	Low	28.7098	1.14839
S217A	S217A	0	Low	50.1801	2.0072
S217A	S217A	0	Low	72.2871	2.89149
S217A	S217A	0	Low	19.5912	0.783646
S217A	S217A	0	Low	18.9518	0.758073
S217A	S217A	0	Low	32.2163	1.28865
S217A	S217A	0	Low	40.0904	1.60362
S217A	S217A	0	Low	38.8323	1.55329
S217A	S217A	0	Low	35.5398	1.42159
S217A	S217A	0	Low	16.8762	0.675047
S217A	S217A	0	Low	12.4025	0.496099
S217A	S217A	0	Low	49.901	1.99604
S217A	S217A	0	Low	38.9053	1.55621
S217A	S217A	0	Low	29.5093	1.18037
S217A	S217A	0	Low	70.4654	2.81862
S217A	S217A	0	Low	43.5996	1.74398
S217A	S217A	0	Low	38.9667	1.55867
S217A	S217A	0	Low	1.24096	0.0496385
S217A	S217A	0	Low	13.8379	0.553516
S217A	S217A	0	Low	14.8385	0.593538
S217A	S217A	0	Low	10.397	0.415879
S217A	S217A	0	Low	38.359	1.53436
S217A	S217A	0	Low	36.0331	1.44132
S217A	S217A	0	Low	30.0837	1.20335
S217A	S217A	0	Low	6.78079	0.271232
S217A	S217A	0	Low	33.8058	1.35223
S217A	S217A	0	Low	30.8159	1.23264
S217A	S217A	0	Low	15.7254	0.629017
S217A	S217A	0	Low	29.5709	1.18283
S217A	S217A	0	Low	11.1041	0.444166
S217A	S217A	0	Low	63.3278	2.53311
S217A	S217A	0	Low	3.46929	0.138772
S217A	S217A	0	Low	32.167	1.28668
S217A	S217A	0	Low	93.7516	3.75007
S217A	S217A	0	Low	55.8289	2.23316
S217A	S217A	0	Low	24.0262	0.961049
S217A	S217A	0	Low	18.2267	0.729068
S217A	S217A	0	Low	4.93706	0.197482
S217A	S217A	0	Low	6.67044	0.266818
S217A	S217A	0	Low	17.6549	0.706198
S217A	S217A	0	Low	66.0807	2.64323
S217A	S217A	0	Low	48.5787	1.94315
S217A	S217A	0	Low	30.1562	1.20625
S217A	S217A	0	Low	18.8505	0.754021
S217A	S217A	0	Low	15.3532	0.614126
S217A	S217A	0	Low	37.8541	1.51416
S217A	S217A	0	Low	23.959	0.958359
S217A	S217A	0	Low	41.613	1.66452
S217A	S217A	0	Low	5.14143	0.205657
S217A	S217A	0	Low	47.2233	1.88893
S217A	S217A	0	Low	13.5061	0.540243
S217A	S217A	0	Low	29.7208	1.18883
S217A	S217A	0	Low	20.4469	0.817875
S217A	S217A	0	Low	38.3749	1.535
S217A	S217A	0	Low	60.0252	2.40101
S217A	S217A	0	Low	55.2767	2.21107
S217A	S217A	0	Low	53.5231	2.14092
S217A	S217A	0	Low	11.8374	0.473494
S217A	S217A	0	Low	17.4247	0.696987
S217A	S217A	0	Low	21.9936	0.879744
S217A	S217A	0	Low	51.7977	2.07191
S217A	S217A	0	Low	31.2373	1.24949
S217A	S217A	0	Low	67.8072	2.71229
S217A	S217A	0	Low	35.8252	1.43301
S217A	S217A	0	Low	4.78731	0.191492
S217A	S217A	0	Low	21.0452	0.841807
S217A	S217A	0	Low	74.9513	2.99805
S217A	S217A	0	Low	38.3694	1.53478
S217A	S217A	0	Low	29.4841	1.17936
S217A	S217A	0	Low	47.8652	1.91461
S217A	S217A	0	Low	25.6786	1.02714
S217A	S217A	0	Low	50.7738	2.03095
S217A	S217A	0	Low	9.87229	0.394892
S217A	S217A	0	Low	70.1129	2.80451
S217A	S217A	0	Low	54.8523	2.19409
S217A	S217A	0	Low	25.5595	1.02238
S217A	S217A	0	Low	45.7074	1.82829
S217A	S217A	0	Low	30.19	1.2076
S217A	S217A	0	Low	13.4196	0.536785
S217A	S217A	0	Low	31.9941	1.27977
S217A	S217A	0	Low	35.321	1.41284
S217A	S217A	0	Low	24.4302	0.977206
S217A	S217A	0	Low	68.8839	2.75536
S217A	S217A	0	Low	29.4772	1.17909
S217A	S217A	0	Low	15.2751	0.611003
S217A	S217A	0	Low	46.6026	1.86411
S217A	S217A	0	Low	17.1497	0.685987
S217A	S217A	0	Low	25.9145	1.03658
S217A	S217A	0	Low	3.05165	0.122066
S217A	S217A	0	Low	12.9339	0.517357
S217A	S217A	0	Low	29.2347	1.16939
S217A	S217A	0	Low	35.4674	1.4187
S217A	S217A	0	Low	13.1442	0.525767
S217A	S217A	0	Low	47.6585	1.90634
S217A	S217A	0	Low	29.7071	1.18828
S217A	S217A	0	Low	65.1709	2.60683
S217A	S217A	0	Low	12.6128	0.504512
S217A	S217A	0	Low	27.3818	1.09527
S217A	S217A	0	Low	24.975	0.999
S217A	S217A	0	Low	14.7303	0.589211
S217A	S217A	0	Low	16.1357	0.645427
S217A	S217A	0	Low	15.4061	0.616243
S217A	S217A	0	Low	12.5151	0.500605
S217A	S217A	0	Low	10.1545	0.406179
S217A	S217A	0	Low	76.4675	3.0587
S217A	S217A	0	Low	32.1813	1.28725
S217A	S217A	0	Low	16.8218	0.67287
S217A	S217A	0	Low	44.2033	1.76813
S217A	S217A	0	Low	20.3428	0.813713
S217A	S217A	0	Low	13.6335	0.545339
S217A	S217A	0	Low	21.5722	0.862889
S217A	S217A	0	Low	38.2669	1.53067
S217A	S217A	0	Low	50.6713	2.02685
S217A	S217A	0	Low	24.7086	0.988345
S217A	S217A	0	Low	26.1223	1.04489
S217A	S217A	0	Low	20.5956	0.823823
S217A	S217A	0	Low	36.2092	1.44837
S217A	S217A	0	Low	27.4659	1.09864
S217A	S217A	0	Low	40.3389	1.61356
S217A	S217A	0	Low	19.6154	0.784617
S217A	S217A	0	Low	11.2993	0.451971
S217A	S217A	0	Low	26.5108	1.06043
S217A	S217A	0	Low	18.804	0.752159
S217A	S217A	0	Low	17.9916	0.719665
S217A	S217A	0	Low	46.9283	1.87713
S217A	S217A	0	Low	44.0647	1.76259
S217A	S217A	0	Low	64.4487	2.57795
S217A	S217A	0	Low	43.6409	1.74564
S217A	S217A	0	Low	9.35063	0.374025
S217A	S217A	0	Low	13.1832	0.527328
S217A	S217A	0	Low	0.035086	0.00140344
S217A	S217A	0	Low	0.741763	0.0296705
S217A	S217A	0	Low	4.905	0.1962
S217A	S217A	0	Low	50.1976	2.0079
S217A	S217A	0	Low	34.4663	1.37865
S217A	S217A	0	Low	7.17327	0.286931
S217A	S217A	0	Low	43.4242	1.73697
S217A	S217A	0	Low	16.8466	0.673866
S217A	S217A	0	Low	32.0441	1.28176
S217A	S217A	0	Low	21.5384	0.861535
S217A	S217A	0	Low	36.44	1.4576
S217A	S217A	0	Low	22.4312	0.897247
S217A	S217A	0	Low	1.17975	0.04719
S217A	S217A	0	Low	46.5133	1.86053
S217A	S217A	0	Low	44.7976	1.7919
S217A	S217A	0	Low	9.93806	0.397523
S217A	S217A	0	Low	20.5238	0.820952
S217A	S217A	0	Low	9.59612	0.383845
S217A	S217A	0	Low	34.0056	1.36022
S217A	S217A	0	Low	35.3596	1.41439
S217A	S217A	0	Low	27.146	1.08584
S217A	S217A	0	Low	58.8225	2.3529
S217A	S217A	0	Low	19.8674	0.794696
S217A	S217A	0	Low	63.2482	2.52993
S217A	S217A	0	Low	35.0501	1.402
S217A	S217A	0	Low	26.1781	1.04713
S217A	S217A	0	Low	23.6856	0.947426
S217A	S217A	0	Low	35.0089	1.40036
S217A	S217A	0	Low	59.7536	2.39014
S217A	S217A	0	Low	25.933	1.03732
S217A	S217A	0	Low	50.078	2.00312
S217A	S217A	0	Low	26.0984	1.04394
S217A	S217A	0	Low	10.1458	0.405832
S217A	S217A	0	Low	19.0174	0.760696
S217A	S217A	0	Low	40.5808	1.62323
S217A	S217A	0	Low	76.1136	3.04454
S217A	S217A	0	Low	32.8439	1.31376
S217A	S217A	0	Low	38.6654	1.54662
S217A	S217A	0	Low	16.0451	0.641802
S217A	S217A	0	Low	14.8199	0.592797
S217A	S217A	0	Low	61.2177	2.44871
S217A	S217A	0	Low	29.1065	1.16426
S217A	S217A	0	Low	11.899	0.475962
S217A	S217A	0	Low	22.0103	0.880412
S217A	S217A	0	Low	10.7336	0.429345
S217A	S217A	0	Low	50.0815	2.00326
S217A	S217A	0	Low	50.9534	2.03814
S217A	S217A	0	Low	42.561	1.70244
S217A	S217A	0	Low	41.1938	1.64775
S217A	S217A	0	Low	30.4959	1.21983
S217A	S217A	0	Low	42.0158	1.68063
S217A	S217A	0	Low	49.485	1.9794
S217A	S217A	0	Low	31.3875	1.2555
S217A	S217A	0	Low	8.9447	0.357788
S217A	S217A	0	Low	16.4541	0.658162
S217A	S217A	0	Low	19.4792	0.779169
S217A	S217A	0	Low	36.9002	1.47601
S217A	S217A	0	Low	51.7245	2.06898
S217A	S217A	0	Low	54.287	2.17148
S217A	S217A	0	Low	51.8785	2.07514
S217A	S217A	0	Low	25.5283	1.02113
S217A	S217A	0	Low	12.5812	0.503247
S217A	S217A	0	Low	11.3027	0.452109
S217A	S217A	0	Low	16.8492	0.673968
S217A	S217A	0	Low	26.9385	1.07754
S217A	S217A	0	Low	33.9949	1.35979
S217A	S217A	0	Low	35.8386	1.43354
S217A	S217A	0	Low	33.9988	1.35995
S217A	S217A	0	Low	57.6353	2.30541
S217A	S217A	0	Low	35.6337	1.42535
S217A	S217A	0	Low	27.0432	1.08173
S217A	S217A	0	Low	31.5862	1.26345
S217A	S217A	0	Low	29.4555	1.17822
S217A	S217A	0	Low	81.0397	3.24159
S217A	S217A	0	Low	80.2666	3.21066
S217A	S217A	0	Low	17.1131	0.684524
S217A	S217A	0	Low	36.3607	1.45443
S217A	S217A	0	Low	57.9133	2.31653
S217A	S217A	0	Low	32.2598	1.29039
S217A	S217A	0	Low	108.35	4.334
S217A	S217A	0	Low	24.1792	0.967168
S217A	S217A	0	Low	30.4391	1.21757
S217A	S217A	0	Low	40.4591	1.61836
S217A	S217A	0	Low	15.307	0.612279
S217A	S217A	0	Low	43.4032	1.73613
S217A	S217A	0	Low	11.2916	0.451664
S217A	S217A	0	Low	11.0179	0.440715
S217A	S217A	0	Low	36.2373	1.44949
S217A	S217A	0	Low	0.740758	0.0296303
S217A	S217A	0	Low	5.93921	0.237569
S217A	S217A	0	Low	54.1583	2.16633
S217A	S217A	0	Low	44.8154	1.79262
S217A	S217A	0	Low	2.64707	0.105883
S217A	S217A	0	Low	0.956924	0.0382769
S217A	S217A	0	Low	3.2914	0.131656
S217A	S217A	0	Low	41.9467	1.67787
S217A	S217A	0	Low	57.7249	2.309
S217A	S217A	0	Low	45.2687	1.81075
S217A	S217A	0	Low	7.54684	0.301874
S217A	S217A	0	Low	96.4052	3.85621
S217A	S217A	0	Low	0.388054	0.0155222
S217A	S217A	0	Low	13.8452	0.553809
S217A	S217A	0	Low	38.2391	1.52956
S217A	S217A	0	Low	28.3832	1.13533
S217A	S217A	0	Low	24.1592	0.966366
S217A	S217A	0	Low	53.5172	2.14069
S217A	S217A	0	Low	16.4295	0.657178
S217A	S217A	0	Low	43.4293	1.73717
S217A	S217A	0	Low	10.7783	0.431133
S217A	S217A	0	Low	55.6725	2.2269
S217A	S217A	0	Low	28.3543	1.13417
S217A	S217A	0	Low	22.271	0.89084
S217A	S217A	0	Low	33.6593	1.34637
S217A	S217A	0	Low	35.3767	1.41507
S217A	S217A	0	Low	69.1276	2.7651
S217A	S217A	0	Low	38.5733	1.54293
S217A	S217A	0	Low	54.202	2.16808
S217A	S217A	0	Low	50.2311	2.00924
S217A	S217A	0	Low	14.5643	0.58257
S217A	S217A	0	Low	95.476	3.81904
S217A	S217A	0	Low	78.343	3.13372
S217A	S217A	0	Low	42.1496	1.68598
S217A	S217A	0	Low	28.981	1.15924
S217A	S217A	0	Low	3.38944	0.135578
S217A	S217A	0	Low	47.2095	1.88838
S217A	S217A	0	Low	43.5821	1.74328
S217A	S217A	0	Low	41.7321	1.66928
S217A	S217A	0	Low	6.94841	0.277936
S217A	S217A	0	Low	36.7734	1.47093
S217A	S217A	0	Low	33.1985	1.32794
S217A	S217A	0	Low	79.6654	3.18662
S217A	S217A	0	Low	36.3069	1.45228
S217A	S217A	0	Low	48.029	1.92116
S217A	S217A	0	Low	83.9147	3.35659
S217A	S217A	0	Low	33.7911	1.35164
S217A	S217A	0	Low	27.9196	1.11678
S217A	S217A	0	Low	152.713	6.1085
S217A	S217A	0	Low	32.243	1.28972
S217A	S217A	0	Low	53.4254	2.13702
S217A	S217A	0	Low	57.6149	2.3046
S217A	S217A	0	Low	45.4126	1.8165
S217A	S217A	0	Low	54.5461	2.18184
S217A	S217A	0	Low	80.2927	3.21171
S217A	S217A	0	Low	54.3048	2.17219
S217A	S217A	0	Low	67.3665	2.69466
S217A	S217A	0	Low	15.4327	0.617309
S217A	S217A	0	Low	37.2121	1.48849
S217A	S217A	0	Low	27.2137	1.08855
S217A	S217A	0	Low	56.5046	2.26018
S217A	S217A	0	Low	36.6025	1.4641
S217A	S217A	0	Low	20.3993	0.815973
S217A	S217A	0	Low	47.4525	1.8981
S217A	S217A	0	Low	55.3016	2.21206
S217A	S217A	0	Low	23.1924	0.927697
S217A	S217A	0	Low	75.1487	3.00595
S217A	S217A	0	Low	10.5887	0.423548
S217A	S217A	0	Low	78.1255	3.12502
S217A	S217A	0	Low	73.7211	2.94884
S217A	S217A	0	Low	28.2863	1.13145
S217A	S217A	0	Low	32.059	1.28236
S217A	S217A	0	Low	42.6904	1.70761
S217A	S217A	0	Low	76.4385	3.05754
S217A	S217A	0	Low	28.0663	1.12265
S217A	S217A	0	Low	75.712	3.02848
S217A	S217A	0	Low	37.285	1.4914
S217A	S217A	0	Low	36.1533	1.44613
S217A	S217A	0	Low	53.3623	2.13449
S217A	S217A	0	Low	17.1838	0.687354
S217A	S217A	0	Low	6.25368	0.250147
S217A	S217A	0	Low	47.1534	1.88613
S217A	S217A	0	Low	41.2792	1.65117
S217A	S217A	0	Low	21.4734	0.858934
S217A	S217A	0	Low	28.862	1.15448
S217A	S217A	0	Low	83.4355	3.33742
S217A	S217A	0	Low	57.7286	2.30914
S217A	S217A	0	Low	43.7053	1.74821
S217A	S217A	0	Low	15.8696	0.634784
S217A	S217A	0	Low	45.0018	1.80007
S217A	S217A	0	Low	26.5238	1.06095
S217A	S217A	0	Low	23.1768	0.927073
S217A	S217A	0	Low	37.549	1.50196
S217A	S217A	0	Low	56.4805	2.25922
S217A	S217A	0	Low	46.2223	1.84889
S217A	S217A	0	Low	48.0264	1.92105
S217A	S217A	0	Low	39.4938	1.57975
S217A	S217A	0	Low	59.1565	2.36626
S217A	S217A	0	Low	37.44	1.4976
S217A	S217A	0	Low	43.6949	1.7478
S217A	S217A	0	Low	7.54154	0.301662
S217A	S217A	0	Low	49.3839	1.97535
S217A	S217A	0	Low	24.8109	0.992434
S217A 30mM Pi	S217A	30	Low	6.28514	0.251406
S217A 30mM Pi	S217A	30	Low	79.6	3.184
S217A 30mM Pi	S217A	30	Low	18.7221	0.748883
S217A 30mM Pi	S217A	30	Low	67.2938	2.69175
S217A 30mM Pi	S217A	30	Low	25.5355	1.02142
S217A 30mM Pi	S217A	30	Low	51.9452	2.07781
S217A 30mM Pi	S217A	30	Low	18.6488	0.745953
S217A 30mM Pi	S217A	30	Low	10.1475	0.405899
S217A 30mM Pi	S217A	30	Low	38.0476	1.5219
S217A 30mM Pi	S217A	30	Low	21.5408	0.861631
S217A 30mM Pi	S217A	30	Low	41.1577	1.64631
S217A 30mM Pi	S217A	30	Low	30.8999	1.236
S217A 30mM Pi	S217A	30	Low	79.2313	3.16925
S217A 30mM Pi	S217A	30	Low	55.9699	2.23879
S217A 30mM Pi	S217A	30	Low	16.4339	0.657358
S217A 30mM Pi	S217A	30	Low	32.8998	1.31599
S217A 30mM Pi	S217A	30	Low	67.0578	2.68231
S217A 30mM Pi	S217A	30	Low	25.1522	1.00609
S217A 30mM Pi	S217A	30	Low	56.165	2.2466
S217A 30mM Pi	S217A	30	Low	36.8042	1.47217
S217A 30mM Pi	S217A	30	Low	38.855	1.5542
S217A 30mM Pi	S217A	30	Low	46.0965	1.84386
S217A 30mM Pi	S217A	30	Low	18.6026	0.744102
S217A 30mM Pi	S217A	30	Low	60.3036	2.41214
S217A 30mM Pi	S217A	30	Low	31.2334	1.24934
S217A 30mM Pi	S217A	30	Low	43.6172	1.74469
S217A 30mM Pi	S217A	30	Low	33.7723	1.35089
S217A 30mM Pi	S217A	30	Low	12.9848	0.519394
S217A 30mM Pi	S217A	30	Low	42.9183	1.71673
S217A 30mM Pi	S217A	30	Low	42.9129	1.71652
S217A 30mM Pi	S217A	30	Low	33.491	1.33964
S217A 30mM Pi	S217A	30	Low	34.5721	1.38289
S217A 30mM Pi	S217A	30	Low	49.5278	1.98111
S217A 30mM Pi	S217A	30	Low	31.4554	1.25822
S217A 30mM Pi	S217A	30	Low	16.4494	0.657974
S217A 30mM Pi	S217A	30	Low	42.4646	1.69859
S217A 30mM Pi	S217A	30	Low	92.3748	3.69499
S217A 30mM Pi	S217A	30	Low	28.2954	1.13182
S217A 30mM Pi	S217A	30	Low	55.6791	2.22716
S217A 30mM Pi	S217A	30	Low	36.4856	1.45942
S217A 30mM Pi	S217A	30	Low	18.1455	0.725821
S217A 30mM Pi	S217A	30	Low	53.4322	2.13729
S217A 30mM Pi	S217A	30	Low	9.78753	0.391501
S217A 30mM Pi	S217A	30	Low	73.9102	2.95641
S217A 30mM Pi	S217A	30	Low	25.2689	1.01075
S217A 30mM Pi	S217A	30	Low	19.0665	0.762661
S217A 30mM Pi	S217A	30	Low	50.4415	2.01766
S217A 30mM Pi	S217A	30	Low	17.8405	0.713622
S217A 30mM Pi	S217A	30	Low	35.8086	1.43234
S217A 30mM Pi	S217A	30	Low	60.2015	2.40806
S217A 30mM Pi	S217A	30	Low	29.9618	1.19847
S217A 30mM Pi	S217A	30	Low	54.0297	2.16119
S217A 30mM Pi	S217A	30	Low	31.1761	1.24704
S217A 30mM Pi	S217A	30	Low	27.1444	1.08577
S217A 30mM Pi	S217A	30	Low	39.0845	1.56338
S217A 30mM Pi	S217A	30	Low	51.8066	2.07226
S217A 30mM Pi	S217A	30	Low	36.7189	1.46876
S217A 30mM Pi	S217A	30	Low	66.6288	2.66515
S217A 30mM Pi	S217A	30	Low	13.9337	0.557349
S217A 30mM Pi	S217A	30	Low	37.9602	1.51841
S217A 30mM Pi	S217A	30	Low	41.369	1.65476
S217A 30mM Pi	S217A	30	Low	35.9198	1.43679
S217A 30mM Pi	S217A	30	Low	36.8967	1.47587
S217A 30mM Pi	S217A	30	Low	22.7328	0.909312
S217A 30mM Pi	S217A	30	Low	36.7577	1.47031
S217A 30mM Pi	S217A	30	Low	55.9668	2.23867
S217A 30mM Pi	S217A	30	Low	43.325	1.733
S217A 30mM Pi	S217A	30	Low	78.0638	3.12255
S217A 30mM Pi	S217A	30	Low	60.9602	2.43841
S217A 30mM Pi	S217A	30	Low	79.5138	3.18055
S217A 30mM Pi	S217A	30	Low	39.3312	1.57325
S217A 30mM Pi	S217A	30	Low	9.91535	0.396614
S217A 30mM Pi	S217A	30	Low	13.0436	0.521745
S217A 30mM Pi	S217A	30	Low	73.2818	2.93127
S217A 30mM Pi	S217A	30	Low	64.7535	2.59014
S217A 30mM Pi	S217A	30	Low	63.6726	2.5469
S217A 30mM Pi	S217A	30	Low	21.6254	0.865017
S217A 30mM Pi	S217A	30	Low	10.6279	0.425116
S217A 30mM Pi	S217A	30	Low	38.5506	1.54203
S217A 30mM Pi	S217A	30	Low	32.247	1.28988
S217A 30mM Pi	S217A	30	Low	40.7376	1.6295
S217A 30mM Pi	S217A	30	Low	39.1976	1.56791
S217A 30mM Pi	S217A	30	Low	73.6323	2.94529
S217A 30mM Pi	S217A	30	Low	18.1199	0.724795
S217A 30mM Pi	S217A	30	Low	40.7242	1.62897
S217A 30mM Pi	S217A	30	Low	10.9696	0.438785
S217A 30mM Pi	S217A	30	Low	65.6373	2.62549
S217A 30mM Pi	S217A	30	Low	60.3375	2.4135
S217A 30mM Pi	S217A	30	Low	31.9633	1.27853
S217A 30mM Pi	S217A	30	Low	17.2344	0.689374
S217A 30mM Pi	S217A	30	Low	16.2394	0.649578
S217A 30mM Pi	S217A	30	Low	72.472	2.89888
S217A 30mM Pi	S217A	30	Low	13.8613	0.554453
S217A 30mM Pi	S217A	30	Low	26.9539	1.07815
S217A 30mM Pi	S217A	30	Low	19.6316	0.785262
S217A 30mM Pi	S217A	30	Low	90.7772	3.63109
S217A 30mM Pi	S217A	30	Low	38.255	1.5302
S217A 30mM Pi	S217A	30	Low	29.0139	1.16056
S217A 30mM Pi	S217A	30	Low	67.5052	2.70021
S217A 30mM Pi	S217A	30	Low	23.8987	0.955949
S217A 30mM Pi	S217A	30	Low	75.8064	3.03226
S217A 30mM Pi	S217A	30	Low	61.5467	2.46187
S217A 30mM Pi	S217A	30	Low	31.482	1.25928
S217A 30mM Pi	S217A	30	Low	22.8749	0.914996
S217A 30mM Pi	S217A	30	Low	22.9566	0.918265
S217A 30mM Pi	S217A	30	Low	57.3756	2.29502
S217A 30mM Pi	S217A	30	Low	19.9185	0.796742
S217A 30mM Pi	S217A	30	Low	59.5141	2.38056
S217A 30mM Pi	S217A	30	Low	32.096	1.28384
S217A 30mM Pi	S217A	30	Low	34.0303	1.36121
S217A 30mM Pi	S217A	30	Low	29.8607	1.19443
S217A 30mM Pi	S217A	30	Low	66.5999	2.664
S217A 30mM Pi	S217A	30	Low	24.3858	0.975432
S217A 30mM Pi	S217A	30	Low	26.3704	1.05481
S217A 30mM Pi	S217A	30	Low	39.2856	1.57142
S217A 30mM Pi	S217A	30	Low	25.5674	1.02269
S217A 30mM Pi	S217A	30	Low	15.102	0.604082
S217A 30mM Pi	S217A	30	Low	29.4659	1.17864
S217A 30mM Pi	S217A	30	Low	47.3588	1.89435
S217A 30mM Pi	S217A	30	Low	15.0304	0.601215
S217A 30mM Pi	S217A	30	Low	22.4017	0.89607
S217A 30mM Pi	S217A	30	Low	63.1472	2.52589
S217A 30mM Pi	S217A	30	Low	10.3694	0.414775
S217A 30mM Pi	S217A	30	Low	29.1348	1.16539
S217A 30mM Pi	S217A	30	Low	47.3045	1.89218
S217A 30mM Pi	S217A	30	Low	39.8884	1.59554
S217A 30mM Pi	S217A	30	Low	89.5248	3.58099
S217A 30mM Pi	S217A	30	Low	23.5185	0.940741
S217A 30mM Pi	S217A	30	Low	70.267	2.81068
S217A 30mM Pi	S217A	30	Low	58.571	2.34284
S217A 30mM Pi	S217A	30	Low	70.6205	2.82482
S217A 30mM Pi	S217A	30	Low	45.5278	1.82111
S217A 30mM Pi	S217A	30	Low	38.3369	1.53348
S217A 30mM Pi	S217A	30	Low	35.4149	1.4166
S217A 30mM Pi	S217A	30	Low	34.0503	1.36201
S217A 30mM Pi	S217A	30	Low	47.314	1.89256
S217A 30mM Pi	S217A	30	Low	14.5214	0.580855
S217A 30mM Pi	S217A	30	Low	37.8985	1.51594
S217A 30mM Pi	S217A	30	Low	49.9782	1.99913
S217A 30mM Pi	S217A	30	Low	33.577	1.34308
S217A 30mM Pi	S217A	30	Low	24.3422	0.973687
S217A 30mM Pi	S217A	30	Low	32.6599	1.3064
S217A 30mM Pi	S217A	30	Low	89.7053	3.58821
S217A 30mM Pi	S217A	30	Low	26.8956	1.07583
S217A 30mM Pi	S217A	30	Low	34.0344	1.36137
S217A 30mM Pi	S217A	30	Low	72.1685	2.88674
S217A 30mM Pi	S217A	30	Low	30.3193	1.21277
S217A 30mM Pi	S217A	30	Low	34.048	1.36192
S217A 30mM Pi	S217A	30	Low	35.428	1.41712
S217A 30mM Pi	S217A	30	Low	52.4892	2.09957
S217A 30mM Pi	S217A	30	Low	60.7245	2.42898
S217A 30mM Pi	S217A	30	Low	52.8778	2.11511
S217A 30mM Pi	S217A	30	Low	45.9589	1.83836
S217A 30mM Pi	S217A	30	Low	39.5889	1.58355
S217A 30mM Pi	S217A	30	Low	63.7541	2.55017
S217A 30mM Pi	S217A	30	Low	28.29	1.1316
S217A 30mM Pi	S217A	30	Low	51.9006	2.07602
S217A 30mM Pi	S217A	30	Low	22.5524	0.902096
S217A 30mM Pi	S217A	30	Low	26.0718	1.04287
S217A 30mM Pi	S217A	30	Low	37.1492	1.48597
S217A 30mM Pi	S217A	30	Low	67.8335	2.71334
S217A 30mM Pi	S217A	30	Low	10.7046	0.428185
S217A 30mM Pi	S217A	30	Low	46.3638	1.85455
S217A 30mM Pi	S217A	30	Low	62.6319	2.50528
S217A 30mM Pi	S217A	30	Low	77.9388	3.11755
S217A 30mM Pi	S217A	30	Low	41.8961	1.67585
S217A 30mM Pi	S217A	30	Low	47.2899	1.8916
S217A 30mM Pi	S217A	30	Low	15.0046	0.600185
S217A 30mM Pi	S217A	30	Low	68.1029	2.72412
S217A 30mM Pi	S217A	30	Low	20.0779	0.803117
S217A 30mM Pi	S217A	30	Low	6.66594	0.266638
S217A 30mM Pi	S217A	30	Low	63.6588	2.54635
S217A 30mM Pi	S217A	30	Low	19.4954	0.779817
S217A 30mM Pi	S217A	30	Low	72.9011	2.91604
S217A 30mM Pi	S217A	30	Low	22.6242	0.904967
S217A 30mM Pi	S217A	30	Low	31.4803	1.25921
S217A 30mM Pi	S217A	30	Low	19.1677	0.766708
S217A 30mM Pi	S217A	30	Low	56.0012	2.24005
S217A 30mM Pi	S217A	30	Low	38.4956	1.53982
S217A 30mM Pi	S217A	30	Low	65.06	2.6024
S217A 30mM Pi	S217A	30	Low	21.3627	0.854508
S217A 30mM Pi	S217A	30	Low	42.3353	1.69341
S217A 30mM Pi	S217A	30	Low	33.0617	1.32247
S217A 30mM Pi	S217A	30	Low	41.4555	1.65822
S217A 30mM Pi	S217A	30	Low	72.4662	2.89865
S217A 30mM Pi	S217A	30	Low	47.9654	1.91862
S217A 30mM Pi	S217A	30	Low	48.7238	1.94895
S217A 30mM Pi	S217A	30	Low	9.83877	0.393551
S217A 30mM Pi	S217A	30	Low	12.6377	0.505509
S217A 30mM Pi	S217A	30	Low	73.6911	2.94765
S217A 30mM Pi	S217A	30	Low	93.7354	3.74942
S217A 30mM Pi	S217A	30	Low	30.2446	1.20978
S217A 30mM Pi	S217A	30	Low	59.5087	2.38035
S217A 30mM Pi	S217A	30	Low	35.5178	1.42071
S217A 30mM Pi	S217A	30	Low	64.9159	2.59664
S217A 30mM Pi	S217A	30	Low	113.385	4.5354
S217A 30mM Pi	S217A	30	Low	43.6774	1.74709
S217A 30mM Pi	S217A	30	Low	55.8757	2.23503
S217A 30mM Pi	S217A	30	Low	24.405	0.976201
S217A 30mM Pi	S217A	30	Low	25.7915	1.03166
S217A 30mM Pi	S217A	30	Low	16.7684	0.670738
S217A 30mM Pi	S217A	30	Low	22.5986	0.903944
S217A 30mM Pi	S217A	30	Low	33.1007	1.32403
S217A 30mM Pi	S217A	30	Low	41.2469	1.64987
S217A 30mM Pi	S217A	30	Low	23.1232	0.924928
S217A 30mM Pi	S217A	30	Low	31.3151	1.2526
S217A 30mM Pi	S217A	30	Low	37.6092	1.50437
S217A 30mM Pi	S217A	30	Low	28.7833	1.15133
S217A 30mM Pi	S217A	30	Low	95.2135	3.80854
S217A 30mM Pi	S217A	30	Low	19.648	0.785919
S217A 30mM Pi	S217A	30	Low	51.1808	2.04723
S217A 30mM Pi	S217A	30	Low	39.9555	1.59822
S217A 30mM Pi	S217A	30	Low	31.6188	1.26475
S217A 30mM Pi	S217A	30	Low	31.5054	1.26021
S217A 30mM Pi	S217A	30	Low	19.158	0.76632
S217A 30mM Pi	S217A	30	Low	42.6051	1.7042
S217A 30mM Pi	S217A	30	Low	33.4703	1.33881
S217A 30mM Pi	S217A	30	Low	20.0453	0.801812
S217A 30mM Pi	S217A	30	Low	28.1266	1.12507
S217A 30mM Pi	S217A	30	Low	24.7185	0.988739
S217A 30mM Pi	S217A	30	Low	40.9699	1.6388
S217A 30mM Pi	S217A	30	Low	31.3192	1.25277
S217A 30mM Pi	S217A	30	Low	32.384	1.29536
S217A 30mM Pi	S217A	30	Low	58.4771	2.33908
S217A 30mM Pi	S217A	30	Low	75.4925	3.0197
S217A 30mM Pi	S217A	30	Low	20.5313	0.821254
S217A 30mM Pi	S217A	30	Low	37.2128	1.48851
S217A 30mM Pi	S217A	30	Low	16.5556	0.662226
S217A 30mM Pi	S217A	30	Low	17.3522	0.694089
S217A 30mM Pi	S217A	30	Low	27.2706	1.09082
S217A 30mM Pi	S217A	30	Low	27.3231	1.09292
S217A 30mM Pi	S217A	30	Low	33.628	1.34512
S217A 30mM Pi	S217A	30	Low	37.017	1.48068
S217A 30mM Pi	S217A	30	Low	60.0914	2.40366
S217A 30mM Pi	S217A	30	Low	19.0683	0.762733
S217A 30mM Pi	S217A	30	Low	76.153	3.04612
S217A 30mM Pi	S217A	30	Low	50.5407	2.02163
S217A 30mM Pi	S217A	30	Low	46.7406	1.86962
S217A 30mM Pi	S217A	30	Low	37.7311	1.50924
S217A 30mM Pi	S217A	30	Low	50.5927	2.02371
S217A 30mM Pi	S217A	30	Low	27.368	1.09472
S217A 30mM Pi	S217A	30	Low	35.7212	1.42885
S217A 30mM Pi	S217A	30	Low	34.7063	1.38825
S217A 30mM Pi	S217A	30	Low	31.2723	1.25089
S217A 30mM Pi	S217A	30	Low	50.2861	2.01144
S217A 30mM Pi	S217A	30	Low	43.2593	1.73037
S217A 30mM Pi	S217A	30	Low	74.7591	2.99037
S217A 30mM Pi	S217A	30	Low	27.0968	1.08387
S217A 30mM Pi	S217A	30	Low	63.0486	2.52194
S217A 30mM Pi	S217A	30	Low	26.942	1.07768
S217A 30mM Pi	S217A	30	Low	28.9984	1.15993
S217A 30mM Pi	S217A	30	Low	32.8175	1.3127
S217A 30mM Pi	S217A	30	Low	38.2365	1.52946
S217A 30mM Pi	S217A	30	Low	74.4042	2.97617
S217A 30mM Pi	S217A	30	Low	56.1111	2.24444
S217A 30mM Pi	S217A	30	Low	38.2152	1.52861
S217A 30mM Pi	S217A	30	Low	37.1647	1.48659
S217A 30mM Pi	S217A	30	Low	39.7763	1.59105
S217A 30mM Pi	S217A	30	Low	38.5098	1.54039
S217A 30mM Pi	S217A	30	Low	60.2946	2.41178
S217A 30mM Pi	S217A	30	Low	55.6099	2.22439
S217A 30mM Pi	S217A	30	Low	27.0912	1.08365
S217A 30mM Pi	S217A	30	Low	24.2383	0.969532
S217A 30mM Pi	S217A	30	Low	15.6263	0.625053
S217A 30mM Pi	S217A	30	Low	12.7067	0.508267
S217A 30mM Pi	S217A	30	Low	35.5014	1.42005
S217A 30mM Pi	S217A	30	Low	65.5004	2.62002
S217A 30mM Pi	S217A	30	Low	31.3928	1.25571
S217A 30mM Pi	S217A	30	Low	47.1868	1.88747
S217A 30mM Pi	S217A	30	Low	19.5764	0.783055
S217A 30mM Pi	S217A	30	Low	30.5317	1.22127
S217A 30mM Pi	S217A	30	Low	52.8076	2.1123
S217A 30mM Pi	S217A	30	Low	51.4709	2.05884
S217A 30mM Pi	S217A	30	Low	34.1564	1.36626
S217A 30mM Pi	S217A	30	Low	47.0264	1.88106
S217A 30mM Pi	S217A	30	Low	40.91	1.6364
S217A 30mM Pi	S217A	30	Low	15.5355	0.621418
S217A 30mM Pi	S217A	30	Low	25.5202	1.02081
S217A 30mM Pi	S217A	30	Low	64.9481	2.59792
S217A 30mM Pi	S217A	30	Low	15.5429	0.621716
S217A 30mM Pi	S217A	30	Low	28.2757	1.13103
S217A 30mM Pi	S217A	30	Low	41.4629	1.65851
S217A 30mM Pi	S217A	30	Low	27.9656	1.11863
S217A 30mM Pi	S217A	30	Low	36.4681	1.45872
S217A 30mM Pi	S217A	30	Low	20.4019	0.816076
S217A 30mM Pi	S217A	30	Low	40.0547	1.60219
S217A 30mM Pi	S217A	30	Low	39.3502	1.57401
S217A 30mM Pi	S217A	30	Low	63.6197	2.54479
S217A 30mM Pi	S217A	30	Low	30.6125	1.2245
S217A 30mM Pi	S217A	30	Low	70.5989	2.82395
S217A 30mM Pi	S217A	30	Low	44.2815	1.77126
S217A 30mM Pi	S217A	30	Low	50.5884	2.02354
S217A 30mM Pi	S217A	30	Low	68.0384	2.72154
S217A 30mM Pi	S217A	30	Low	30.0071	1.20028
S217A 30mM Pi	S217A	30	Low	31.8844	1.27537
S217A 30mM Pi	S217A	30	Low	25.5987	1.02395
S217A 30mM Pi	S217A	30	Low	27.7785	1.11114
S217A 30mM Pi	S217A	30	Low	37.2967	1.49187
S217A 30mM Pi	S217A	30	Low	46.5468	1.86187
S217A 30mM Pi	S217A	30	Low	44.8326	1.79331
S217A 30mM Pi	S217A	30	Low	41.0829	1.64332
S217A 30mM Pi	S217A	30	Low	49.1421	1.96569
S217A 30mM Pi	S217A	30	Low	22.5741	0.902963
S217A 30mM Pi	S217A	30	Low	85.6315	3.42526
S217A 30mM Pi	S217A	30	Low	61.771	2.47084
S217A 30mM Pi	S217A	30	Low	25.5839	1.02335
S217A 30mM Pi	S217A	30	Low	50.0451	2.00181
S217A 30mM Pi	S217A	30	Low	51.1983	2.04793
S217A 30mM Pi	S217A	30	Low	76.7872	3.07149
S217A 30mM Pi	S217A	30	Low	45.2739	1.81096
S217A 30mM Pi	S217A	30	Low	12.3461	0.493845
S217A 30mM Pi	S217A	30	Low	33.0961	1.32384
S217A 30mM Pi	S217A	30	Low	36.6415	1.46566
S217A 30mM Pi	S217A	30	Low	22.9124	0.916498
S217A 30mM Pi	S217A	30	Low	8.71825	0.34873
S217A 30mM Pi	S217A	30	Low	44.2007	1.76803
S217A 30mM Pi	S217A	30	Low	35.7506	1.43002
S217A 30mM Pi	S217A	30	Low	19.2858	0.771432
S217A 30mM Pi	S217A	30	Low	50.1239	2.00496
S217A 30mM Pi	S217A	30	Low	39.2267	1.56907
S217A 30mM Pi	S217A	30	Low	42.9569	1.71828
S217A 30mM Pi	S217A	30	Low	29.3562	1.17425
S217A 30mM Pi	S217A	30	Low	34.6784	1.38714
S217A 30mM Pi	S217A	30	Low	39.9656	1.59862
S217A 30mM Pi	S217A	30	Low	38.9937	1.55975
S217A 30mM Pi	S217A	30	Low	18.561	0.742439
S217A 30mM Pi	S217A	30	Low	83.9417	3.35767
S217A 30mM Pi	S217A	30	Low	49.3354	1.97342
S217A 30mM Pi	S217A	30	Low	40.1324	1.6053
S217A 30mM Pi	S217A	30	Low	84.2365	3.36946
S217A 30mM Pi	S217A	30	Low	41.5584	1.66233
S217A 30mM Pi	S217A	30	Low	47.8227	1.91291
S217A 30mM Pi	S217A	30	Low	81.9631	3.27853
S217A 30mM Pi	S217A	30	Low	71.7152	2.86861
S217A 30mM Pi	S217A	30	Low	20.1729	0.806915
S217A 30mM Pi	S217A	30	Low	47.7566	1.91027
S217A 30mM Pi	S217A	30	Low	58.4155	2.33662
S217A 30mM Pi	S217A	30	Low	27.6551	1.1062
S217A 30mM Pi	S217A	30	Low	42.1139	1.68456
S217A 30mM Pi	S217A	30	Low	70.8816	2.83526
S217A 30mM Pi	S217A	30	Low	44.395	1.7758
S217A 30mM Pi	S217A	30	Low	48.5625	1.9425
S217A 30mM Pi	S217A	30	Low	38.8154	1.55262
S217A 30mM Pi	S217A	30	Low	66.7505	2.67002
S217A 30mM Pi	S217A	30	Low	17.8967	0.715867
S217A 30mM Pi	S217A	30	Low	22.3147	0.892589
S217A 30mM Pi	S217A	30	Low	25.8652	1.03461
S217A 30mM Pi	S217A	30	Low	26.1145	1.04458
S217A 30mM Pi	S217A	30	Low	33.9065	1.35626
S217A 30mM Pi	S217A	30	Low	63.2354	2.52941
S217A 30mM Pi	S217A	30	Low	40.195	1.6078
S217A 30mM Pi	S217A	30	Low	30.9757	1.23903
S217A 30mM Pi	S217A	30	Low	61.0081	2.44033
S217A 30mM Pi	S217A	30	Low	18.9042	0.756167
S217A 30mM Pi	S217A	30	Low	42.173	1.68692
S217A 30mM Pi	S217A	30	Low	25.7783	1.03113
S217A 30mM Pi	S217A	30	Low	35.2019	1.40808
S217A 30mM Pi	S217A	30	Low	25.2404	1.00962
S217A 30mM Pi	S217A	30	Low	30.1363	1.20545
S217A 30mM Pi	S217A	30	Low	57.8826	2.3153
S217A 30mM Pi	S217A	30	Low	43.1409	1.72563
S217A 30mM Pi	S217A	30	Low	20.7708	0.830831
S217A 30mM Pi	S217A	30	Low	31.3059	1.25223
S217A 30mM Pi	S217A	30	Low	7.61695	0.304678
S217A 30mM Pi	S217A	30	Low	85.6481	3.42592
S217A 30mM Pi	S217A	30	Low	18.853	0.754121
S217A 30mM Pi	S217A	30	Low	32.1976	1.28791
S217A 30mM Pi	S217A	30	Low	62.9876	2.5195
S217A 30mM Pi	S217A	30	Low	24.0989	0.963955
S217A 30mM Pi	S217A	30	Low	38.0851	1.5234
S217A 30mM Pi	S217A	30	Low	45.2678	1.81071
S217A 30mM Pi	S217A	30	Low	57.36	2.2944
S217A 30mM Pi	S217A	30	Low	37.9825	1.5193
S217A 30mM Pi	S217A	30	Low	34.896	1.39584
S217A 30mM Pi	S217A	30	Low	40.1629	1.60652
S217A 30mM Pi	S217A	30	Low	14.8709	0.594837
S217A 30mM Pi	S217A	30	Low	26.0302	1.04121
S217A 30mM Pi	S217A	30	Low	24.5421	0.981686
S217A 30mM Pi	S217A	30	Low	40.1717	1.60687
S217A 30mM Pi	S217A	30	Low	41.1225	1.6449
S217A 30mM Pi	S217A	30	Low	47.7111	1.90844
S217A 30mM Pi	S217A	30	Low	64.368	2.57472
S217A 30mM Pi	S217A	30	Low	26.4288	1.05715
S217A 30mM Pi	S217A	30	Low	26.3202	1.05281
S217A 30mM Pi	S217A	30	Low	67.8466	2.71386
S217A 30mM Pi	S217A	30	Low	42.3749	1.695
S217A 30mM Pi	S217A	30	Low	47.8096	1.91239
S217A 30mM Pi	S217A	30	Low	20.9487	0.83795
S217A 30mM Pi	S217A	30	Low	10.2575	0.4103
S217A 30mM Pi	S217A	30	Low	43.2174	1.7287
S217A 30mM Pi	S217A	30	Low	62.8841	2.51537
S217A 30mM Pi	S217A	30	Low	37.0292	1.48117
S217A 30mM Pi	S217A	30	Low	75.465	3.0186
S217A 30mM Pi	S217A	30	Low	34.3147	1.37259
S217A 30mM Pi	S217A	30	Low	10.5703	0.422812
S217A 30mM Pi	S217A	30	Low	49.1967	1.96787
S217A 30mM Pi	S217A	30	Low	64.9745	2.59898
S217A 30mM Pi	S217A	30	Low	32.0244	1.28097
S217A 30mM Pi	S217A	30	Low	49.1246	1.96499
S217A 30mM Pi	S217A	30	Low	38.3205	1.53282
S217A 30mM Pi	S217A	30	Low	97.5859	3.90343
S217A 30mM Pi	S217A	30	Low	29.5529	1.18211
S217A 30mM Pi	S217A	30	Low	63.7387	2.54955
S217A 30mM Pi	S217A	30	Low	55.4867	2.21947
S217A 30mM Pi	S217A	30	Low	31.5188	1.26075
S217A 30mM Pi	S217A	30	Low	35.8696	1.43479
S217A 30mM Pi	S217A	30	Low	15.4839	0.619356
S217A 30mM Pi	S217A	30	Low	35.6161	1.42464
S217A 30mM Pi	S217A	30	Low	57.9484	2.31794
S217A 30mM Pi	S217A	30	Low	16.3248	0.652992
S217A 30mM Pi	S217A	30	Low	68.9551	2.7582
S217A 30mM Pi	S217A	30	Low	45.4612	1.81845
S217A 30mM Pi	S217A	30	Low	32.7263	1.30905
S217A 30mM Pi	S217A	30	Low	34.5089	1.38036
S217A 30mM Pi	S217A	30	Low	43.4712	1.73885
S217A 30mM Pi	S217A	30	Low	14.3389	0.573557
S217A 30mM Pi	S217A	30	Low	37.9231	1.51692
S217A 30mM Pi	S217A	30	Low	83.2449	3.32979
S217A 30mM Pi	S217A	30	Low	84.289	3.37156
S217A 30mM Pi	S217A	30	Low	23.9062	0.956248
S217A 30mM Pi	S217A	30	Low	56.6391	2.26556
S217A 30mM Pi	S217A	30	Low	47.6125	1.9045
S217A 30mM Pi	S217A	30	Low	30.7353	1.22941
S217A 30mM Pi	S217A	30	Low	48.8697	1.95479
S217A 30mM Pi	S217A	30	Low	40.2781	1.61112
S217A 30mM Pi	S217A	30	Low	19.1909	0.767635
S217A 30mM Pi	S217A	30	Low	15.9465	0.637859
S217A 30mM Pi	S217A	30	Low	32.983	1.31932
S217A 30mM Pi	S217A	30	Low	19.4602	0.778406
S217A 30mM Pi	S217A	30	Low	22.5585	0.902341
S217A 30mM Pi	S217A	30	Low	47.3546	1.89419
S217A 30mM Pi	S217A	30	Low	55.0079	2.20032
S217A 30mM Pi	S217A	30	Low	26.2626	1.0505
S217A 30mM Pi	S217A	30	Low	56.3118	2.25247
S217A 30mM Pi	S217A	30	Low	63.9363	2.55745
S217A 30mM Pi	S217A	30	Low	24.7843	0.991373
S217A 30mM Pi	S217A	30	Low	54.187	2.16748
S217A 30mM Pi	S217A	30	Low	47.781	1.91124
S217A 30mM Pi	S217A	30	Low	65.2479	2.60992
S217A 30mM Pi	S217A	30	Low	53.6132	2.14453
S217A 30mM Pi	S217A	30	Low	70.9675	2.8387
S217A 30mM Pi	S217A	30	Low	56.7492	2.26997
S217A 30mM Pi	S217A	30	Low	42.8155	1.71262
S217A 30mM Pi	S217A	30	Low	71.0983	2.84393
S217A 30mM Pi	S217A	30	Low	81.0993	3.24397
S217A 30mM Pi	S217A	30	Low	54.3356	2.17342
S217A 30mM Pi	S217A	30	Low	63.8116	2.55246
S217A 30mM Pi	S217A	30	Low	40.8568	1.63427
S217A 30mM Pi	S217A	30	Low	19.2711	0.770845
S217A 30mM Pi	S217A	30	Low	38.2991	1.53196
S217A 30mM Pi	S217A	30	Low	43.2734	1.73094
S217A 30mM Pi	S217A	30	Low	43.5622	1.74249
S217A 30mM Pi	S217A	30	Low	20.8955	0.835818
S217A 30mM Pi	S217A	30	Low	55.7715	2.23086
S217A 30mM Pi	S217A	30	Low	44.68	1.7872
S217A 30mM Pi	S217A	30	Low	27.1799	1.0872
S217A 30mM Pi	S217A	30	Low	21.7374	0.869497
S217A 30mM Pi	S217A	30	Low	43.7554	1.75021
S217A 30mM Pi	S217A	30	Low	37.4253	1.49701
S217A 30mM Pi	S217A	30	Low	18.9215	0.756858
S217A 30mM Pi	S217A	30	Low	35.414	1.41656
S217A 30mM Pi	S217A	30	Low	18.3843	0.73537
S217A 30mM Pi	S217A	30	Low	24.0712	0.962849
S217A 30mM Pi	S217A	30	Low	20.5667	0.822667
S217A 30mM Pi	S217A	30	Low	58.3211	2.33285
S217A 30mM Pi	S217A	30	Low	22.4228	0.896911
S217A 30mM Pi	S217A	30	Low	44.906	1.79624
S217A 30mM Pi	S217A	30	Low	52.5975	2.1039
S217A 30mM Pi	S217A	30	Low	16.8058	0.672233
S217A 30mM Pi	S217A	30	Low	71.3426	2.8537
S217A 30mM Pi	S217A	30	Low	40.7593	1.63037
S217A 30mM Pi	S217A	30	Low	30.6249	1.225
S217A 30mM Pi	S217A	30	Low	21.1336	0.845344
S217A 30mM Pi	S217A	30	Low	38.2204	1.52882
S217A 30mM Pi	S217A	30	Low	29.2528	1.17011
S217A 30mM Pi	S217A	30	Low	50.3207	2.01283
S217A 30mM Pi	S217A	30	Low	55.558	2.22232
S217A 30mM Pi	S217A	30	Low	43.3359	1.73343
S217A 30mM Pi	S217A	30	Low	24.9805	0.999219
S217A 30mM Pi	S217A	30	Low	93.4509	3.73804
S217A 30mM Pi	S217A	30	Low	29.0944	1.16378
S217A 30mM Pi	S217A	30	Low	87.4478	3.49791
S217A 30mM Pi	S217A	30	Low	25.9377	1.03751
S217A 30mM Pi	S217A	30	Low	69.5939	2.78376
S217A 30mM Pi	S217A	30	Low	29.3759	1.17504
S217A 30mM Pi	S217A	30	Low	82.9417	3.31767
S217A 30mM Pi	S217A	30	Low	48.2835	1.93134
S217A 30mM Pi	S217A	30	Low	83.9146	3.35659
S217A 30mM Pi	S217A	30	Low	50.6298	2.02519
S217A 30mM Pi	S217A	30	Low	23.6041	0.944164
S217A 30mM Pi	S217A	30	Low	64.8563	2.59425
S217A 30mM Pi	S217A	30	Low	36.9164	1.47666
S217A 30mM Pi	S217A	30	Low	76.3203	3.05281
S217A 30mM Pi	S217A	30	Low	65.035	2.6014
S217A 30mM Pi	S217A	30	Low	66.9198	2.67679
S217A 30mM Pi	S217A	30	Low	54.7226	2.1889
S217A 30mM Pi	S217A	30	Low	64.7324	2.5893
S217A 30mM Pi	S217A	30	Low	67.7721	2.71088
S217A 30mM Pi	S217A	30	Low	26.2158	1.04863
S217A 30mM Pi	S217A	30	Low	31.9247	1.27699
S217A 30mM Pi	S217A	30	Low	27.4355	1.09742
S217A 30mM Pi	S217A	30	Low	19.6244	0.784977
S217A 30mM Pi	S217A	30	Low	36.068	1.44272
S217A 30mM Pi	S217A	30	Low	45.8693	1.83477
S217A 30mM Pi	S217A	30	Low	39.2592	1.57037
S217A 30mM Pi	S217A	30	Low	87.3564	3.49426
S217A 30mM Pi	S217A	30	Low	49.6084	1.98434
S217A 30mM Pi	S217A	30	Low	56.3546	2.25418
S217A 30mM Pi	S217A	30	Low	45.8894	1.83558
S217A 30mM Pi	S217A	30	Low	36.8176	1.4727
S217A 30mM Pi	S217A	30	Low	36.0969	1.44387
S217A 30mM Pi	S217A	30	Low	20.3123	0.812492
S217A 30mM Pi	S217A	30	Low	23.8212	0.952848
S217A 30mM Pi	S217A	30	Low	26.4881	1.05952
S217A 30mM Pi	S217A	30	Low	18.9479	0.757915
S217A 30mM Pi	S217A	30	Low	67.7533	2.71013
S217A 30mM Pi	S217A	30	Low	50.2425	2.0097
S217A 30mM Pi	S217A	30	Low	58.1606	2.32642
S217A 30mM Pi	S217A	30	Low	46.2698	1.85079
S217A 30mM Pi	S217A	30	Low	65.6473	2.62589
S217A 30mM Pi	S217A	30	Low	42.0445	1.68178
S217A 30mM Pi	S217A	30	Low	28.7367	1.14947
S217A 30mM Pi	S217A	30	Low	39.9155	1.59662
S217A 30mM Pi	S217A	30	Low	41.2735	1.65094
S217A 30mM Pi	S217A	30	Low	41.8368	1.67347
S217A 30mM Pi	S217A	30	Low	33.2202	1.32881
S217A 30mM Pi	S217A	30	Low	24.17	0.966801
S217A 30mM Pi	S217A	30	Low	92.6789	3.70716
S217A 30mM Pi	S217A	30	Low	55.1857	2.20743
S217A 30mM Pi	S217A	30	Low	29.4079	1.17632
S217A 30mM Pi	S217A	30	Low	78.5108	3.14043
S217A 30mM Pi	S217A	30	Low	20.0143	0.800572
S217A 30mM Pi	S217A	30	Low	54.9632	2.19853
S217A 30mM Pi	S217A	30	Low	34.7704	1.39082
S217A 30mM Pi	S217A	30	Low	32.6032	1.30413
S217A 30mM Pi	S217A	30	Low	31.4138	1.25655
S217A 30mM Pi	S217A	30	Low	15.8828	0.63531
S217A 30mM Pi	S217A	30	Low	21.8316	0.873265
S217A 30mM Pi	S217A	30	Low	61.5715	2.46286
S217A 30mM Pi	S217A	30	Low	15.4234	0.616935
S217A 30mM Pi	S217A	30	Low	30.1552	1.20621
S217A 30mM Pi	S217A	30	Low	39.0421	1.56168
S217A 30mM Pi	S217A	30	Low	9.63268	0.385307
S217A 30mM Pi	S217A	30	Low	28.5628	1.14251
S217A 30mM Pi	S217A	30	Low	53.2247	2.12899
S217A 30mM Pi	S217A	30	Low	34.9256	1.39702
S217A 30mM Pi	S217A	30	Low	66.1695	2.64678
S217A 30mM Pi	S217A	30	Low	38.6107	1.54443
S217A 30mM Pi	S217A	30	Low	41.6885	1.66754
S217A 30mM Pi	S217A	30	Low	18.2394	0.729577
S217A 30mM Pi	S217A	30	Low	22.0493	0.881971
S217A 30mM Pi	S217A	30	Low	56.0023	2.24009
S217A 30mM Pi	S217A	30	Low	63.5147	2.54059
S217A 30mM Pi	S217A	30	Low	34.9067	1.39627
S217A 30mM Pi	S217A	30	Low	53.5713	2.14285
S217A 30mM Pi	S217A	30	Low	26.8888	1.07555
S217A 30mM Pi	S217A	30	Low	44.2381	1.76952
S217A 30mM Pi	S217A	30	Low	25.725	1.029
S217A 30mM Pi	S217A	30	Low	82.2381	3.28953
S217A 30mM Pi	S217A	30	Low	39.6587	1.58635
S217A 30mM Pi	S217A	30	Low	59.4781	2.37913
S217A 30mM Pi	S217A	30	Low	24.0241	0.960963
S217A 30mM Pi	S217A	30	Low	64.8517	2.59407
S217A 30mM Pi	S217A	30	Low	45.6151	1.8246
S217A 30mM Pi	S217A	30	Low	37.2422	1.48969
S217A 30mM Pi	S217A	30	Low	54.3177	2.17271
S217A 30mM Pi	S217A	30	Low	9.27114	0.370846
S217A 30mM Pi	S217A	30	Low	43.1185	1.72474
S217A 30mM Pi	S217A	30	Low	31.6356	1.26542
S217A 30mM Pi	S217A	30	Low	37.8974	1.5159
S217A 30mM Pi	S217A	30	Low	28.1908	1.12763
S217A 30mM Pi	S217A	30	Low	60.0706	2.40282
S217A 30mM Pi	S217A	30	Low	31.9427	1.27771
S217A 30mM Pi	S217A	30	Low	24.3086	0.972346
S217A 30mM Pi	S217A	30	Low	37.4372	1.49749
S217A 30mM Pi	S217A	30	Low	44.7775	1.7911
S217A 30mM Pi	S217A	30	Low	35.0164	1.40065
S217A 30mM Pi	S217A	30	Low	29.5148	1.18059
S217A 30mM Pi	S217A	30	Low	37.5493	1.50197
S217A 30mM Pi	S217A	30	Low	26.6586	1.06635
S217A 30mM Pi	S217A	30	Low	30.9455	1.23782
S217A 30mM Pi	S217A	30	Low	31.3008	1.25203
S217A 30mM Pi	S217A	30	Low	30.9154	1.23662
S217A 30mM Pi	S217A	30	Low	45.0201	1.8008
S217A 30mM Pi 2W	S217A	30	Med	15.2726	0.916353
S217A 30mM Pi 2W	S217A	30	Med	25.7676	1.54606
S217A 30mM Pi 2W	S217A	30	Med	16.486	0.989161
S217A 30mM Pi 2W	S217A	30	Med	8.25316	0.49519
S217A 30mM Pi 2W	S217A	30	Med	41.4288	2.48573
S217A 30mM Pi 2W	S217A	30	Med	2.99392	0.179635
S217A 30mM Pi 2W	S217A	30	Med	42.6838	2.56103
S217A 30mM Pi 2W	S217A	30	Med	39.9326	2.39596
S217A 30mM Pi 2W	S217A	30	Med	52.0768	3.12461
S217A 30mM Pi 2W	S217A	30	Med	17.2198	1.03319
S217A 30mM Pi 2W	S217A	30	Med	4.1457	0.248742
S217A 30mM Pi 2W	S217A	30	Med	34.8359	2.09016
S217A 30mM Pi 2W	S217A	30	Med	4.96206	0.297723
S217A 30mM Pi 2W	S217A	30	Med	29.9548	1.79729
S217A 30mM Pi 2W	S217A	30	Med	24.1748	1.45049
S217A 30mM Pi 2W	S217A	30	Med	22.0788	1.32473
S217A 30mM Pi 2W	S217A	30	Med	13.8559	0.831356
S217A 30mM Pi 2W	S217A	30	Med	46.7419	2.80451
S217A 30mM Pi 2W	S217A	30	Med	8.33677	0.500206
S217A 30mM Pi 2W	S217A	30	Med	25.5915	1.53549
S217A 30mM Pi 2W	S217A	30	Med	51.7466	3.1048
S217A 30mM Pi 2W	S217A	30	Med	8.09904	0.485942
S217A 30mM Pi 2W	S217A	30	Med	11.431	0.685861
S217A 30mM Pi 2W	S217A	30	Med	7.19081	0.431449
S217A 30mM Pi 2W	S217A	30	Med	29.089	1.74534
S217A 30mM Pi 2W	S217A	30	Med	44.9444	2.69667
S217A 30mM Pi 2W	S217A	30	Med	9.51889	0.571133
S217A 30mM Pi 2W	S217A	30	Med	17.6581	1.05949
S217A 30mM Pi 2W	S217A	30	Med	27.6698	1.66019
S217A 30mM Pi 2W	S217A	30	Med	43.625	2.6175
S217A 30mM Pi 2W	S217A	30	Med	33.1039	1.98623
S217A 30mM Pi 2W	S217A	30	Med	41.2571	2.47543
S217A 30mM Pi 2W	S217A	30	Med	18.7642	1.12585
S217A 30mM Pi 2W	S217A	30	Med	51.5511	3.09307
S217A 30mM Pi 2W	S217A	30	Med	10.1305	0.607829
S217A 30mM Pi 2W	S217A	30	Med	11.7845	0.707068
S217A 30mM Pi 2W	S217A	30	Med	11.2626	0.675759
S217A 30mM Pi 2W	S217A	30	Med	41.321	2.47926
S217A 30mM Pi 2W	S217A	30	Med	32.9366	1.9762
S217A 30mM Pi 2W	S217A	30	Med	10.4209	0.625256
S217A 30mM Pi 2W	S217A	30	Med	43.3685	2.60211
S217A 30mM Pi 2W	S217A	30	Med	13.8824	0.832942
S217A 30mM Pi 2W	S217A	30	Med	7.77437	0.466462
S217A 30mM Pi 2W	S217A	30	Med	7.76806	0.466083
S217A 30mM Pi 2W	S217A	30	Med	5.78095	0.346857
S217A 30mM Pi 2W	S217A	30	Med	21.1647	1.26988
S217A 30mM Pi 2W	S217A	30	Med	11.2588	0.675528
S217A 30mM Pi 2W	S217A	30	Med	16.6691	1.00014
S217A 30mM Pi 2W	S217A	30	Med	56.45	3.387
S217A 30mM Pi 2W	S217A	30	Med	25.2126	1.51276
S217A 30mM Pi 2W	S217A	30	Med	36.2363	2.17418
S217A 30mM Pi 2W	S217A	30	Med	16.4482	0.986892
S217A 30mM Pi 2W	S217A	30	Med	51.1755	3.07053
S217A 30mM Pi 2W	S217A	30	Med	73.5528	4.41317
S217A 30mM Pi 2W	S217A	30	Med	32.0225	1.92135
S217A 30mM Pi 2W	S217A	30	Med	47.2158	2.83295
S217A 30mM Pi 2W	S217A	30	Med	10.1204	0.607221
S217A 30mM Pi 2W	S217A	30	Med	32.899	1.97394
S217A 30mM Pi 2W	S217A	30	Med	23.1262	1.38757
S217A 30mM Pi 2W	S217A	30	Med	23.0255	1.38153
S217A 30mM Pi 2W	S217A	30	Med	13.3413	0.800479
S217A 30mM Pi 2W	S217A	30	Med	27.6548	1.65929
S217A 30mM Pi 2W	S217A	30	Med	32.808	1.96848
S217A 30mM Pi 2W	S217A	30	Med	14.0861	0.845166
S217A 30mM Pi 2W	S217A	30	Med	13.2446	0.794679
S217A 30mM Pi 2W	S217A	30	Med	5.43068	0.325841
S217A 30mM Pi 2W	S217A	30	Med	11.5857	0.695142
S217A 30mM Pi 2W	S217A	30	Med	28.4054	1.70433
S217A 30mM Pi 2W	S217A	30	Med	37.1009	2.22605
S217A 30mM Pi 2W	S217A	30	Med	46.4309	2.78585
S217A 30mM Pi 2W	S217A	30	Med	10.9237	0.65542
S217A 30mM Pi 2W	S217A	30	Med	41.4828	2.48897
S217A 30mM Pi 2W	S217A	30	Med	7.78908	0.467345
S217A 30mM Pi 2W	S217A	30	Med	28.6342	1.71805
S217A 30mM Pi 2W	S217A	30	Med	14.7572	0.885432
S217A 30mM Pi 2W	S217A	30	Med	31.2016	1.8721
S217A 30mM Pi 2W	S217A	30	Med	19.4874	1.16925
S217A 30mM Pi 2W	S217A	30	Med	9.30241	0.558145
S217A 30mM Pi 2W	S217A	30	Med	37.3115	2.23869
S217A 30mM Pi 2W	S217A	30	Med	33.906	2.03436
S217A 30mM Pi 2W	S217A	30	Med	39.288	2.35728
S217A 30mM Pi 2W	S217A	30	Med	19.0828	1.14497
S217A 30mM Pi 2W	S217A	30	Med	22.1104	1.32662
S217A 30mM Pi 2W	S217A	30	Med	35.0363	2.10218
S217A 30mM Pi 2W	S217A	30	Med	3.31097	0.198658
S217A 30mM Pi 2W	S217A	30	Med	9.56249	0.573749
S217A 30mM Pi 2W	S217A	30	Med	16.3285	0.979708
S217A 30mM Pi 2W	S217A	30	Med	39.6626	2.37976
S217A 30mM Pi 2W	S217A	30	Med	31.2081	1.87248
S217A 30mM Pi 2W	S217A	30	Med	15.6639	0.939834
S217A 30mM Pi 2W	S217A	30	Med	30.8033	1.8482
S217A 30mM Pi 2W	S217A	30	Med	36.7284	2.2037
S217A 30mM Pi 2W	S217A	30	Med	22.7981	1.36789
S217A 30mM Pi 2W	S217A	30	Med	35.3231	2.11938
S217A 30mM Pi 2W	S217A	30	Med	37.7755	2.26653
S217A 30mM Pi 2W	S217A	30	Med	5.65542	0.339325
S217A 30mM Pi 2W	S217A	30	Med	12.6689	0.760132
S217A 30mM Pi 2W	S217A	30	Med	13.0302	0.781815
S217A 30mM Pi 2W	S217A	30	Med	34.8336	2.09001
S217A 30mM Pi 2W	S217A	30	Med	15.5346	0.932074
S217A 30mM Pi 2W	S217A	30	Med	8.61983	0.51719
S217A 30mM Pi 2W	S217A	30	Med	11.3419	0.680514
S217A 30mM Pi 2W	S217A	30	Med	12.1479	0.728876
S217A 30mM Pi 2W	S217A	30	Med	14.0445	0.84267
S217A 30mM Pi 2W	S217A	30	Med	56.5202	3.39121
S217A 30mM Pi 2W	S217A	30	Med	11.6711	0.700268
S217A 30mM Pi 2W	S217A	30	Med	49.5569	2.97342
S217A 30mM Pi 2W	S217A	30	Med	27.7037	1.66222
S217A 30mM Pi 2W	S217A	30	Med	46.6463	2.79878
S217A 30mM Pi 2W	S217A	30	Med	18.424	1.10544
S217A 30mM Pi 2W	S217A	30	Med	9.5126	0.570756
S217A 30mM Pi 2W	S217A	30	Med	45.9145	2.75487
S217A 30mM Pi 2W	S217A	30	Med	26.9934	1.6196
S217A 30mM Pi 2W	S217A	30	Med	12.9459	0.776755
S217A 30mM Pi 2W	S217A	30	Med	28.9237	1.73542
S217A 30mM Pi 2W	S217A	30	Med	4.83193	0.289916
S217A 30mM Pi 2W	S217A	30	Med	12.3571	0.741427
S217A 30mM Pi 2W	S217A	30	Med	29.8731	1.79239
S217A 30mM Pi 2W	S217A	30	Med	36.5784	2.1947
S217A 30mM Pi 2W	S217A	30	Med	20.0298	1.20179
S217A 30mM Pi 2W	S217A	30	Med	13.4514	0.807086
S217A 30mM Pi 2W	S217A	30	Med	12.5398	0.752391
S217A 30mM Pi 2W	S217A	30	Med	43.3863	2.60318
S217A 30mM Pi 2W	S217A	30	Med	25.4976	1.52985
S217A 30mM Pi 2W	S217A	30	Med	11.9654	0.717923
S217A 30mM Pi 2W	S217A	30	Med	9.16505	0.549903
S217A 30mM Pi 2W	S217A	30	Med	12.8583	0.771496
S217A 30mM Pi 2W	S217A	30	Med	11.1832	0.670992
S217A 30mM Pi 2W	S217A	30	Med	7.13489	0.428093
S217A 30mM Pi 2W	S217A	30	Med	11.9885	0.719312
S217A 30mM Pi 2W	S217A	30	Med	9.64927	0.578956
S217A 30mM Pi 2W	S217A	30	Med	18.9763	1.13858
S217A 30mM Pi 2W	S217A	30	Med	26.9353	1.61612
S217A 30mM Pi 2W	S217A	30	Med	34.3038	2.05823
S217A 30mM Pi 2W	S217A	30	Med	10.8615	0.65169
S217A 30mM Pi 2W	S217A	30	Med	20.4206	1.22524
S217A 30mM Pi 2W	S217A	30	Med	12.9552	0.777311
S217A 30mM Pi 2W	S217A	30	Med	17.5715	1.05429
S217A 30mM Pi 2W	S217A	30	Med	9.02382	0.541429
S217A 30mM Pi 2W	S217A	30	Med	10.1351	0.608106
S217A 30mM Pi 2W	S217A	30	Med	6.66768	0.400061
S217A 30mM Pi 2W	S217A	30	Med	5.51832	0.331099
S217A 30mM Pi 2W	S217A	30	Med	31.4387	1.88632
S217A 30mM Pi 2W	S217A	30	Med	6.27763	0.376658
S217A 30mM Pi 2W	S217A	30	Med	14.8146	0.888876
S217A 30mM Pi 2W	S217A	30	Med	9.37172	0.562303
S217A 30mM Pi 2W	S217A	30	Med	26.6425	1.59855
S217A 30mM Pi 2W	S217A	30	Med	11.3299	0.679792
S217A 30mM Pi 2W	S217A	30	Med	28.4767	1.7086
S217A 30mM Pi 2W	S217A	30	Med	25.739	1.54434
S217A 30mM Pi 2W	S217A	30	Med	48.5189	2.91113
S217A 30mM Pi 2W	S217A	30	Med	30.8848	1.85309
S217A 30mM Pi 2W	S217A	30	Med	22.4463	1.34678
S217A 30mM Pi 2W	S217A	30	Med	50.4693	3.02816
S217A 30mM Pi 2W	S217A	30	Med	39.9714	2.39828
S217A 30mM Pi 2W	S217A	30	Med	28.3509	1.70105
S217A 30mM Pi 2W	S217A	30	Med	52.1072	3.12643
S217A 30mM Pi 2W	S217A	30	Med	18.7989	1.12793
S217A 30mM Pi 2W	S217A	30	Med	32.9101	1.9746
S217A 30mM Pi 2W	S217A	30	Med	21.8916	1.31349
S217A 30mM Pi 2W	S217A	30	Med	21.9597	1.31758
S217A 30mM Pi 2W	S217A	30	Med	19.4282	1.16569
S217A 30mM Pi 2W	S217A	30	Med	41.3911	2.48347
S217A 30mM Pi 2W	S217A	30	Med	39.5817	2.3749
S217A 30mM Pi 2W	S217A	30	Med	33.6951	2.02171
S217A 30mM Pi 2W	S217A	30	Med	11.8109	0.708655
S217A 30mM Pi 2W	S217A	30	Med	32.7372	1.96423
S217A 30mM Pi 2W	S217A	30	Med	12.0075	0.720451
S217A 30mM Pi 2W	S217A	30	Med	16.6606	0.999637
S217A 30mM Pi 2W	S217A	30	Med	30.3481	1.82089
S217A 30mM Pi 2W	S217A	30	Med	33.6371	2.01823
S217A 30mM Pi 2W	S217A	30	Med	34.0513	2.04308
S217A 30mM Pi 2W	S217A	30	Med	27.2127	1.63276
S217A 30mM Pi 2W	S217A	30	Med	22.8916	1.3735
S217A 30mM Pi 2W	S217A	30	Med	24.0771	1.44462
S217A 30mM Pi 2W	S217A	30	Med	27.3691	1.64214
S217A 30mM Pi 2W	S217A	30	Med	30.1843	1.81106
S217A 30mM Pi 2W	S217A	30	Med	9.94227	0.596536
S217A 30mM Pi 2W	S217A	30	Med	34.498	2.06988
S217A 30mM Pi 2W	S217A	30	Med	12.5088	0.750525
S217A 30mM Pi 2W	S217A	30	Med	19.5478	1.17287
S217A 30mM Pi 2W	S217A	30	Med	11.1442	0.668651
S217A 30mM Pi 2W	S217A	30	Med	10.0552	0.603311
S217A 30mM Pi 2W	S217A	30	Med	19.4217	1.1653
S217A 30mM Pi 2W	S217A	30	Med	34.3883	2.0633
S217A 30mM Pi 2W	S217A	30	Med	3.50853	0.210512
S217A 30mM Pi 2W	S217A	30	Med	38.083	2.28498
S217A 30mM Pi 2W	S217A	30	Med	33.9156	2.03493
S217A 30mM Pi 2W	S217A	30	Med	22.9035	1.37421
S217A 30mM Pi 2W	S217A	30	Med	47.1537	2.82922
S217A 30mM Pi 2W	S217A	30	Med	12.4821	0.748929
S217A 30mM Pi 2W	S217A	30	Med	18.215	1.0929
S217A 30mM Pi 2W	S217A	30	Med	41.4612	2.48767
S217A 30mM Pi 2W	S217A	30	Med	12.8139	0.768832
S217A 30mM Pi 2W	S217A	30	Med	13.9586	0.837514
S217A 30mM Pi 2W	S217A	30	Med	15.6348	0.938088
S217A 30mM Pi 2W	S217A	30	Med	29.3767	1.7626
S217A 30mM Pi 2W	S217A	30	Med	31.7785	1.90671
S217A 30mM Pi 2W	S217A	30	Med	41.3558	2.48135
S217A 30mM Pi 2W	S217A	30	Med	32.1835	1.93101
S217A 30mM Pi 2W	S217A	30	Med	28.1282	1.68769
S217A 30mM Pi 2W	S217A	30	Med	55.089	3.30534
S217A 30mM Pi 2W	S217A	30	Med	30.2194	1.81317
S217A 30mM Pi 2W	S217A	30	Med	23.2358	1.39415
S217A 30mM Pi 2W	S217A	30	Med	17.5629	1.05378
S217A 30mM Pi 2W	S217A	30	Med	18.4758	1.10855
S217A 30mM Pi 2W	S217A	30	Med	25.9506	1.55704
S217A 30mM Pi 2W	S217A	30	Med	28.1208	1.68725
S217A 30mM Pi 2W	S217A	30	Med	44.5511	2.67307
S217A 30mM Pi 2W	S217A	30	Med	23.6742	1.42045
S217A 30mM Pi 2W	S217A	30	Med	14.2764	0.856584
S217A 30mM Pi 2W	S217A	30	Med	24.2106	1.45263
S217A 30mM Pi 2W	S217A	30	Med	35.6123	2.13674
S217A 30mM Pi 2W	S217A	30	Med	56.9954	3.41972
S217A 30mM Pi 2W	S217A	30	Med	33.4407	2.00644
S217A 30mM Pi 2W	S217A	30	Med	40.2112	2.41267
S217A 30mM Pi 2W	S217A	30	Med	30.2334	1.814
S217A 30mM Pi 2W	S217A	30	Med	49.5743	2.97446
S217A 30mM Pi 2W	S217A	30	Med	11.9236	0.715416
S217A 30mM Pi 2W	S217A	30	Med	12.8246	0.769474
S217A 30mM Pi 2W	S217A	30	Med	15.0887	0.90532
S217A 30mM Pi 2W	S217A	30	Med	51.2178	3.07307
S217A 30mM Pi 2W	S217A	30	Med	11.9446	0.716675
S217A 30mM Pi 2W	S217A	30	Med	23.3168	1.39901
S217A 30mM Pi 2W	S217A	30	Med	38.7794	2.32677
S217A 30mM Pi 2W	S217A	30	Med	13.1906	0.791434
S217A 30mM Pi 2W	S217A	30	Med	22.2866	1.3372
S217A 30mM Pi 2W	S217A	30	Med	19.7984	1.1879
S217A 30mM Pi 2W	S217A	30	Med	22.2402	1.33441
S217A 30mM Pi 2W	S217A	30	Med	16.3367	0.980202
S217A 30mM Pi 2W	S217A	30	Med	19.8949	1.19369
S217A 30mM Pi 2W	S217A	30	Med	19.6621	1.17973
S217A 30mM Pi 2W	S217A	30	Med	31.2198	1.87319
S217A 30mM Pi 2W	S217A	30	Med	18.3902	1.10341
S217A 30mM Pi 2W	S217A	30	Med	30.8876	1.85326
S217A 30mM Pi 2W	S217A	30	Med	18.7007	1.12204
S217A 30mM Pi 2W	S217A	30	Med	17.3246	1.03948
S217A 30mM Pi 2W	S217A	30	Med	33.5242	2.01145
S217A 30mM Pi 2W	S217A	30	Med	58.8293	3.52976
S217A 30mM Pi 2W	S217A	30	Med	27.2042	1.63225
S217A 30mM Pi 2W	S217A	30	Med	11.0177	0.661061
S217A 30mM Pi 2W	S217A	30	Med	29.4697	1.76818
S217A 30mM Pi 2W	S217A	30	Med	22.2554	1.33533
S217A 30mM Pi 2W	S217A	30	Med	9.05347	0.543208
S217A 30mM Pi 2W	S217A	30	Med	9.03212	0.541927
S217A 30mM Pi 2W	S217A	30	Med	28.1104	1.68662
S217A 30mM Pi 2W	S217A	30	Med	11.1734	0.670407
S217A 30mM Pi 2W	S217A	30	Med	58.448	3.50688
S217A 30mM Pi 2W	S217A	30	Med	41.4553	2.48732
S217A 30mM Pi 2W	S217A	30	Med	42.1577	2.52946
S217A 30mM Pi 2W	S217A	30	Med	12.7013	0.762079
S217A 30mM Pi 2W	S217A	30	Med	100.883	6.05299
S217A 30mM Pi 2W	S217A	30	Med	19.2513	1.15508
S217A 30mM Pi 2W	S217A	30	Med	9.08421	0.545053
S217A 30mM Pi 2W	S217A	30	Med	37.0666	2.22399
S217A 30mM Pi 2W	S217A	30	Med	50.3313	3.01988
S217A 30mM Pi 2W	S217A	30	Med	8.7391	0.524346
S217A 30mM Pi 2W	S217A	30	Med	46.2381	2.77429
S217A 30mM Pi 2W	S217A	30	Med	17.1181	1.02708
S217A 30mM Pi 2W	S217A	30	Med	13.1434	0.788606
S217A 30mM Pi 2W	S217A	30	Med	46.1757	2.77054
S217A 30mM Pi 2W	S217A	30	Med	47.7316	2.8639
S217A 30mM Pi 2W	S217A	30	Med	30.1352	1.80811
S217A 30mM Pi 2W	S217A	30	Med	59.0063	3.54038
S217A 30mM Pi 2W	S217A	30	Med	9.63193	0.577916
S217A 30mM Pi 2W	S217A	30	Med	46.7869	2.80721
S217A 30mM Pi 2W	S217A	30	Med	6.24626	0.374776
S217A 30mM Pi 2W	S217A	30	Med	19.4017	1.1641
S217A 30mM Pi 2W	S217A	30	Med	21.8948	1.31369
S217A 30mM Pi 2W	S217A	30	Med	36.9096	2.21457
S217A 30mM Pi 2W	S217A	30	Med	52.0146	3.12088
S217A 30mM Pi 2W	S217A	30	Med	18.4058	1.10435
S217A 30mM Pi 2W	S217A	30	Med	33.03	1.9818
S217A 30mM Pi 2W	S217A	30	Med	47.5345	2.85207
S217A 30mM Pi 2W	S217A	30	Med	48.4089	2.90454
S217A 30mM Pi 2W	S217A	30	Med	11.2003	0.672021
S217A 30mM Pi 2W	S217A	30	Med	35.7758	2.14655
S217A 30mM Pi 2W	S217A	30	Med	39.488	2.36928
S217A 30mM Pi 2W	S217A	30	Med	21.1619	1.26971
S217A 30mM Pi 2W	S217A	30	Med	24.6481	1.47888
S217A 30mM Pi 2W	S217A	30	Med	37.51	2.2506
S217A 30mM Pi 2W	S217A	30	Med	29.0536	1.74322
S217A 30mM Pi 2W	S217A	30	Med	24.1875	1.45125
S217A 30mM Pi 2W	S217A	30	Med	42.6843	2.56106
S217A 30mM Pi 2W	S217A	30	Med	55.2133	3.3128
S217A 30mM Pi 2W	S217A	30	Med	29.2577	1.75546
S217A 30mM Pi 2W	S217A	30	Med	16.9672	1.01803
S217A 30mM Pi 2W	S217A	30	Med	39.3701	2.36221
S217A 30mM Pi 2W	S217A	30	Med	71.5829	4.29498
S217A 30mM Pi 2W	S217A	30	Med	38.1007	2.28604
S217A 30mM Pi 2W	S217A	30	Med	55.1783	3.3107
S217A 30mM Pi 2W	S217A	30	Med	43.4311	2.60587
S217A 30mM Pi 2W	S217A	30	Med	39.7752	2.38651
S217A 30mM Pi 2W	S217A	30	Med	58.4811	3.50887
S217A 30mM Pi 2W	S217A	30	Med	7.24597	0.434758
S217A 30mM Pi 2W	S217A	30	Med	17.052	1.02312
S217A 30mM Pi 2W	S217A	30	Med	18.5035	1.11021
S217A 30mM Pi 2W	S217A	30	Med	26.5099	1.59059
S217A 30mM Pi 2W	S217A	30	Med	52.7909	3.16745
S217A 30mM Pi 2W	S217A	30	Med	34.9745	2.09847
S217A 30mM Pi 2W	S217A	30	Med	12.7783	0.766695
S217A 30mM Pi 2W	S217A	30	Med	18.7689	1.12613
S217A 30mM Pi 2W	S217A	30	Med	14.7474	0.884845
S217A 30mM Pi 2W	S217A	30	Med	47.9843	2.87906
S217A 30mM Pi 2W	S217A	30	Med	50.2176	3.01306
S217A 30mM Pi 2W	S217A	30	Med	46.364	2.78184
S217A 30mM Pi 2W	S217A	30	Med	47.7488	2.86493
S217A 30mM Pi 2W	S217A	30	Med	63.2441	3.79464
S217A 30mM Pi 2W	S217A	30	Med	35.7515	2.14509
S217A 30mM Pi 2W	S217A	30	Med	21.1881	1.27128
S217A 30mM Pi 2W	S217A	30	Med	59.8127	3.58876
S217A 30mM Pi 2W	S217A	30	Med	66.118	3.96708
S217A 30mM Pi 2W	S217A	30	Med	7.33508	0.440105
S217A 30mM Pi 2W	S217A	30	Med	67.7955	4.06773
S217A 30mM Pi 2W	S217A	30	Med	23.9231	1.43538
S217A 30mM Pi 2W	S217A	30	Med	66.6425	3.99855
S217A 30mM Pi 2W	S217A	30	Med	24.8819	1.49291
S217A 30mM Pi 2W	S217A	30	Med	18.5669	1.11402
S217A 30mM Pi 2W	S217A	30	Med	28.5375	1.71225
S217A 30mM Pi 2W	S217A	30	Med	39.7758	2.38655
S217A 30mM Pi 2W	S217A	30	Med	36.4965	2.18979
S217A 30mM Pi 2W	S217A	30	Med	29.385	1.7631
S217A 30mM Pi 2W	S217A	30	Med	25.4544	1.52726
S217A 30mM Pi 2W	S217A	30	Med	18.2427	1.09456
S217A 30mM Pi 2W	S217A	30	Med	26.1578	1.56947
S217A 30mM Pi 2W	S217A	30	Med	30.6265	1.83759
S217A 30mM Pi 2W	S217A	30	Med	17.8084	1.0685
S217A 30mM Pi 2W	S217A	30	Med	6.3812	0.382872
S217A 30mM Pi 2W	S217A	30	Med	73.98	4.4388
S217A 30mM Pi 2W	S217A	30	Med	76.3552	4.58131
S217A 30mM Pi 2W	S217A	30	Med	36.0165	2.16099
S217A 30mM Pi 2W	S217A	30	Med	12.9724	0.778342
S217A 30mM Pi 2W	S217A	30	Med	6.11289	0.366773
S217A 30mM Pi 2W	S217A	30	Med	42.7951	2.56771
S217A 30mM Pi 2W	S217A	30	Med	14.5624	0.873743
S217A 30mM Pi 2W	S217A	30	Med	89.6817	5.3809
S217A 30mM Pi 2W	S217A	30	Med	25.3792	1.52275
S217A 30mM Pi 2W	S217A	30	Med	8.63271	0.517963
S217A 30mM Pi 2W	S217A	30	Med	14.5235	0.871411
S217A 30mM Pi 2W	S217A	30	Med	60.0243	3.60146
S217A 30mM Pi 2W	S217A	30	Med	49.1888	2.95133
S217A 30mM Pi 2W	S217A	30	Med	40.0906	2.40544
S217A 30mM Pi 2W	S217A	30	Med	54.9796	3.29878
S217A 30mM Pi 2W	S217A	30	Med	16.1932	0.971594
S217A 30mM Pi 2W	S217A	30	Med	86.2144	5.17287
S217A 30mM Pi 2W	S217A	30	Med	60.8889	3.65333
S217A 30mM Pi 2W	S217A	30	Med	27.0236	1.62142
S217A 30mM Pi 2W	S217A	30	Med	89.6613	5.37968
S217A 30mM Pi 2W	S217A	30	Med	10.446	0.62676
S217A 30mM Pi 2W	S217A	30	Med	44.6339	2.67803
S217A 30mM Pi 2W	S217A	30	Med	39.5803	2.37482
S217A 30mM Pi 2W	S217A	30	Med	70.1546	4.20928
S217A 30mM Pi 2W	S217A	30	Med	39.2938	2.35763
S217A 30mM Pi 2W	S217A	30	Med	41.8877	2.51326
S217A 30mM Pi 2W	S217A	30	Med	45.3985	2.72391
S217A 30mM Pi 2W	S217A	30	Med	55.4859	3.32915
S217A 30mM Pi 2W	S217A	30	Med	36.7296	2.20378
S217A 30mM Pi 2W	S217A	30	Med	58.464	3.50784
S217A 30mM Pi 2W	S217A	30	Med	61.1254	3.66753
S217A 30mM Pi 2W	S217A	30	Med	55.0268	3.30161
S217A 30mM Pi 2W	S217A	30	Med	64.4767	3.8686
S217A 30mM Pi 2W	S217A	30	Med	45.5833	2.735
S217A 30mM Pi 2W	S217A	30	Med	17.0307	1.02184
S217A 30mM Pi 2W	S217A	30	Med	16.2161	0.972963
S217A 30mM Pi 2W	S217A	30	Med	91.3086	5.47852
S217A 30mM Pi 2W	S217A	30	Med	9.7213	0.583278
S217A 30mM Pi 2W	S217A	30	Med	28.3679	1.70207
S217A 30mM Pi 2W	S217A	30	Med	28.7231	1.72339
S217A 30mM Pi 2W	S217A	30	Med	5.62867	0.33772
S217A 30mM Pi 2W	S217A	30	Med	50.9587	3.05752
S217A 30mM Pi 2W	S217A	30	Med	65.7811	3.94686
S217A 30mM Pi 2W	S217A	30	Med	27.6037	1.65622
S217A 30mM Pi 2W	S217A	30	Med	15.1092	0.906555
S217A 30mM Pi 2W	S217A	30	Med	69.6466	4.17879
S217A 30mM Pi 2W	S217A	30	Med	6.72663	0.403598
S217A 30mM Pi 2W	S217A	30	Med	66.3323	3.97994
S217A 30mM Pi 2W	S217A	30	Med	19.9178	1.19507
S217A 30mM Pi 2W	S217A	30	Med	26.513	1.59078
S217A 30mM Pi 2W	S217A	30	Med	19.7644	1.18586
S217A 30mM Pi 2W	S217A	30	Med	41.4005	2.48403
S217A 30mM Pi 2W	S217A	30	Med	18.9529	1.13717
S217A 30mM Pi 2W	S217A	30	Med	53.5868	3.21521
S217A 30mM Pi 2W	S217A	30	Med	12.301	0.738059
S217A 30mM Pi 2W	S217A	30	Med	55.1401	3.30841
S217A 30mM Pi 2W	S217A	30	Med	18.0984	1.08591
S217A 30mM Pi 2W	S217A	30	Med	41.5842	2.49505
S217A 30mM Pi 2W	S217A	30	Med	46.8852	2.81311
S217A 30mM Pi 2W	S217A	30	Med	8.92598	0.535559
S217A 30mM Pi 2W	S217A	30	Med	8.92598	0.535559
S217A 30mM Pi 2W	S217A	30	Med	9.93255	0.595953
S217A 30mM Pi 2W	S217A	30	Med	21.4198	1.28519
S217A 30mM Pi 2W	S217A	30	Med	50.3826	3.02295
S217A 30mM Pi 2W	S217A	30	Med	9.35206	0.561123
S217A 30mM Pi 2W	S217A	30	Med	24.1612	1.44967
S217A 30mM Pi 2W	S217A	30	Med	11.8834	0.713003
S217A 30mM Pi 2W	S217A	30	Med	15.3504	0.921023
S217A 30mM Pi 2W	S217A	30	Med	10.5561	0.633369
S217A 30mM Pi 2W	S217A	30	Med	52.9244	3.17546
S217A 30mM Pi 2W	S217A	30	Med	30.2231	1.81339
S217A 30mM Pi 2W	S217A	30	Med	48.1581	2.88948
S217A 30mM Pi 2W	S217A	30	Med	9.69902	0.581941
S217A 30mM Pi 2W	S217A	30	Med	4.44929	0.266957
S217A 30mM Pi 2W	S217A	30	Med	41.475	2.4885
S217A 30mM Pi 2W	S217A	30	Med	20.9712	1.25827
S217A 30mM Pi 2W	S217A	30	Med	15.4458	0.926748
S217A 30mM Pi 2W	S217A	30	Med	34.8182	2.08909
S217A 30mM Pi 2W	S217A	30	Med	27.7472	1.66483
S217A 30mM Pi 2W	S217A	30	Med	18.8252	1.12951
S217A 30mM Pi 2W	S217A	30	Med	51.4868	3.08921
S217A 30mM Pi 2W	S217A	30	Med	99.7797	5.98678
S217A 30mM Pi 2W	S217A	30	Med	42.5746	2.55448
S217A 30mM Pi 2W	S217A	30	Med	14.0819	0.844917
S217A 30mM Pi 2W	S217A	30	Med	48.0323	2.88194
S217A 30mM Pi 2W	S217A	30	Med	36.0647	2.16388
S217A 30mM Pi 2W	S217A	30	Med	29.7806	1.78683
S217A 30mM Pi 2W	S217A	30	Med	20.0236	1.20142
S217A 30mM Pi_3W	S217A	30	High	4.42698	0.442698
S217A 30mM Pi_3W	S217A	30	High	6.17167	0.617167
S217A 30mM Pi_3W	S217A	30	High	7.25041	0.725041
S217A 30mM Pi_3W	S217A	30	High	18.9914	1.89914
S217A 30mM Pi_3W	S217A	30	High	2.50458	0.250458
S217A 30mM Pi_3W	S217A	30	High	2.74898	0.274898
S217A 30mM Pi_3W	S217A	30	High	4.8697	0.48697
S217A 30mM Pi_3W	S217A	30	High	16.3101	1.63101
S217A 30mM Pi_3W	S217A	30	High	26.2717	2.62717
S217A 30mM Pi_3W	S217A	30	High	4.36041	0.436041
S217A 30mM Pi_3W	S217A	30	High	36.7494	3.67494
S217A 30mM Pi_3W	S217A	30	High	14.0404	1.40404
S217A 30mM Pi_3W	S217A	30	High	12.278	1.2278
S217A 30mM Pi_3W	S217A	30	High	10.08	1.008
S217A 30mM Pi_3W	S217A	30	High	10.08	1.008
S217A 30mM Pi_3W	S217A	30	High	6.56149	0.656149
S217A 30mM Pi_3W	S217A	30	High	19.3202	1.93202
S217A 30mM Pi_3W	S217A	30	High	4.71963	0.471963
S217A 30mM Pi_3W	S217A	30	High	6.37674	0.637674
S217A 30mM Pi_3W	S217A	30	High	13.8517	1.38517
S217A 30mM Pi_3W	S217A	30	High	13.2524	1.32524
S217A 30mM Pi_3W	S217A	30	High	74.2976	7.42976
S217A 30mM Pi_3W	S217A	30	High	7.17166	0.717166
S217A 30mM Pi_3W	S217A	30	High	17.8149	1.78149
S217A 30mM Pi_3W	S217A	30	High	10.6048	1.06048
S217A 30mM Pi_3W	S217A	30	High	25.7375	2.57375
S217A 30mM Pi_3W	S217A	30	High	15.9678	1.59678
S217A 30mM Pi_3W	S217A	30	High	9.52926	0.952926
S217A 30mM Pi_3W	S217A	30	High	35.3774	3.53774
S217A 30mM Pi_3W	S217A	30	High	6.30594	0.630594
S217A 30mM Pi_3W	S217A	30	High	14.1203	1.41203
S217A 30mM Pi_3W	S217A	30	High	21.272	2.1272
S217A 30mM Pi_3W	S217A	30	High	17.9908	1.79908
S217A 30mM Pi_3W	S217A	30	High	3.01517	0.301517
S217A 30mM Pi_3W	S217A	30	High	6.85015	0.685015
S217A 30mM Pi_3W	S217A	30	High	12.9964	1.29964
S217A 30mM Pi_3W	S217A	30	High	30.4625	3.04625
S217A 30mM Pi_3W	S217A	30	High	20.815	2.0815
S217A 30mM Pi_3W	S217A	30	High	48.1832	4.81832
S217A 30mM Pi_3W	S217A	30	High	5.1328	0.51328
S217A 30mM Pi_3W	S217A	30	High	12.0602	1.20602
S217A 30mM Pi_3W	S217A	30	High	13.4403	1.34403
S217A 30mM Pi_3W	S217A	30	High	14.6635	1.46635
S217A 30mM Pi_3W	S217A	30	High	17.702	1.7702
S217A 30mM Pi_3W	S217A	30	High	8.56562	0.856562
S217A 30mM Pi_3W	S217A	30	High	15.3927	1.53927
S217A 30mM Pi_3W	S217A	30	High	11.222	1.1222
S217A 30mM Pi_3W	S217A	30	High	3.37255	0.337255
S217A 30mM Pi_3W	S217A	30	High	7.93269	0.793269
S217A 30mM Pi_3W	S217A	30	High	4.01641	0.401641
S217A 30mM Pi_3W	S217A	30	High	21.5688	2.15688
S217A 30mM Pi_3W	S217A	30	High	6.70248	0.670248
S217A 30mM Pi_3W	S217A	30	High	13.3286	1.33286
S217A 30mM Pi_3W	S217A	30	High	23.3253	2.33253
S217A 30mM Pi_3W	S217A	30	High	3.17784	0.317784
S217A 30mM Pi_3W	S217A	30	High	3.17784	0.317784
S217A 30mM Pi_3W	S217A	30	High	3.49912	0.349912
S217A 30mM Pi_3W	S217A	30	High	8.95142	0.895142
S217A 30mM Pi_3W	S217A	30	High	8.46805	0.846805
S217A 30mM Pi_3W	S217A	30	High	16.7155	1.67155
S217A 30mM Pi_3W	S217A	30	High	24.7113	2.47113
S217A 30mM Pi_3W	S217A	30	High	9.66602	0.966602
S217A 30mM Pi_3W	S217A	30	High	7.78164	0.778164
S217A 30mM Pi_3W	S217A	30	High	3.36138	0.336138
S217A 30mM Pi_3W	S217A	30	High	23.7321	2.37321
S217A 30mM Pi_3W	S217A	30	High	21.6778	2.16778
S217A 30mM Pi_3W	S217A	30	High	25.6835	2.56835
S217A 30mM Pi_3W	S217A	30	High	5.77517	0.577517
S217A 30mM Pi_3W	S217A	30	High	14.355	1.4355
S217A 30mM Pi_3W	S217A	30	High	12.7941	1.27941
S217A 30mM Pi_3W	S217A	30	High	3.74136	0.374136
S217A 30mM Pi_3W	S217A	30	High	10.6104	1.06104
S217A 30mM Pi_3W	S217A	30	High	17.3704	1.73704
S217A 30mM Pi_3W	S217A	30	High	27.0027	2.70027
S217A 30mM Pi_3W	S217A	30	High	5.73825	0.573825
S217A 30mM Pi_3W	S217A	30	High	7.18855	0.718855
S217A 30mM Pi_3W	S217A	30	High	5.76367	0.576367
S217A 30mM Pi_3W	S217A	30	High	5.91762	0.591762
S217A 30mM Pi_3W	S217A	30	High	7.02741	0.702741
S217A 30mM Pi_3W	S217A	30	High	30.7171	3.07171
S217A 30mM Pi_3W	S217A	30	High	23.7086	2.37086
S217A 30mM Pi_3W	S217A	30	High	13.6408	1.36408
S217A 30mM Pi_3W	S217A	30	High	17.5742	1.75742
S217A 30mM Pi_3W	S217A	30	High	11.63	1.163
S217A 30mM Pi_3W	S217A	30	High	6.60023	0.660023
S217A 30mM Pi_3W	S217A	30	High	9.4213	0.94213
S217A 30mM Pi_3W	S217A	30	High	9.66748	0.966748
S217A 30mM Pi_3W	S217A	30	High	9.66748	0.966748
S217A 30mM Pi_3W	S217A	30	High	18.8183	1.88183
S217A 30mM Pi_3W	S217A	30	High	23.0886	2.30886
S217A 30mM Pi_3W	S217A	30	High	13.6795	1.36795
S217A 30mM Pi_3W	S217A	30	High	5.41079	0.541079
S217A 30mM Pi_3W	S217A	30	High	25.367	2.5367
S217A 30mM Pi_3W	S217A	30	High	6.98269	0.698269
S217A 30mM Pi_3W	S217A	30	High	9.83898	0.983898
S217A 30mM Pi_3W	S217A	30	High	28.5094	2.85094
S217A 30mM Pi_3W	S217A	30	High	22.5888	2.25888
S217A 30mM Pi_3W	S217A	30	High	23.3914	2.33914
S217A 30mM Pi_3W	S217A	30	High	16.6297	1.66297
S217A 30mM Pi_3W	S217A	30	High	11.7968	1.17968
S217A 30mM Pi_3W	S217A	30	High	6.60139	0.660139
S217A 30mM Pi_3W	S217A	30	High	8.62761	0.862761
S217A 30mM Pi_3W	S217A	30	High	50.9521	5.09521
S217A 30mM Pi_3W	S217A	30	High	8.17281	0.817281
S217A 30mM Pi_3W	S217A	30	High	22.2835	2.22835
S217A 30mM Pi_3W	S217A	30	High	18.6276	1.86276
S217A 30mM Pi_3W	S217A	30	High	23.3044	2.33044
S217A 30mM Pi_3W	S217A	30	High	6.98945	0.698945
S217A 30mM Pi_3W	S217A	30	High	5.27994	0.527994
S217A 30mM Pi_3W	S217A	30	High	54.8522	5.48522
S217A 30mM Pi_3W	S217A	30	High	29.2202	2.92202
S217A 30mM Pi_3W	S217A	30	High	8.73256	0.873256
S217A 30mM Pi_3W	S217A	30	High	9.7263	0.97263
S217A 30mM Pi_3W	S217A	30	High	12.9454	1.29454
S217A 30mM Pi_3W	S217A	30	High	15.481	1.5481
S217A 30mM Pi_3W	S217A	30	High	32.1948	3.21948
S217A 30mM Pi_3W	S217A	30	High	5.86124	0.586124
S217A 30mM Pi_3W	S217A	30	High	11.0689	1.10689
S217A 30mM Pi_3W	S217A	30	High	11.4483	1.14483
S217A 30mM Pi_3W	S217A	30	High	6.85096	0.685096
S217A 30mM Pi_3W	S217A	30	High	23.0503	2.30503
S217A 30mM Pi_3W	S217A	30	High	9.81757	0.981757
S217A 30mM Pi_3W	S217A	30	High	34.0863	3.40863
S217A 30mM Pi_3W	S217A	30	High	4.85525	0.485525
S217A 30mM Pi_3W	S217A	30	High	32.9297	3.29297
S217A 30mM Pi_3W	S217A	30	High	7.08524	0.708524
S217A 30mM Pi_3W	S217A	30	High	7.416	0.7416
S217A 30mM Pi_3W	S217A	30	High	6.17751	0.617751
S217A 30mM Pi_3W	S217A	30	High	3.36711	0.336711
S217A 30mM Pi_3W	S217A	30	High	22.1555	2.21555
S217A 30mM Pi_3W	S217A	30	High	13.0348	1.30348
S217A 30mM Pi_3W	S217A	30	High	21.1383	2.11383
S217A 30mM Pi_3W	S217A	30	High	8.45704	0.845704
S217A 30mM Pi_3W	S217A	30	High	59.7188	5.97188
S217A 30mM Pi_3W	S217A	30	High	9.23758	0.923758
S217A 30mM Pi_3W	S217A	30	High	9.55659	0.955659
S217A 30mM Pi_3W	S217A	30	High	15.9827	1.59827
S217A 30mM Pi_3W	S217A	30	High	28.2569	2.82569
S217A 30mM Pi_3W	S217A	30	High	20.2255	2.02255
S217A 30mM Pi_3W	S217A	30	High	4.85445	0.485445
S217A 30mM Pi_3W	S217A	30	High	14.9402	1.49402
S217A 30mM Pi_3W	S217A	30	High	21.125	2.1125
S217A 30mM Pi_3W	S217A	30	High	7.64577	0.764577
S217A 30mM Pi_3W	S217A	30	High	27.4254	2.74254
S217A 30mM Pi_3W	S217A	30	High	11.1273	1.11273
S217A 30mM Pi_3W	S217A	30	High	28.5152	2.85152
S217A 30mM Pi_3W	S217A	30	High	8.9924	0.89924
S217A 30mM Pi_3W	S217A	30	High	30.6335	3.06335
S217A 30mM Pi_3W	S217A	30	High	16.0725	1.60725
S217A 30mM Pi_3W	S217A	30	High	4.95109	0.495109
S217A 30mM Pi_3W	S217A	30	High	37.4962	3.74962
S217A 30mM Pi_3W	S217A	30	High	4.1815	0.41815
S217A 30mM Pi_3W	S217A	30	High	4.71585	0.471585
S217A 30mM Pi_3W	S217A	30	High	13.6062	1.36062
S217A 30mM Pi_3W	S217A	30	High	8.49797	0.849797
S217A 30mM Pi_3W	S217A	30	High	32.0316	3.20316
S217A 30mM Pi_3W	S217A	30	High	7.40742	0.740742
S217A 30mM Pi_3W	S217A	30	High	22.2233	2.22233
S217A 30mM Pi_3W	S217A	30	High	14.0728	1.40728
S217A 30mM Pi_3W	S217A	30	High	15.3347	1.53347
S217A 30mM Pi_3W	S217A	30	High	6.42692	0.642692
S217A 30mM Pi_3W	S217A	30	High	6.9353	0.69353
S217A 30mM Pi_3W	S217A	30	High	11.905	1.1905
S217A 30mM Pi_3W	S217A	30	High	32.4872	3.24872
S217A 30mM Pi_3W	S217A	30	High	9.76526	0.976526
S217A 30mM Pi_3W	S217A	30	High	10.1375	1.01375
S217A 30mM Pi_3W	S217A	30	High	69.1787	6.91787
S217A 30mM Pi_3W	S217A	30	High	8.9168	0.89168
S217A 30mM Pi_3W	S217A	30	High	12.8389	1.28389
S217A 30mM Pi_3W	S217A	30	High	13.5176	1.35176
S217A 30mM Pi_3W	S217A	30	High	9.39656	0.939656
S217A 30mM Pi_3W	S217A	30	High	46.5877	4.65877
S217A 30mM Pi_3W	S217A	30	High	11.9221	1.19221
S217A 30mM Pi_3W	S217A	30	High	35.0357	3.50357
S217A 30mM Pi_3W	S217A	30	High	8.16376	0.816376
S217A 30mM Pi_3W	S217A	30	High	11.2909	1.12909
S217A 30mM Pi_3W	S217A	30	High	22.3951	2.23951
S217A 30mM Pi_3W	S217A	30	High	23.0182	2.30182
S217A 30mM Pi_3W	S217A	30	High	44.8982	4.48982
S217A 30mM Pi_3W	S217A	30	High	10.6174	1.06174
S217A 30mM Pi_3W	S217A	30	High	5.61665	0.561665
S217A 30mM Pi_3W	S217A	30	High	31.3757	3.13757
S217A 30mM Pi_3W	S217A	30	High	24.0815	2.40815
S217A 30mM Pi_3W	S217A	30	High	19.1487	1.91487
S217A 30mM Pi_3W	S217A	30	High	26.6079	2.66079
S217A 30mM Pi_3W	S217A	30	High	19.8812	1.98812
S217A 30mM Pi_3W	S217A	30	High	6.70117	0.670117
S217A 30mM Pi_3W	S217A	30	High	12.1263	1.21263
S217A 30mM Pi_3W	S217A	30	High	22.5914	2.25914
S217A 30mM Pi_3W	S217A	30	High	15.6835	1.56835
S217A 30mM Pi_3W	S217A	30	High	31.7035	3.17035
S217A 30mM Pi_3W	S217A	30	High	25.8321	2.58321
S217A 30mM Pi_3W	S217A	30	High	11.631	1.1631
S217A 30mM Pi_3W	S217A	30	High	21.6243	2.16243
S217A 30mM Pi_3W	S217A	30	High	25.1647	2.51647
S217A 30mM Pi_3W	S217A	30	High	40.0025	4.00025
S217A 30mM Pi_3W	S217A	30	High	10.9477	1.09477
S217A 30mM Pi_3W	S217A	30	High	4.59107	0.459107
S217A 30mM Pi_3W	S217A	30	High	11.8944	1.18944
S217A 30mM Pi_3W	S217A	30	High	23.0917	2.30917
S217A 30mM Pi_3W	S217A	30	High	28.1201	2.81201
S217A 30mM Pi_3W	S217A	30	High	4.16676	0.416676
S217A 30mM Pi_3W	S217A	30	High	5.80114	0.580114
S217A 30mM Pi_3W	S217A	30	High	11.7259	1.17259
S217A 30mM Pi_3W	S217A	30	High	3.3104	0.33104
S217A 30mM Pi_3W	S217A	30	High	17.1613	1.71613
S217A 30mM Pi_3W	S217A	30	High	34.1052	3.41052
S217A 30mM Pi_3W	S217A	30	High	7.65881	0.765881
S217A 30mM Pi_3W	S217A	30	High	21.7731	2.17731
S217A 30mM Pi_3W	S217A	30	High	23.6066	2.36066
S217A 30mM Pi_3W	S217A	30	High	7.98523	0.798523
S217A 30mM Pi_3W	S217A	30	High	13.9148	1.39148
S217A 30mM Pi_3W	S217A	30	High	12.2913	1.22913
S217A 30mM Pi_3W	S217A	30	High	23.3653	2.33653
S217A 30mM Pi_3W	S217A	30	High	12.7559	1.27559
S217A 30mM Pi_3W	S217A	30	High	23.0792	2.30792
S217A 30mM Pi_3W	S217A	30	High	7.29665	0.729665
S217A 30mM Pi_3W	S217A	30	High	23.537	2.3537
S217A 30mM Pi_3W	S217A	30	High	16.2307	1.62307
S217A 30mM Pi_3W	S217A	30	High	16.3964	1.63964
S217A 30mM Pi_3W	S217A	30	High	2.3042	0.23042
S217A 30mM Pi_3W	S217A	30	High	8.39269	0.839269
S217A 30mM Pi_3W	S217A	30	High	24.2067	2.42067
S217A 30mM Pi_3W	S217A	30	High	30.6221	3.06221
S217A 30mM Pi_3W	S217A	30	High	4.82684	0.482684
S217A 30mM Pi_3W	S217A	30	High	20.1105	2.01105
S217A 30mM Pi_3W	S217A	30	High	5.44849	0.544849
S217A 30mM Pi_3W	S217A	30	High	14.4686	1.44686
S217A 30mM Pi_3W	S217A	30	High	10.8125	1.08125
S217A 30mM Pi_3W	S217A	30	High	54.0911	5.40911
S217A 30mM Pi_3W	S217A	30	High	7.31831	0.731831
S217A 30mM Pi_3W	S217A	30	High	15.5593	1.55593
S217A 30mM Pi_3W	S217A	30	High	4.56211	0.456211
S217A 30mM Pi_3W	S217A	30	High	49.8273	4.98273
S217A 30mM Pi_3W	S217A	30	High	11.9297	1.19297
S217A 30mM Pi_3W	S217A	30	High	46.2378	4.62378
S217A 30mM Pi_3W	S217A	30	High	17.1334	1.71334
S217A 30mM Pi_3W	S217A	30	High	15.857	1.5857
S217A 30mM Pi_3W	S217A	30	High	25.5438	2.55438
S217A 30mM Pi_3W	S217A	30	High	58.1081	5.81081
S217A 30mM Pi_3W	S217A	30	High	30.7197	3.07197
S217A 30mM Pi_3W	S217A	30	High	41.6766	4.16766
S217A 30mM Pi_3W	S217A	30	High	10.4338	1.04338
S217A 30mM Pi_3W	S217A	30	High	21.8969	2.18969
S217A 30mM Pi_3W	S217A	30	High	18.5256	1.85256
S217A 30mM Pi_3W	S217A	30	High	24.1691	2.41691
S217A 30mM Pi_3W	S217A	30	High	14.6999	1.46999
S217A 30mM Pi_3W	S217A	30	High	4.05675	0.405675
S217A 30mM Pi_3W	S217A	30	High	2.71359	0.271359
S217A 30mM Pi_3W	S217A	30	High	4.03939	0.403939
S217A 30mM Pi_3W	S217A	30	High	14.3812	1.43812
S217A 30mM Pi_3W	S217A	30	High	20.1669	2.01669
S217A 30mM Pi_3W	S217A	30	High	35.4739	3.54739
S217A 30mM Pi_3W	S217A	30	High	18.306	1.8306
S217A 30mM Pi_3W	S217A	30	High	6.42577	0.642577
S217A 30mM Pi_3W	S217A	30	High	27.5774	2.75774
S217A 30mM Pi_3W	S217A	30	High	37.6963	3.76963
S217A 30mM Pi_3W	S217A	30	High	25.4233	2.54233
S217A 30mM Pi_3W	S217A	30	High	25.07	2.507
S217A 30mM Pi_3W	S217A	30	High	6.38639	0.638639
S217A 30mM Pi_3W	S217A	30	High	24.9605	2.49605
S217A 30mM Pi_3W	S217A	30	High	5.93877	0.593877
S217A 30mM Pi_3W	S217A	30	High	10.6195	1.06195
S217A 30mM Pi_3W	S217A	30	High	10.1096	1.01096
S217A 30mM Pi_3W	S217A	30	High	28.8644	2.88644
S217A 30mM Pi_3W	S217A	30	High	54.7581	5.47581
S217A 30mM Pi_3W	S217A	30	High	15.3376	1.53376
S217A 30mM Pi_3W	S217A	30	High	9.80451	0.980451
S217A 30mM Pi_3W	S217A	30	High	32.3988	3.23988
S217A 30mM Pi_3W	S217A	30	High	28.848	2.8848
S217A 30mM Pi_3W	S217A	30	High	25.7823	2.57823
S217A 30mM Pi_3W	S217A	30	High	36.7482	3.67482
S217A 30mM Pi_3W	S217A	30	High	31.5177	3.15177
S217A 30mM Pi_3W	S217A	30	High	12.3868	1.23868
S217A 30mM Pi_3W	S217A	30	High	19.6195	1.96195
S217A 30mM Pi_3W	S217A	30	High	32.2358	3.22358
S217A 30mM Pi_3W	S217A	30	High	41.7937	4.17937
S217A 30mM Pi_3W	S217A	30	High	5.20485	0.520485
S217A 30mM Pi_3W	S217A	30	High	31.0908	3.10908
S217A 30mM Pi_3W	S217A	30	High	34.8539	3.48539
S217A 30mM Pi_3W	S217A	30	High	8.59191	0.859191
S217A 30mM Pi_3W	S217A	30	High	6.46691	0.646691
S217A 30mM Pi_3W	S217A	30	High	37.7123	3.77123
S217A 30mM Pi_3W	S217A	30	High	21.1612	2.11612
S217A 30mM Pi_3W	S217A	30	High	5.7202	0.57202
S217A 30mM Pi_3W	S217A	30	High	26.5953	2.65953
S217A 30mM Pi_3W	S217A	30	High	30.0606	3.00606
S217A 30mM Pi_3W	S217A	30	High	21.0934	2.10934
S217A 30mM Pi_3W	S217A	30	High	77.7404	7.77404
S217A 30mM Pi_3W	S217A	30	High	17.6545	1.76545
S217A 30mM Pi_3W	S217A	30	High	6.41034	0.641034
S217A 30mM Pi_3W	S217A	30	High	24.0271	2.40271
S217A 30mM Pi_3W	S217A	30	High	13.1419	1.31419
S217A 30mM Pi_3W	S217A	30	High	31.3354	3.13354
S217A 30mM Pi_3W	S217A	30	High	56.2712	5.62712
S217A 30mM Pi_3W	S217A	30	High	22.0921	2.20921
S217A 30mM Pi_3W	S217A	30	High	8.5804	0.85804
S217A 30mM Pi_3W	S217A	30	High	20.0022	2.00022
S217A 30mM Pi_3W	S217A	30	High	21.2769	2.12769
S217A 30mM Pi_3W	S217A	30	High	62.3382	6.23382
S217A 30mM Pi_3W	S217A	30	High	43.5526	4.35526
S217A 30mM Pi_3W	S217A	30	High	24.5617	2.45617
S217A 30mM Pi_3W	S217A	30	High	11.1007	1.11007
S217A 30mM Pi_3W	S217A	30	High	11.3005	1.13005
S217A 30mM Pi_3W	S217A	30	High	43.9067	4.39067
S217A 30mM Pi_3W	S217A	30	High	7.21078	0.721078
S217A 30mM Pi_3W	S217A	30	High	9.24301	0.924301
S217A 30mM Pi_3W	S217A	30	High	12.3839	1.23839
S217A 30mM Pi_3W	S217A	30	High	34.2809	3.42809
S217A 30mM Pi_3W	S217A	30	High	30.4895	3.04895
S217A 30mM Pi_3W	S217A	30	High	31.3453	3.13453
S217A 30mM Pi_3W	S217A	30	High	30.3244	3.03244
S217A 30mM Pi_3W	S217A	30	High	37.435	3.7435
S217A 30mM Pi_3W	S217A	30	High	24.9964	2.49964
S217A 30mM Pi_3W	S217A	30	High	46.8306	4.68306
S217A 30mM Pi_3W	S217A	30	High	18.0288	1.80288
S217A 30mM Pi_3W	S217A	30	High	5.97056	0.597056
S217A 30mM Pi_3W	S217A	30	High	25.985	2.5985
S217A 30mM Pi_3W	S217A	30	High	70.544	7.0544
S217A 30mM Pi_3W	S217A	30	High	21.7959	2.17959
S217A 30mM Pi_3W	S217A	30	High	23.6627	2.36627
S217A 30mM Pi_3W	S217A	30	High	6.37649	0.637649
S217A 30mM Pi_3W	S217A	30	High	23.204	2.3204
S217A 30mM Pi_3W	S217A	30	High	37.9125	3.79125
S217A 30mM Pi_3W	S217A	30	High	16.2447	1.62447
S217A 30mM Pi_3W	S217A	30	High	25.0242	2.50242
S217A 30mM Pi_3W	S217A	30	High	32.3546	3.23546
S217A 30mM Pi_3W	S217A	30	High	13.8711	1.38711
S217A 30mM Pi_3W	S217A	30	High	41.2363	4.12363
S217A 30mM Pi_3W	S217A	30	High	24.4366	2.44366
S217A 30mM Pi_3W	S217A	30	High	78.6244	7.86244
S217A 30mM Pi_3W	S217A	30	High	29.5192	2.95192
S217A 30mM Pi_3W	S217A	30	High	32.5879	3.25879
S217A 30mM Pi_3W	S217A	30	High	35.7789	3.57789
S217A 30mM Pi_3W	S217A	30	High	28.7719	2.87719
S217A 30mM Pi_3W	S217A	30	High	25.6959	2.56959
S217A 30mM Pi_3W	S217A	30	High	30.6081	3.06081
S217A 30mM Pi_3W	S217A	30	High	18.3427	1.83427
S217A 30mM Pi_3W	S217A	30	High	7.42188	0.742188
S217A 30mM Pi_3W	S217A	30	High	10.6748	1.06748
S217A 30mM Pi_3W	S217A	30	High	24.2749	2.42749
S217A 30mM Pi_3W	S217A	30	High	29.9537	2.99537
S217A 30mM Pi_3W	S217A	30	High	35.143	3.5143
S217A 30mM Pi_3W	S217A	30	High	22.5046	2.25046
S217A 30mM Pi_3W	S217A	30	High	38.0136	3.80136
S217A 30mM Pi_3W	S217A	30	High	25.766	2.5766
S217A 30mM Pi_3W	S217A	30	High	50.2371	5.02371
S217A 30mM Pi_3W	S217A	30	High	54.0586	5.40586
S217A 30mM Pi_3W	S217A	30	High	19.7824	1.97824
S217A 30mM Pi_3W	S217A	30	High	11.604	1.1604
S217A 30mM Pi_3W	S217A	30	High	43.6774	4.36774
S217A 30mM Pi_3W	S217A	30	High	35.5224	3.55224
S217A 30mM Pi_3W	S217A	30	High	29.975	2.9975
S217A 30mM Pi_3W	S217A	30	High	14.8124	1.48124
S217A 30mM Pi_3W	S217A	30	High	22.3558	2.23558
S217A 30mM Pi_3W	S217A	30	High	25.2125	2.52125
S217A 30mM Pi_3W	S217A	30	High	17.5995	1.75995
S217A 30mM Pi_3W	S217A	30	High	22.9328	2.29328
S217A 30mM Pi_3W	S217A	30	High	16.7681	1.67681
S217A 30mM Pi_3W	S217A	30	High	22.5804	2.25804
S217A 30mM Pi_3W	S217A	30	High	10.5626	1.05626
S217A 30mM Pi_3W	S217A	30	High	11.4541	1.14541
S217A 30mM Pi_3W	S217A	30	High	39.2302	3.92302
S217A 30mM Pi_3W	S217A	30	High	40.9953	4.09953
S217A 30mM Pi_3W	S217A	30	High	24.0335	2.40335
S217A 30mM Pi_3W	S217A	30	High	6.88153	0.688153
S217A 30mM Pi_3W	S217A	30	High	34.1186	3.41186
S217A 30mM Pi_3W	S217A	30	High	31.6518	3.16518
S217A 30mM Pi_3W	S217A	30	High	29.173	2.9173
S217A 30mM Pi_3W	S217A	30	High	3.6654	0.36654
S217A 30mM Pi_3W	S217A	30	High	25.5393	2.55393
S217A 30mM Pi_3W	S217A	30	High	37.169	3.7169
S217A 30mM Pi_3W	S217A	30	High	32.7409	3.27409
S217A 30mM Pi_3W	S217A	30	High	18.9641	1.89641
S217A 30mM Pi_3W	S217A	30	High	17.4266	1.74266
S217A 30mM Pi_3W	S217A	30	High	2.05919	0.205919
S217A 30mM Pi_3W	S217A	30	High	26.448	2.6448
S217A 30mM Pi_3W	S217A	30	High	36.7448	3.67448
S217A 30mM Pi_3W	S217A	30	High	12.8989	1.28989
S217A 30mM Pi_3W	S217A	30	High	35.4255	3.54255
S217A 30mM Pi_3W	S217A	30	High	54.7358	5.47358
S217A 30mM Pi_3W	S217A	30	High	22.4663	2.24663
S217A 30mM Pi_3W	S217A	30	High	54.8944	5.48944
S217A 30mM Pi_3W	S217A	30	High	31.6364	3.16364
S217A 30mM Pi_3W	S217A	30	High	8.81408	0.881408
S217A 30mM Pi_3W	S217A	30	High	8.29922	0.829922
S217A 30mM Pi_3W	S217A	30	High	17.1025	1.71025
S217A 30mM Pi_3W	S217A	30	High	31.9611	3.19611
S217A 30mM Pi_3W	S217A	30	High	44.224	4.4224
S217A 30mM Pi_3W	S217A	30	High	19.3011	1.93011
S217A 30mM Pi_3W	S217A	30	High	51.9369	5.19369
S217A 30mM Pi_3W	S217A	30	High	11.9316	1.19316
S217A 30mM Pi_3W	S217A	30	High	10.5789	1.05789
S217A 30mM Pi_3W	S217A	30	High	38.3313	3.83313
S217A 30mM Pi_3W	S217A	30	High	6.36315	0.636315
S217A 30mM Pi_3W	S217A	30	High	26.8517	2.68517
S217A 30mM Pi_3W	S217A	30	High	43.135	4.3135
S217A 30mM Pi_3W	S217A	30	High	17.7362	1.77362
S217A 30mM Pi_3W	S217A	30	High	26.5481	2.65481
S217A 30mM Pi_3W	S217A	30	High	31.5628	3.15628
S217A 30mM Pi_3W	S217A	30	High	15.2103	1.52103
S217A 30mM Pi_3W	S217A	30	High	8.3305	0.83305
S217A 30mM Pi_3W	S217A	30	High	53.9098	5.39098
S217A 30mM Pi_3W	S217A	30	High	20.3877	2.03877
S217A 30mM Pi_3W	S217A	30	High	6.64015	0.664015
S217A 30mM Pi_3W	S217A	30	High	48.1169	4.81169
S217A 30mM Pi_3W	S217A	30	High	11.2533	1.12533
S217A 30mM Pi_3W	S217A	30	High	31.8124	3.18124
S217A 30mM Pi_3W	S217A	30	High	42.5057	4.25057
S217A 30mM Pi_3W	S217A	30	High	41.3994	4.13994
S217A 30mM Pi_3W	S217A	30	High	32.1676	3.21676
S217A 30mM Pi_3W	S217A	30	High	29.0594	2.90594
S217A 30mM Pi_3W	S217A	30	High	5.31629	0.531629
S217A 30mM Pi_3W	S217A	30	High	27.5055	2.75055
S217A 30mM Pi_3W	S217A	30	High	38.2073	3.82073
S217A 30mM Pi_3W	S217A	30	High	8.13996	0.813996
S217A 30mM Pi_3W	S217A	30	High	45.2439	4.52439
S217A 30mM Pi_3W	S217A	30	High	16.1273	1.61273
S217A 30mM Pi_3W	S217A	30	High	4.1242	0.41242
S217A 30mM Pi_3W	S217A	30	High	53.4119	5.34119
S217A 30mM Pi_3W	S217A	30	High	8.05387	0.805387
S217A 30mM Pi_3W	S217A	30	High	27.8829	2.78829
S217A 30mM Pi_3W	S217A	30	High	42.2391	4.22391
S217A 30mM Pi_3W	S217A	30	High	40.9166	4.09166
S217A 30mM Pi_3W	S217A	30	High	15.5784	1.55784
S217A 30mM Pi_3W	S217A	30	High	34.0139	3.40139
S217A 30mM Pi_3W	S217A	30	High	33.2435	3.32435
S217A 30mM Pi_3W	S217A	30	High	43.7222	4.37222
S217A 30mM Pi_3W	S217A	30	High	21.603	2.1603
S217A 30mM Pi_3W	S217A	30	High	33.0008	3.30008
S217A 30mM Pi_3W	S217A	30	High	30.1938	3.01938
S217A 30mM Pi_3W	S217A	30	High	36.319	3.6319
S217A 30mM Pi_3W	S217A	30	High	6.41818	0.641818
S217A 30mM Pi_3W	S217A	30	High	38.8846	3.88846
S217A 30mM Pi_3W	S217A	30	High	9.12779	0.912779
S217A 30mM Pi_3W	S217A	30	High	38.605	3.8605
S217A 30mM Pi_3W	S217A	30	High	33.8798	3.38798
S217A 30mM Pi_3W	S217A	30	High	57.3051	5.73051
S217A 30mM Pi_3W	S217A	30	High	30.4684	3.04684
S217A 30mM Pi_3W	S217A	30	High	42.1575	4.21575
S217A 30mM Pi_3W	S217A	30	High	51.6552	5.16552
S217A 30mM Pi_3W	S217A	30	High	12.8377	1.28377
S217A 30mM Pi_3W	S217A	30	High	41.6607	4.16607
S217A 30mM Pi_3W	S217A	30	High	43.287	4.3287
S217A 30mM Pi_3W	S217A	30	High	55.8481	5.58481
S217A 30mM Pi_3W	S217A	30	High	30.7173	3.07173
S217A 30mM Pi_3W	S217A	30	High	33.1987	3.31987
S217A 30mM Pi_3W	S217A	30	High	49.5546	4.95546
S217A 30mM Pi_3W	S217A	30	High	62.3861	6.23861
S217A 30mM Pi_3W	S217A	30	High	37.0191	3.70191
S217A 30mM Pi_3W	S217A	30	High	26.144	2.6144
S217A 30mM Pi_3W	S217A	30	High	27.1212	2.71212
S217A 30mM Pi_3W	S217A	30	High	37.3033	3.73033
S217A 30mM Pi_3W	S217A	30	High	51.3175	5.13175
S217A 30mM Pi_3W	S217A	30	High	29.8958	2.98958
S217A 30mM Pi_3W	S217A	30	High	39.0707	3.90707
S217A 30mM Pi_3W	S217A	30	High	50.5557	5.05557
S217A 30mM Pi_3W	S217A	30	High	45.0246	4.50246
S217A 30mM Pi_3W	S217A	30	High	26.4746	2.64746
S217A 30mM Pi_3W	S217A	30	High	22.3867	2.23867
S217A 30mM Pi_3W	S217A	30	High	10.0083	1.00083
S217A 30mM Pi_3W	S217A	30	High	34.0627	3.40627
S217A 30mM Pi_3W	S217A	30	High	51.8993	5.18993
S217A 30mM Pi_3W	S217A	30	High	56.7313	5.67313
S217A 30mM Pi_3W	S217A	30	High	38.8285	3.88285
S217A 30mM Pi_3W	S217A	30	High	36.8019	3.68019
S217A 30mM Pi_3W	S217A	30	High	14.6024	1.46024
S217A 30mM Pi_3W	S217A	30	High	35.9641	3.59641
S217A 30mM Pi_3W	S217A	30	High	30.0359	3.00359
S217A 30mM Pi_3W	S217A	30	High	30.5706	3.05706
S217A 30mM Pi_3W	S217A	30	High	41.8218	4.18218
S217A 30mM Pi_3W	S217A	30	High	11.0214	1.10214
S217A 30mM Pi_3W	S217A	30	High	38.4853	3.84853
S217A 30mM Pi_3W	S217A	30	High	27.7703	2.77703
S217A 30mM Pi_3W	S217A	30	High	49.3838	4.93838
S217A 30mM Pi_3W	S217A	30	High	53.3514	5.33514
S217A 30mM Pi_3W	S217A	30	High	45.9893	4.59893
S217A 30mM Pi_3W	S217A	30	High	50.3283	5.03283
S217A 30mM Pi_3W	S217A	30	High	52.2071	5.22071
S217A 30mM Pi_3W	S217A	30	High	15.5169	1.55169
S217A 30mM Pi_3W	S217A	30	High	34.2315	3.42315
S217A 30mM Pi_3W	S217A	30	High	30.1645	3.01645
S217A 30mM Pi_3W	S217A	30	High	58.4007	5.84007
S217A 30mM Pi_3W	S217A	30	High	5.23398	0.523398
S217A 30mM Pi_3W	S217A	30	High	27.6921	2.76921
S217A 30mM Pi_3W	S217A	30	High	9.44044	0.944044
S217A 30mM Pi_3W	S217A	30	High	49.1178	4.91178
S217A 30mM Pi_3W	S217A	30	High	19.5291	1.95291
S217A 30mM Pi_3W	S217A	30	High	35.431	3.5431
S217A 30mM Pi_3W	S217A	30	High	59.5019	5.95019
S217A 30mM Pi_3W	S217A	30	High	30.3123	3.03123
S217A 30mM Pi_3W	S217A	30	High	26.5527	2.65527
S217A 30mM Pi_3W	S217A	30	High	36.9052	3.69052
S217A 30mM Pi_3W	S217A	30	High	42.3308	4.23308
[truncated: 6,806 more rows]
