# Supplementary material for: A mutation in switch I alters the load-dependent kinetics of myosin Va
Source: Nat Commun. 2023 May 30;14:3137. doi: 10.1038/s41467-023-38535-0 (PMC10229639; doi:10.1038/s41467-023-38535-0)
Supplement: Supplementary file 4 — Source data [file 41467_2023_38535_MOESM4_ESM.zip › Source Data/Source Data 4.xlsx]

## Sheet: Fig4
Figure 4 Time at Peak Force
conditions	myosin type	Pi	Load	TPF	Force
S217A	S217A	0	Low	79.6	0.127404
S217A	S217A	0	Low	92.2	0.226958
S217A	S217A	0	Low	108.2	0.116285
S217A	S217A	0	Low	33.4	1.25695
S217A	S217A	0	Low	62.6	1.05685
S217A	S217A	0	Low	16.2	1.01099
S217A	S217A	0	Low	75	0.350714
S217A	S217A	0	Low	109.6	0.709151
S217A	S217A	0	Low	50.6	1.05698
S217A	S217A	0	Low	74.6	1.61533
S217A	S217A	0	Low	89.8	0.808793
S217A	S217A	0	Low	43.6	0.657892
S217A	S217A	0	Low	33	0.73245
S217A	S217A	0	Low	28.4	0.922889
S217A	S217A	0	Low	170.4	1.39484
S217A	S217A	0	Low	618.4	1.76445
S217A	S217A	0	Low	140	0.162165
S217A	S217A	0	Low	98.2	1.15875
S217A	S217A	0	Low	19.4	2.10593
S217A	S217A	0	Low	36	0.405047
S217A	S217A	0	Low	75.4	0.0971519
S217A	S217A	0	Low	13.2	1.66715
S217A	S217A	0	Low	25.4	1.7242
S217A	S217A	0	Low	68.2	0.558291
S217A	S217A	0	Low	13.6	1.75041
S217A	S217A	0	Low	23.8	1.42073
S217A	S217A	0	Low	28.6	0.70113
S217A	S217A	0	Low	23.2	2.59365
S217A	S217A	0	Low	22.6	2.30265
S217A	S217A	0	Low	179.8	1.28665
S217A	S217A	0	Low	29.4	1.41008
S217A	S217A	0	Low	14.2	1.07969
S217A	S217A	0	Low	193.4	1.34964
S217A	S217A	0	Low	225.6	1.73583
S217A	S217A	0	Low	47.4	0.868655
S217A	S217A	0	Low	206.6	1.237
S217A	S217A	0	Low	21.2	1.43654
S217A	S217A	0	Low	71.2	0.500276
S217A	S217A	0	Low	22.8	1.31689
S217A	S217A	0	Low	303.6	0.352768
S217A	S217A	0	Low	46.4	2.26099
S217A	S217A	0	Low	0.8	1.73462
S217A	S217A	0	Low	92.6	2.7722
S217A	S217A	0	Low	83.6	0.521336
S217A	S217A	0	Low	218.6	0.281793
S217A	S217A	0	Low	67	1.01048
S217A	S217A	0	Low	99.6	0.276537
S217A	S217A	0	Low	83.6	2.61271
S217A	S217A	0	Low	13.4	1.02698
S217A	S217A	0	Low	0	1.03369
S217A	S217A	0	Low	26	1.33128
S217A	S217A	0	Low	34.6	1.84732
S217A	S217A	0	Low	12.8	1.05289
S217A	S217A	0	Low	4.8	0.636301
S217A	S217A	0	Low	125.4	3.95199
S217A	S217A	0	Low	16.4	1.4123
S217A	S217A	0	Low	18.8	1.40621
S217A	S217A	0	Low	42.2	1.32742
S217A	S217A	0	Low	20.4	1.58199
S217A	S217A	0	Low	29.4	1.38826
S217A	S217A	0	Low	20.8	1.09073
S217A	S217A	0	Low	9.6	1.51975
S217A	S217A	0	Low	122.8	0.968783
S217A	S217A	0	Low	9.6	3.2493
S217A	S217A	0	Low	26	0.94401
S217A	S217A	0	Low	48.2	1.02761
S217A	S217A	0	Low	9.8	1.40186
S217A	S217A	0	Low	13.8	1.41007
S217A	S217A	0	Low	15.6	2.01851
S217A	S217A	0	Low	15	1.22884
S217A	S217A	0	Low	44	2.31242
S217A	S217A	0	Low	15.4	1.6106
S217A	S217A	0	Low	23	1.07997
S217A	S217A	0	Low	18.2	0.767943
S217A	S217A	0	Low	15.2	1.75718
S217A	S217A	0	Low	29.4	0.996356
S217A	S217A	0	Low	17.8	0.874574
S217A	S217A	0	Low	45.2	0.620706
S217A	S217A	0	Low	5.4	1.39797
S217A	S217A	0	Low	29.6	0.633489
S217A	S217A	0	Low	172	2.09177
S217A	S217A	0	Low	43.4	1.828
S217A	S217A	0	Low	74.2	0.99401
S217A	S217A	0	Low	15.6	1.8896
S217A	S217A	0	Low	1.6	0.868518
S217A	S217A	0	Low	117.6	1.69453
S217A	S217A	0	Low	66.2	1.49691
S217A	S217A	0	Low	39.2	0.784952
S217A	S217A	0	Low	46.2	1.22727
S217A	S217A	0	Low	229.4	1.59186
S217A	S217A	0	Low	118	1.33037
S217A	S217A	0	Low	56	3.1308
S217A	S217A	0	Low	62.2	0.951355
S217A	S217A	0	Low	65.2	0.288497
S217A	S217A	0	Low	9.8	0.875386
S217A	S217A	0	Low	3.4	1.39088
S217A	S217A	0	Low	16	1.35093
S217A	S217A	0	Low	16.8	0.581906
S217A	S217A	0	Low	188.4	3.04768
S217A	S217A	0	Low	33.6	0.661667
S217A	S217A	0	Low	0.4	1.54258
S217A	S217A	0	Low	20.8	0.588897
S217A	S217A	0	Low	77	1.9093
S217A	S217A	0	Low	87	1.03293
S217A	S217A	0	Low	5.4	1.3282
S217A	S217A	0	Low	13.6	0.681389
S217A	S217A	0	Low	47.6	0.705469
S217A	S217A	0	Low	10	0.98225
S217A	S217A	0	Low	47	0.669641
S217A	S217A	0	Low	15.2	0.805315
S217A	S217A	0	Low	32.4	1.20061
S217A	S217A	0	Low	37.2	1.49128
S217A	S217A	0	Low	19	2.6318
S217A	S217A	0	Low	35	0.794162
S217A	S217A	0	Low	152	2.4625
S217A	S217A	0	Low	80	0.803486
S217A	S217A	0	Low	6.2	0.726618
S217A	S217A	0	Low	19.2	0.849944
S217A	S217A	0	Low	6.4	1.44431
S217A	S217A	0	Low	4.6	1.50755
S217A	S217A	0	Low	85.4	1.58469
S217A	S217A	0	Low	79.6	0.273071
S217A	S217A	0	Low	72.8	0.32448
S217A	S217A	0	Low	13.8	1.18984
S217A	S217A	0	Low	15.4	0.975895
S217A	S217A	0	Low	57	2.26999
S217A	S217A	0	Low	38.2	1.95174
S217A	S217A	0	Low	83.2	1.85294
S217A	S217A	0	Low	135.4	0.710794
S217A	S217A	0	Low	58.4	1.60589
S217A	S217A	0	Low	2.4	1.90892
S217A	S217A	0	Low	32.6	1.11392
S217A	S217A	0	Low	16.6	0.669661
S217A	S217A	0	Low	217.2	0.11189
S217A	S217A	0	Low	151.6	1.20818
S217A	S217A	0	Low	26.4	0.867828
S217A	S217A	0	Low	107	2.19059
S217A	S217A	0	Low	14.6	1.0785
S217A	S217A	0	Low	151.6	1.18714
S217A	S217A	0	Low	39	0.526894
S217A	S217A	0	Low	10	0.400829
S217A	S217A	0	Low	162.2	2.44496
S217A	S217A	0	Low	30.4	2.09644
S217A	S217A	0	Low	75.4	1.15857
S217A	S217A	0	Low	21.2	1.4883
S217A	S217A	0	Low	278.4	0.775503
S217A	S217A	0	Low	106.4	0.777891
S217A	S217A	0	Low	0	1.47087
S217A	S217A	0	Low	46.2	1.02731
S217A	S217A	0	Low	14.4	1.58097
S217A	S217A	0	Low	52	0.2557
S217A	S217A	0	Low	23.6	1.43365
S217A	S217A	0	Low	58.8	0.203633
S217A	S217A	0	Low	21	1.2374
S217A	S217A	0	Low	111	1.42997
S217A	S217A	0	Low	91	1.86123
S217A	S217A	0	Low	0.8	1.73183
S217A	S217A	0	Low	168.2	1.04557
S217A	S217A	0	Low	16	0.884559
S217A	S217A	0	Low	41.2	1.20781
S217A	S217A	0	Low	16.4	0.442175
S217A	S217A	0	Low	15.2	0.643727
S217A	S217A	0	Low	87.6	2.30712
S217A	S217A	0	Low	10.6	0.323149
S217A	S217A	0	Low	15.6	0.761388
S217A	S217A	0	Low	9.8	0.918342
S217A	S217A	0	Low	186.2	0.0330486
S217A	S217A	0	Low	14	0.315025
S217A	S217A	0	Low	2.6	0.618533
S217A	S217A	0	Low	160.2	0.386584
S217A	S217A	0	Low	69.2	1.06492
S217A	S217A	0	Low	5.8	1.32283
S217A	S217A	0	Low	0	2.23075
S217A	S217A	0	Low	19	0.598219
S217A	S217A	0	Low	22	1.12154
S217A	S217A	0	Low	23.8	0.613104
S217A	S217A	0	Low	5.8	3.11995
S217A	S217A	0	Low	112.2	0.492512
S217A	S217A	0	Low	30.8	1.87412
S217A	S217A	0	Low	44.8	2.45114
S217A	S217A	0	Low	65.6	2.22374
S217A	S217A	0	Low	6.8	1.19955
S217A	S217A	0	Low	37.8	1.8571
S217A	S217A	0	Low	3.8	1.14839
S217A	S217A	0	Low	45.8	2.0072
S217A	S217A	0	Low	3.4	2.89149
S217A	S217A	0	Low	17.4	0.783646
S217A	S217A	0	Low	27.2	0.758073
S217A	S217A	0	Low	0.6	1.28865
S217A	S217A	0	Low	16.6	1.60362
S217A	S217A	0	Low	37.8	1.55329
S217A	S217A	0	Low	13.2	1.42159
S217A	S217A	0	Low	9.8	0.675047
S217A	S217A	0	Low	58.6	0.496099
S217A	S217A	0	Low	10.2	1.99604
S217A	S217A	0	Low	47.2	1.55621
S217A	S217A	0	Low	11.8	1.18037
S217A	S217A	0	Low	85.6	2.81862
S217A	S217A	0	Low	29.2	1.74398
S217A	S217A	0	Low	10.6	1.55867
S217A	S217A	0	Low	89.6	0.0496385
S217A	S217A	0	Low	0	0.553516
S217A	S217A	0	Low	0	0.593538
S217A	S217A	0	Low	49.4	0.415879
S217A	S217A	0	Low	23.2	1.53436
S217A	S217A	0	Low	6.6	1.44132
S217A	S217A	0	Low	2.6	1.20335
S217A	S217A	0	Low	78.8	0.271232
S217A	S217A	0	Low	33.4	1.35223
S217A	S217A	0	Low	0	1.23264
S217A	S217A	0	Low	16.8	0.629017
S217A	S217A	0	Low	39.4	1.18283
S217A	S217A	0	Low	78.8	0.444166
S217A	S217A	0	Low	28	2.53311
S217A	S217A	0	Low	62.8	0.138772
S217A	S217A	0	Low	23.2	1.28668
S217A	S217A	0	Low	35.8	3.75007
S217A	S217A	0	Low	5.6	2.23316
S217A	S217A	0	Low	54.6	0.961049
S217A	S217A	0	Low	13.8	0.729068
S217A	S217A	0	Low	161.6	0.197482
S217A	S217A	0	Low	14.4	0.266818
S217A	S217A	0	Low	58.2	0.706198
S217A	S217A	0	Low	9.8	2.64323
S217A	S217A	0	Low	30.6	1.94315
S217A	S217A	0	Low	0.4	1.20625
S217A	S217A	0	Low	9.4	0.754021
S217A	S217A	0	Low	25.2	0.614126
S217A	S217A	0	Low	24.4	1.51416
S217A	S217A	0	Low	62	0.958359
S217A	S217A	0	Low	136.4	1.66452
S217A	S217A	0	Low	26.6	0.205657
S217A	S217A	0	Low	15.2	1.88893
S217A	S217A	0	Low	35	0.540243
S217A	S217A	0	Low	84.4	1.18883
S217A	S217A	0	Low	10	0.817875
S217A	S217A	0	Low	154.4	1.535
S217A	S217A	0	Low	21.2	2.40101
S217A	S217A	0	Low	121.4	2.21107
S217A	S217A	0	Low	26	2.14092
S217A	S217A	0	Low	158	0.473494
S217A	S217A	0	Low	68.8	0.696987
S217A	S217A	0	Low	11.6	0.879744
S217A	S217A	0	Low	52.4	2.07191
S217A	S217A	0	Low	9.4	1.24949
S217A	S217A	0	Low	119.6	2.71229
S217A	S217A	0	Low	29.2	1.43301
S217A	S217A	0	Low	39.6	0.191492
S217A	S217A	0	Low	109	0.841807
S217A	S217A	0	Low	52.2	2.99805
S217A	S217A	0	Low	27.6	1.53478
S217A	S217A	0	Low	3.4	1.17936
S217A	S217A	0	Low	73.6	1.91461
S217A	S217A	0	Low	57.2	1.02714
S217A	S217A	0	Low	94.2	2.03095
S217A	S217A	0	Low	23.2	0.394892
S217A	S217A	0	Low	0.4	2.80451
S217A	S217A	0	Low	21.8	2.19409
S217A	S217A	0	Low	27.2	1.02238
S217A	S217A	0	Low	18.4	1.82829
S217A	S217A	0	Low	69.4	1.2076
S217A	S217A	0	Low	34	0.536785
S217A	S217A	0	Low	6.8	1.27977
S217A	S217A	0	Low	3.2	1.41284
S217A	S217A	0	Low	20	0.977206
S217A	S217A	0	Low	57.2	2.75536
S217A	S217A	0	Low	55.6	1.17909
S217A	S217A	0	Low	41.8	0.611003
S217A	S217A	0	Low	14.4	1.86411
S217A	S217A	0	Low	63.4	0.685987
S217A	S217A	0	Low	26.2	1.03658
S217A	S217A	0	Low	8.2	0.122066
S217A	S217A	0	Low	86.2	0.517357
S217A	S217A	0	Low	0.2	1.16939
S217A	S217A	0	Low	565.8	1.4187
S217A	S217A	0	Low	104.2	0.525767
S217A	S217A	0	Low	0	1.90634
S217A	S217A	0	Low	20.2	1.18828
S217A	S217A	0	Low	6	2.60683
S217A	S217A	0	Low	9.8	0.504512
S217A	S217A	0	Low	2.4	1.09527
S217A	S217A	0	Low	14.6	0.999
S217A	S217A	0	Low	0.8	0.589211
S217A	S217A	0	Low	6.4	0.645427
S217A	S217A	0	Low	13.2	0.616243
S217A	S217A	0	Low	40.4	0.500605
S217A	S217A	0	Low	10.6	0.406179
S217A	S217A	0	Low	8.4	3.0587
S217A	S217A	0	Low	6.4	1.28725
S217A	S217A	0	Low	25.8	0.67287
S217A	S217A	0	Low	22.6	1.76813
S217A	S217A	0	Low	15.2	0.813713
S217A	S217A	0	Low	56	0.545339
S217A	S217A	0	Low	19	0.862889
S217A	S217A	0	Low	9.6	1.53067
S217A	S217A	0	Low	29.2	2.02685
S217A	S217A	0	Low	107.4	0.988345
S217A	S217A	0	Low	0.2	1.04489
S217A	S217A	0	Low	7.8	0.823823
S217A	S217A	0	Low	44.4	1.44837
S217A	S217A	0	Low	10.6	1.09864
S217A	S217A	0	Low	9.6	1.61356
S217A	S217A	0	Low	1.6	0.784617
S217A	S217A	0	Low	62.2	0.451971
S217A	S217A	0	Low	134.6	1.06043
S217A	S217A	0	Low	44.4	0.752159
S217A	S217A	0	Low	27.6	0.719665
S217A	S217A	0	Low	1	1.87713
S217A	S217A	0	Low	35.8	1.76259
S217A	S217A	0	Low	2.6	2.57795
S217A	S217A	0	Low	65.4	1.74564
S217A	S217A	0	Low	51.6	0.374025
S217A	S217A	0	Low	26.2	0.527328
S217A	S217A	0	Low	95.2	0.00140344
S217A	S217A	0	Low	22	0.0296705
S217A	S217A	0	Low	30.4	0.1962
S217A	S217A	0	Low	321	2.0079
S217A	S217A	0	Low	33.6	1.37865
S217A	S217A	0	Low	14	0.286931
S217A	S217A	0	Low	208.8	1.73697
S217A	S217A	0	Low	14.4	0.673866
S217A	S217A	0	Low	10.4	1.28176
S217A	S217A	0	Low	0	0.861535
S217A	S217A	0	Low	15.8	1.4576
S217A	S217A	0	Low	53.8	0.897247
S217A	S217A	0	Low	28.8	0.04719
S217A	S217A	0	Low	506.4	1.86053
S217A	S217A	0	Low	45.6	1.7919
S217A	S217A	0	Low	103.2	0.397523
S217A	S217A	0	Low	123.8	0.820952
S217A	S217A	0	Low	27.8	0.383845
S217A	S217A	0	Low	13.8	1.36022
S217A	S217A	0	Low	58.2	1.41439
S217A	S217A	0	Low	123.8	1.08584
S217A	S217A	0	Low	55.2	2.3529
S217A	S217A	0	Low	84.2	0.794696
S217A	S217A	0	Low	1.6	2.52993
S217A	S217A	0	Low	4.6	1.402
S217A	S217A	0	Low	47	1.04713
S217A	S217A	0	Low	72.8	0.947426
S217A	S217A	0	Low	10	1.40036
S217A	S217A	0	Low	2.8	2.39014
S217A	S217A	0	Low	135.6	1.03732
S217A	S217A	0	Low	236.4	2.00312
S217A	S217A	0	Low	35.2	1.04394
S217A	S217A	0	Low	11	0.405832
S217A	S217A	0	Low	20	0.760696
S217A	S217A	0	Low	16.2	1.62323
S217A	S217A	0	Low	36.6	3.04454
S217A	S217A	0	Low	18.6	1.31376
S217A	S217A	0	Low	22.2	1.54662
S217A	S217A	0	Low	68.2	0.641802
S217A	S217A	0	Low	69.2	0.592797
S217A	S217A	0	Low	262.2	2.44871
S217A	S217A	0	Low	7	1.16426
S217A	S217A	0	Low	18	0.475962
S217A	S217A	0	Low	68.4	0.880412
S217A	S217A	0	Low	53.6	0.429345
S217A	S217A	0	Low	15.2	2.00326
S217A	S217A	0	Low	195.6	2.03814
S217A	S217A	0	Low	45.4	1.70244
S217A	S217A	0	Low	74.6	1.64775
S217A	S217A	0	Low	9.4	1.21983
S217A	S217A	0	Low	3.4	1.68063
S217A	S217A	0	Low	10.6	1.9794
S217A	S217A	0	Low	35.6	1.2555
S217A	S217A	0	Low	116.2	0.357788
S217A	S217A	0	Low	75.2	0.658162
S217A	S217A	0	Low	4.6	0.779169
S217A	S217A	0	Low	142	1.47601
S217A	S217A	0	Low	2.4	2.06898
S217A	S217A	0	Low	76.8	2.17148
S217A	S217A	0	Low	113.8	2.07514
S217A	S217A	0	Low	0	1.02113
S217A	S217A	0	Low	27	0.503247
S217A	S217A	0	Low	9.8	0.452109
S217A	S217A	0	Low	12.8	0.673968
S217A	S217A	0	Low	87.6	1.07754
S217A	S217A	0	Low	37.6	1.35979
S217A	S217A	0	Low	30.8	1.43354
S217A	S217A	0	Low	28.2	1.35995
S217A	S217A	0	Low	0.4	2.30541
S217A	S217A	0	Low	2.4	1.42535
S217A	S217A	0	Low	29	1.08173
S217A	S217A	0	Low	3	1.26345
S217A	S217A	0	Low	203.4	1.17822
S217A	S217A	0	Low	12.6	3.24159
S217A	S217A	0	Low	33.4	3.21066
S217A	S217A	0	Low	51.6	0.684524
S217A	S217A	0	Low	18	1.45443
S217A	S217A	0	Low	5.4	2.31653
S217A	S217A	0	Low	38.6	1.29039
S217A	S217A	0	Low	74.8	4.334
S217A	S217A	0	Low	10.6	0.967168
S217A	S217A	0	Low	2.4	1.21757
S217A	S217A	0	Low	9.6	1.61836
S217A	S217A	0	Low	9.8	0.612279
S217A	S217A	0	Low	9.6	1.73613
S217A	S217A	0	Low	26	0.451664
S217A	S217A	0	Low	35.4	0.440715
S217A	S217A	0	Low	1.6	1.44949
S217A	S217A	0	Low	14.4	0.0296303
S217A	S217A	0	Low	19	0.237569
S217A	S217A	0	Low	3.2	2.16633
S217A	S217A	0	Low	10.2	1.79262
S217A	S217A	0	Low	14.2	0.105883
S217A	S217A	0	Low	23.6	0.0382769
S217A	S217A	0	Low	10.6	0.131656
S217A	S217A	0	Low	21.2	1.67787
S217A	S217A	0	Low	7.8	2.309
S217A	S217A	0	Low	92	1.81075
S217A	S217A	0	Low	7	0.301874
S217A	S217A	0	Low	55.6	3.85621
S217A	S217A	0	Low	7.6	0.0155222
S217A	S217A	0	Low	14.8	0.553809
S217A	S217A	0	Low	36	1.52956
S217A	S217A	0	Low	26	1.13533
S217A	S217A	0	Low	23.8	0.966366
S217A	S217A	0	Low	321.6	2.14069
S217A	S217A	0	Low	41	0.657178
S217A	S217A	0	Low	47.8	1.73717
S217A	S217A	0	Low	32.6	0.431133
S217A	S217A	0	Low	70.2	2.2269
S217A	S217A	0	Low	309	1.13417
S217A	S217A	0	Low	10.6	0.89084
S217A	S217A	0	Low	9.6	1.34637
S217A	S217A	0	Low	32.2	1.41507
S217A	S217A	0	Low	0.6	2.7651
S217A	S217A	0	Low	4.6	1.54293
S217A	S217A	0	Low	327.4	2.16808
S217A	S217A	0	Low	55.8	2.00924
S217A	S217A	0	Low	17.6	0.58257
S217A	S217A	0	Low	7	3.81904
S217A	S217A	0	Low	139.4	3.13372
S217A	S217A	0	Low	5.4	1.68598
S217A	S217A	0	Low	122.2	1.15924
S217A	S217A	0	Low	14.8	0.135578
S217A	S217A	0	Low	86.2	1.88838
S217A	S217A	0	Low	1122	1.74328
S217A	S217A	0	Low	404.2	1.66928
S217A	S217A	0	Low	15.6	0.277936
S217A	S217A	0	Low	701.4	1.47093
S217A	S217A	0	Low	111.4	1.32794
S217A	S217A	0	Low	10.4	3.18662
S217A	S217A	0	Low	297.2	1.45228
S217A	S217A	0	Low	128.4	1.92116
S217A	S217A	0	Low	470.8	3.35659
S217A	S217A	0	Low	6	1.35164
S217A	S217A	0	Low	7.6	1.11678
S217A	S217A	0	Low	227.2	6.1085
S217A	S217A	0	Low	8.2	1.28972
S217A	S217A	0	Low	36.6	2.13702
S217A	S217A	0	Low	11.4	2.3046
S217A	S217A	0	Low	316	1.8165
S217A	S217A	0	Low	13.2	2.18184
S217A	S217A	0	Low	7.8	3.21171
S217A	S217A	0	Low	2860.8	2.17219
S217A	S217A	0	Low	173	2.69466
S217A	S217A	0	Low	35	0.617309
S217A	S217A	0	Low	66.6	1.48849
S217A	S217A	0	Low	6.6	1.08855
S217A	S217A	0	Low	35.2	2.26018
S217A	S217A	0	Low	5.6	1.4641
S217A	S217A	0	Low	215.6	0.815973
S217A	S217A	0	Low	104.8	1.8981
S217A	S217A	0	Low	258.6	2.21206
S217A	S217A	0	Low	6.4	0.927697
S217A	S217A	0	Low	1.2	3.00595
S217A	S217A	0	Low	674.6	0.423548
S217A	S217A	0	Low	22.8	3.12502
S217A	S217A	0	Low	17.6	2.94884
S217A	S217A	0	Low	292	1.13145
S217A	S217A	0	Low	247	1.28236
S217A	S217A	0	Low	283.6	1.70761
S217A	S217A	0	Low	17	3.05754
S217A	S217A	0	Low	504.4	1.12265
S217A	S217A	0	Low	451.6	3.02848
S217A	S217A	0	Low	254.8	1.4914
S217A	S217A	0	Low	7.2	1.44613
S217A	S217A	0	Low	68	2.13449
S217A	S217A	0	Low	292.4	0.687354
S217A	S217A	0	Low	162.8	0.250147
S217A	S217A	0	Low	136.8	1.88613
S217A	S217A	0	Low	1075	1.65117
S217A	S217A	0	Low	65.6	0.858934
S217A	S217A	0	Low	249	1.15448
S217A	S217A	0	Low	0	3.33742
S217A	S217A	0	Low	72.6	2.30914
S217A	S217A	0	Low	527.6	1.74821
S217A	S217A	0	Low	1158	0.634784
S217A	S217A	0	Low	1132	1.80007
S217A	S217A	0	Low	195	1.06095
S217A	S217A	0	Low	2.4	0.927073
S217A	S217A	0	Low	267.8	1.50196
S217A	S217A	0	Low	23.8	2.25922
S217A	S217A	0	Low	252	1.84889
S217A	S217A	0	Low	642.8	1.92105
S217A	S217A	0	Low	527.8	1.57975
S217A	S217A	0	Low	79.8	2.36626
S217A	S217A	0	Low	22.6	1.4976
S217A	S217A	0	Low	113.4	1.7478
S217A	S217A	0	Low	118.8	0.301662
S217A	S217A	0	Low	121.4	1.97535
S217A	S217A	0	Low	3769.8	0.992434
S217A 30mM Pi	S217A	30	Low	98.6	0.251406
S217A 30mM Pi	S217A	30	Low	22.6	3.184
S217A 30mM Pi	S217A	30	Low	35	0.748883
S217A 30mM Pi	S217A	30	Low	68.4	2.69175
S217A 30mM Pi	S217A	30	Low	7	1.02142
S217A 30mM Pi	S217A	30	Low	45.6	2.07781
S217A 30mM Pi	S217A	30	Low	66.4	0.745953
S217A 30mM Pi	S217A	30	Low	895.2	0.405899
S217A 30mM Pi	S217A	30	Low	46	1.5219
S217A 30mM Pi	S217A	30	Low	186	0.861631
S217A 30mM Pi	S217A	30	Low	181	1.64631
S217A 30mM Pi	S217A	30	Low	273.2	1.236
S217A 30mM Pi	S217A	30	Low	97	3.16925
S217A 30mM Pi	S217A	30	Low	2.4	2.23879
S217A 30mM Pi	S217A	30	Low	29.6	0.657358
S217A 30mM Pi	S217A	30	Low	59	1.31599
S217A 30mM Pi	S217A	30	Low	15.4	2.68231
S217A 30mM Pi	S217A	30	Low	33	1.00609
S217A 30mM Pi	S217A	30	Low	34.6	2.2466
S217A 30mM Pi	S217A	30	Low	112.4	1.47217
S217A 30mM Pi	S217A	30	Low	59.4	1.5542
S217A 30mM Pi	S217A	30	Low	342.4	1.84386
S217A 30mM Pi	S217A	30	Low	9.6	0.744102
S217A 30mM Pi	S217A	30	Low	17.8	2.41214
S217A 30mM Pi	S217A	30	Low	9	1.24934
S217A 30mM Pi	S217A	30	Low	19.8	1.74469
S217A 30mM Pi	S217A	30	Low	93.8	1.35089
S217A 30mM Pi	S217A	30	Low	4.8	0.519394
S217A 30mM Pi	S217A	30	Low	88.2	1.71673
S217A 30mM Pi	S217A	30	Low	86.6	1.71652
S217A 30mM Pi	S217A	30	Low	5.6	1.33964
S217A 30mM Pi	S217A	30	Low	98.6	1.38289
S217A 30mM Pi	S217A	30	Low	5	1.98111
S217A 30mM Pi	S217A	30	Low	116.8	1.25822
S217A 30mM Pi	S217A	30	Low	176.6	0.657974
S217A 30mM Pi	S217A	30	Low	221.4	1.69859
S217A 30mM Pi	S217A	30	Low	45	3.69499
S217A 30mM Pi	S217A	30	Low	40.6	1.13182
S217A 30mM Pi	S217A	30	Low	76.8	2.22716
S217A 30mM Pi	S217A	30	Low	127.6	1.45942
S217A 30mM Pi	S217A	30	Low	237.8	0.725821
S217A 30mM Pi	S217A	30	Low	12.8	2.13729
S217A 30mM Pi	S217A	30	Low	68.6	0.391501
S217A 30mM Pi	S217A	30	Low	5.6	2.95641
S217A 30mM Pi	S217A	30	Low	16.4	1.01075
S217A 30mM Pi	S217A	30	Low	19.2	0.762661
S217A 30mM Pi	S217A	30	Low	173	2.01766
S217A 30mM Pi	S217A	30	Low	39.4	0.713622
S217A 30mM Pi	S217A	30	Low	31.2	1.43234
S217A 30mM Pi	S217A	30	Low	54.2	2.40806
S217A 30mM Pi	S217A	30	Low	81	1.19847
S217A 30mM Pi	S217A	30	Low	105	2.16119
S217A 30mM Pi	S217A	30	Low	31.2	1.24704
S217A 30mM Pi	S217A	30	Low	29.4	1.08577
S217A 30mM Pi	S217A	30	Low	28.2	1.56338
S217A 30mM Pi	S217A	30	Low	7.2	2.07226
S217A 30mM Pi	S217A	30	Low	76.4	1.46876
S217A 30mM Pi	S217A	30	Low	1	2.66515
S217A 30mM Pi	S217A	30	Low	53	0.557349
S217A 30mM Pi	S217A	30	Low	11.8	1.51841
S217A 30mM Pi	S217A	30	Low	155	1.65476
S217A 30mM Pi	S217A	30	Low	311.4	1.43679
S217A 30mM Pi	S217A	30	Low	49	1.47587
S217A 30mM Pi	S217A	30	Low	39.4	0.909312
S217A 30mM Pi	S217A	30	Low	9.8	1.47031
S217A 30mM Pi	S217A	30	Low	20.4	2.23867
S217A 30mM Pi	S217A	30	Low	18.8	1.733
S217A 30mM Pi	S217A	30	Low	24.8	3.12255
S217A 30mM Pi	S217A	30	Low	86.8	2.43841
S217A 30mM Pi	S217A	30	Low	25.2	3.18055
S217A 30mM Pi	S217A	30	Low	67.6	1.57325
S217A 30mM Pi	S217A	30	Low	110	0.396614
S217A 30mM Pi	S217A	30	Low	22.6	0.521745
S217A 30mM Pi	S217A	30	Low	31.6	2.93127
S217A 30mM Pi	S217A	30	Low	4.4	2.59014
S217A 30mM Pi	S217A	30	Low	61.6	2.5469
S217A 30mM Pi	S217A	30	Low	20.8	0.865017
S217A 30mM Pi	S217A	30	Low	660.2	0.425116
S217A 30mM Pi	S217A	30	Low	63.4	1.54203
S217A 30mM Pi	S217A	30	Low	47.6	1.28988
S217A 30mM Pi	S217A	30	Low	371.4	1.6295
S217A 30mM Pi	S217A	30	Low	44.6	1.56791
S217A 30mM Pi	S217A	30	Low	109.8	2.94529
S217A 30mM Pi	S217A	30	Low	3.6	0.724795
S217A 30mM Pi	S217A	30	Low	0	1.62897
S217A 30mM Pi	S217A	30	Low	16.6	0.438785
S217A 30mM Pi	S217A	30	Low	80.8	2.62549
S217A 30mM Pi	S217A	30	Low	11.8	2.4135
S217A 30mM Pi	S217A	30	Low	40.4	1.27853
S217A 30mM Pi	S217A	30	Low	29.6	0.689374
S217A 30mM Pi	S217A	30	Low	39.6	0.649578
S217A 30mM Pi	S217A	30	Low	131.8	2.89888
S217A 30mM Pi	S217A	30	Low	14	0.554453
S217A 30mM Pi	S217A	30	Low	1.4	1.07815
S217A 30mM Pi	S217A	30	Low	46	0.785262
S217A 30mM Pi	S217A	30	Low	72.6	3.63109
S217A 30mM Pi	S217A	30	Low	17	1.5302
S217A 30mM Pi	S217A	30	Low	42.8	1.16056
S217A 30mM Pi	S217A	30	Low	162.2	2.70021
S217A 30mM Pi	S217A	30	Low	1.2	0.955949
S217A 30mM Pi	S217A	30	Low	77.4	3.03226
S217A 30mM Pi	S217A	30	Low	96.4	2.46187
S217A 30mM Pi	S217A	30	Low	54	1.25928
S217A 30mM Pi	S217A	30	Low	9.8	0.914996
S217A 30mM Pi	S217A	30	Low	119.8	0.918265
S217A 30mM Pi	S217A	30	Low	54.6	2.29502
S217A 30mM Pi	S217A	30	Low	20	0.796742
S217A 30mM Pi	S217A	30	Low	16.8	2.38056
S217A 30mM Pi	S217A	30	Low	131.2	1.28384
S217A 30mM Pi	S217A	30	Low	24.6	1.36121
S217A 30mM Pi	S217A	30	Low	150.6	1.19443
S217A 30mM Pi	S217A	30	Low	31.4	2.664
S217A 30mM Pi	S217A	30	Low	77.6	0.975432
S217A 30mM Pi	S217A	30	Low	53.6	1.05481
S217A 30mM Pi	S217A	30	Low	168	1.57142
S217A 30mM Pi	S217A	30	Low	5.8	1.02269
S217A 30mM Pi	S217A	30	Low	167.6	0.604082
S217A 30mM Pi	S217A	30	Low	83	1.17864
S217A 30mM Pi	S217A	30	Low	30.2	1.89435
S217A 30mM Pi	S217A	30	Low	2	0.601215
S217A 30mM Pi	S217A	30	Low	147.6	0.89607
S217A 30mM Pi	S217A	30	Low	36.6	2.52589
S217A 30mM Pi	S217A	30	Low	29.6	0.414775
S217A 30mM Pi	S217A	30	Low	103	1.16539
S217A 30mM Pi	S217A	30	Low	22.8	1.89218
S217A 30mM Pi	S217A	30	Low	2.2	1.59554
S217A 30mM Pi	S217A	30	Low	88.6	3.58099
S217A 30mM Pi	S217A	30	Low	35.2	0.940741
S217A 30mM Pi	S217A	30	Low	7	2.81068
S217A 30mM Pi	S217A	30	Low	6	2.34284
S217A 30mM Pi	S217A	30	Low	19.8	2.82482
S217A 30mM Pi	S217A	30	Low	6	1.82111
S217A 30mM Pi	S217A	30	Low	1	1.53348
S217A 30mM Pi	S217A	30	Low	95	1.4166
S217A 30mM Pi	S217A	30	Low	296.6	1.36201
S217A 30mM Pi	S217A	30	Low	9.2	1.89256
S217A 30mM Pi	S217A	30	Low	32.4	0.580855
S217A 30mM Pi	S217A	30	Low	39.4	1.51594
S217A 30mM Pi	S217A	30	Low	14.4	1.99913
S217A 30mM Pi	S217A	30	Low	5.2	1.34308
S217A 30mM Pi	S217A	30	Low	23.4	0.973687
S217A 30mM Pi	S217A	30	Low	362.2	1.3064
S217A 30mM Pi	S217A	30	Low	31.6	3.58821
S217A 30mM Pi	S217A	30	Low	313.8	1.07583
S217A 30mM Pi	S217A	30	Low	0.4	1.36137
S217A 30mM Pi	S217A	30	Low	75.6	2.88674
S217A 30mM Pi	S217A	30	Low	8.4	1.21277
S217A 30mM Pi	S217A	30	Low	69.8	1.36192
S217A 30mM Pi	S217A	30	Low	13.4	1.41712
S217A 30mM Pi	S217A	30	Low	1.8	2.09957
S217A 30mM Pi	S217A	30	Low	35	2.42898
S217A 30mM Pi	S217A	30	Low	5.4	2.11511
S217A 30mM Pi	S217A	30	Low	37	1.83836
S217A 30mM Pi	S217A	30	Low	75.2	1.58355
S217A 30mM Pi	S217A	30	Low	36.2	2.55017
S217A 30mM Pi	S217A	30	Low	97.6	1.1316
S217A 30mM Pi	S217A	30	Low	13.6	2.07602
S217A 30mM Pi	S217A	30	Low	22	0.902096
S217A 30mM Pi	S217A	30	Low	69.6	1.04287
S217A 30mM Pi	S217A	30	Low	76	1.48597
S217A 30mM Pi	S217A	30	Low	81.4	2.71334
S217A 30mM Pi	S217A	30	Low	4	0.428185
S217A 30mM Pi	S217A	30	Low	5.4	1.85455
S217A 30mM Pi	S217A	30	Low	7.8	2.50528
S217A 30mM Pi	S217A	30	Low	12.8	3.11755
S217A 30mM Pi	S217A	30	Low	5.8	1.67585
S217A 30mM Pi	S217A	30	Low	183.8	1.8916
S217A 30mM Pi	S217A	30	Low	44.4	0.600185
S217A 30mM Pi	S217A	30	Low	61.8	2.72412
S217A 30mM Pi	S217A	30	Low	261.2	0.803117
S217A 30mM Pi	S217A	30	Low	9.6	0.266638
S217A 30mM Pi	S217A	30	Low	34.8	2.54635
S217A 30mM Pi	S217A	30	Low	10.6	0.779817
S217A 30mM Pi	S217A	30	Low	32.8	2.91604
S217A 30mM Pi	S217A	30	Low	10.6	0.904967
S217A 30mM Pi	S217A	30	Low	134.4	1.25921
S217A 30mM Pi	S217A	30	Low	9.4	0.766708
S217A 30mM Pi	S217A	30	Low	115	2.24005
S217A 30mM Pi	S217A	30	Low	351.4	1.53982
S217A 30mM Pi	S217A	30	Low	135.4	2.6024
S217A 30mM Pi	S217A	30	Low	1.2	0.854508
S217A 30mM Pi	S217A	30	Low	22.8	1.69341
S217A 30mM Pi	S217A	30	Low	28.2	1.32247
S217A 30mM Pi	S217A	30	Low	37.2	1.65822
S217A 30mM Pi	S217A	30	Low	30.2	2.89865
S217A 30mM Pi	S217A	30	Low	169.4	1.91862
S217A 30mM Pi	S217A	30	Low	3	1.94895
S217A 30mM Pi	S217A	30	Low	29.6	0.393551
S217A 30mM Pi	S217A	30	Low	6.6	0.505509
S217A 30mM Pi	S217A	30	Low	17.4	2.94765
S217A 30mM Pi	S217A	30	Low	17.4	3.74942
S217A 30mM Pi	S217A	30	Low	138.2	1.20978
S217A 30mM Pi	S217A	30	Low	38.6	2.38035
S217A 30mM Pi	S217A	30	Low	41.6	1.42071
S217A 30mM Pi	S217A	30	Low	52.2	2.59664
S217A 30mM Pi	S217A	30	Low	57.2	4.5354
S217A 30mM Pi	S217A	30	Low	9.4	1.74709
S217A 30mM Pi	S217A	30	Low	3.8	2.23503
S217A 30mM Pi	S217A	30	Low	36.6	0.976201
S217A 30mM Pi	S217A	30	Low	11.8	1.03166
S217A 30mM Pi	S217A	30	Low	3.2	0.670738
S217A 30mM Pi	S217A	30	Low	7	0.903944
S217A 30mM Pi	S217A	30	Low	82	1.32403
S217A 30mM Pi	S217A	30	Low	51.2	1.64987
S217A 30mM Pi	S217A	30	Low	28.2	0.924928
S217A 30mM Pi	S217A	30	Low	31	1.2526
S217A 30mM Pi	S217A	30	Low	1	1.50437
S217A 30mM Pi	S217A	30	Low	134.4	1.15133
S217A 30mM Pi	S217A	30	Low	2.8	3.80854
S217A 30mM Pi	S217A	30	Low	132.6	0.785919
S217A 30mM Pi	S217A	30	Low	94.8	2.04723
S217A 30mM Pi	S217A	30	Low	82	1.59822
S217A 30mM Pi	S217A	30	Low	19.8	1.26475
S217A 30mM Pi	S217A	30	Low	29.4	1.26021
S217A 30mM Pi	S217A	30	Low	4	0.76632
S217A 30mM Pi	S217A	30	Low	36.8	1.7042
S217A 30mM Pi	S217A	30	Low	17.8	1.33881
S217A 30mM Pi	S217A	30	Low	570	0.801812
S217A 30mM Pi	S217A	30	Low	154	1.12507
S217A 30mM Pi	S217A	30	Low	29.4	0.988739
S217A 30mM Pi	S217A	30	Low	97.6	1.6388
S217A 30mM Pi	S217A	30	Low	46.2	1.25277
S217A 30mM Pi	S217A	30	Low	3588.4	1.29536
S217A 30mM Pi	S217A	30	Low	19.8	2.33908
S217A 30mM Pi	S217A	30	Low	29.2	3.0197
S217A 30mM Pi	S217A	30	Low	16.4	0.821254
S217A 30mM Pi	S217A	30	Low	41.4	1.48851
S217A 30mM Pi	S217A	30	Low	0.8	0.662226
S217A 30mM Pi	S217A	30	Low	15	0.694089
S217A 30mM Pi	S217A	30	Low	7.8	1.09082
S217A 30mM Pi	S217A	30	Low	76.4	1.09292
S217A 30mM Pi	S217A	30	Low	7.6	1.34512
S217A 30mM Pi	S217A	30	Low	22.6	1.48068
S217A 30mM Pi	S217A	30	Low	7.6	2.40366
S217A 30mM Pi	S217A	30	Low	357.4	0.762733
S217A 30mM Pi	S217A	30	Low	22.2	3.04612
S217A 30mM Pi	S217A	30	Low	58	2.02163
S217A 30mM Pi	S217A	30	Low	123.4	1.86962
S217A 30mM Pi	S217A	30	Low	38.2	1.50924
S217A 30mM Pi	S217A	30	Low	54.8	2.02371
S217A 30mM Pi	S217A	30	Low	38.2	1.09472
S217A 30mM Pi	S217A	30	Low	13.8	1.42885
S217A 30mM Pi	S217A	30	Low	92.4	1.38825
S217A 30mM Pi	S217A	30	Low	8.2	1.25089
S217A 30mM Pi	S217A	30	Low	44.4	2.01144
S217A 30mM Pi	S217A	30	Low	38.2	1.73037
S217A 30mM Pi	S217A	30	Low	80.8	2.99037
S217A 30mM Pi	S217A	30	Low	0	1.08387
S217A 30mM Pi	S217A	30	Low	61.4	2.52194
S217A 30mM Pi	S217A	30	Low	0	1.07768
S217A 30mM Pi	S217A	30	Low	26	1.15993
S217A 30mM Pi	S217A	30	Low	83.4	1.3127
S217A 30mM Pi	S217A	30	Low	53.6	1.52946
S217A 30mM Pi	S217A	30	Low	2.8	2.97617
S217A 30mM Pi	S217A	30	Low	1.4	2.24444
S217A 30mM Pi	S217A	30	Low	5.2	1.52861
S217A 30mM Pi	S217A	30	Low	37.8	1.48659
S217A 30mM Pi	S217A	30	Low	20.6	1.59105
S217A 30mM Pi	S217A	30	Low	2	1.54039
S217A 30mM Pi	S217A	30	Low	1.6	2.41178
S217A 30mM Pi	S217A	30	Low	19.6	2.22439
S217A 30mM Pi	S217A	30	Low	5	1.08365
S217A 30mM Pi	S217A	30	Low	0	0.969532
S217A 30mM Pi	S217A	30	Low	50.2	0.625053
S217A 30mM Pi	S217A	30	Low	131.6	0.508267
S217A 30mM Pi	S217A	30	Low	136	1.42005
S217A 30mM Pi	S217A	30	Low	41.6	2.62002
S217A 30mM Pi	S217A	30	Low	46.8	1.25571
S217A 30mM Pi	S217A	30	Low	14.6	1.88747
S217A 30mM Pi	S217A	30	Low	540.8	0.783055
S217A 30mM Pi	S217A	30	Low	5	1.22127
S217A 30mM Pi	S217A	30	Low	29.8	2.1123
S217A 30mM Pi	S217A	30	Low	20.6	2.05884
S217A 30mM Pi	S217A	30	Low	83.6	1.36626
S217A 30mM Pi	S217A	30	Low	11	1.88106
S217A 30mM Pi	S217A	30	Low	58.2	1.6364
S217A 30mM Pi	S217A	30	Low	13.8	0.621418
S217A 30mM Pi	S217A	30	Low	22	1.02081
S217A 30mM Pi	S217A	30	Low	21.8	2.59792
S217A 30mM Pi	S217A	30	Low	46.2	0.621716
S217A 30mM Pi	S217A	30	Low	0.2	1.13103
S217A 30mM Pi	S217A	30	Low	0.4	1.65851
S217A 30mM Pi	S217A	30	Low	10.2	1.11863
S217A 30mM Pi	S217A	30	Low	13.8	1.45872
S217A 30mM Pi	S217A	30	Low	0	0.816076
S217A 30mM Pi	S217A	30	Low	2.6	1.60219
S217A 30mM Pi	S217A	30	Low	1	1.57401
S217A 30mM Pi	S217A	30	Low	24.4	2.54479
S217A 30mM Pi	S217A	30	Low	256.2	1.2245
S217A 30mM Pi	S217A	30	Low	140.6	2.82395
S217A 30mM Pi	S217A	30	Low	21.8	1.77126
S217A 30mM Pi	S217A	30	Low	21.8	2.02354
S217A 30mM Pi	S217A	30	Low	83.2	2.72154
S217A 30mM Pi	S217A	30	Low	763.2	1.20028
S217A 30mM Pi	S217A	30	Low	33	1.27537
S217A 30mM Pi	S217A	30	Low	8.4	1.02395
S217A 30mM Pi	S217A	30	Low	54.4	1.11114
S217A 30mM Pi	S217A	30	Low	45.8	1.49187
S217A 30mM Pi	S217A	30	Low	34.6	1.86187
S217A 30mM Pi	S217A	30	Low	8.8	1.79331
S217A 30mM Pi	S217A	30	Low	3.2	1.64332
S217A 30mM Pi	S217A	30	Low	3.2	1.96569
S217A 30mM Pi	S217A	30	Low	3.6	0.902963
S217A 30mM Pi	S217A	30	Low	2	3.42526
S217A 30mM Pi	S217A	30	Low	13.6	2.47084
S217A 30mM Pi	S217A	30	Low	154	1.02335
S217A 30mM Pi	S217A	30	Low	0.8	2.00181
S217A 30mM Pi	S217A	30	Low	0.8	2.04793
S217A 30mM Pi	S217A	30	Low	0	3.07149
S217A 30mM Pi	S217A	30	Low	189.6	1.81096
S217A 30mM Pi	S217A	30	Low	22.2	0.493845
S217A 30mM Pi	S217A	30	Low	90.8	1.32384
S217A 30mM Pi	S217A	30	Low	408.6	1.46566
S217A 30mM Pi	S217A	30	Low	11.2	0.916498
S217A 30mM Pi	S217A	30	Low	16.8	0.34873
S217A 30mM Pi	S217A	30	Low	4.4	1.76803
S217A 30mM Pi	S217A	30	Low	14.4	1.43002
S217A 30mM Pi	S217A	30	Low	15.2	0.771432
S217A 30mM Pi	S217A	30	Low	43	2.00496
S217A 30mM Pi	S217A	30	Low	134	1.56907
S217A 30mM Pi	S217A	30	Low	46.6	1.71828
S217A 30mM Pi	S217A	30	Low	25	1.17425
S217A 30mM Pi	S217A	30	Low	1	1.38714
S217A 30mM Pi	S217A	30	Low	44.2	1.59862
S217A 30mM Pi	S217A	30	Low	100.2	1.55975
S217A 30mM Pi	S217A	30	Low	58.2	0.742439
S217A 30mM Pi	S217A	30	Low	5	3.35767
S217A 30mM Pi	S217A	30	Low	41.8	1.97342
S217A 30mM Pi	S217A	30	Low	5.8	1.6053
S217A 30mM Pi	S217A	30	Low	10	3.36946
S217A 30mM Pi	S217A	30	Low	217.4	1.66233
S217A 30mM Pi	S217A	30	Low	6.2	1.91291
S217A 30mM Pi	S217A	30	Low	19.6	3.27853
S217A 30mM Pi	S217A	30	Low	67.8	2.86861
S217A 30mM Pi	S217A	30	Low	77.4	0.806915
S217A 30mM Pi	S217A	30	Low	0	1.91027
S217A 30mM Pi	S217A	30	Low	31.4	2.33662
S217A 30mM Pi	S217A	30	Low	2.4	1.1062
S217A 30mM Pi	S217A	30	Low	17.8	1.68456
S217A 30mM Pi	S217A	30	Low	235	2.83526
S217A 30mM Pi	S217A	30	Low	115.4	1.7758
S217A 30mM Pi	S217A	30	Low	412.8	1.9425
S217A 30mM Pi	S217A	30	Low	67.2	1.55262
S217A 30mM Pi	S217A	30	Low	10	2.67002
S217A 30mM Pi	S217A	30	Low	52.4	0.715867
S217A 30mM Pi	S217A	30	Low	10.6	0.892589
S217A 30mM Pi	S217A	30	Low	13.8	1.03461
S217A 30mM Pi	S217A	30	Low	13.8	1.04458
S217A 30mM Pi	S217A	30	Low	21.4	1.35626
S217A 30mM Pi	S217A	30	Low	92.6	2.52941
S217A 30mM Pi	S217A	30	Low	174.4	1.6078
S217A 30mM Pi	S217A	30	Low	39.4	1.23903
S217A 30mM Pi	S217A	30	Low	14	2.44033
S217A 30mM Pi	S217A	30	Low	5.8	0.756167
S217A 30mM Pi	S217A	30	Low	217.8	1.68692
S217A 30mM Pi	S217A	30	Low	28.8	1.03113
S217A 30mM Pi	S217A	30	Low	26.6	1.40808
S217A 30mM Pi	S217A	30	Low	92	1.00962
S217A 30mM Pi	S217A	30	Low	16	1.20545
S217A 30mM Pi	S217A	30	Low	29.8	2.3153
S217A 30mM Pi	S217A	30	Low	152.2	1.72563
S217A 30mM Pi	S217A	30	Low	20.2	0.830831
S217A 30mM Pi	S217A	30	Low	84.4	1.25223
S217A 30mM Pi	S217A	30	Low	142.4	0.304678
S217A 30mM Pi	S217A	30	Low	24.4	3.42592
S217A 30mM Pi	S217A	30	Low	211.6	0.754121
S217A 30mM Pi	S217A	30	Low	808.8	1.28791
S217A 30mM Pi	S217A	30	Low	25.2	2.5195
S217A 30mM Pi	S217A	30	Low	0.8	0.963955
S217A 30mM Pi	S217A	30	Low	26.4	1.5234
S217A 30mM Pi	S217A	30	Low	68	1.81071
S217A 30mM Pi	S217A	30	Low	61.6	2.2944
S217A 30mM Pi	S217A	30	Low	133.6	1.5193
S217A 30mM Pi	S217A	30	Low	157	1.39584
S217A 30mM Pi	S217A	30	Low	136.4	1.60652
S217A 30mM Pi	S217A	30	Low	1086.8	0.594837
S217A 30mM Pi	S217A	30	Low	33.8	1.04121
S217A 30mM Pi	S217A	30	Low	29	0.981686
S217A 30mM Pi	S217A	30	Low	10.6	1.60687
S217A 30mM Pi	S217A	30	Low	12.6	1.6449
S217A 30mM Pi	S217A	30	Low	4.6	1.90844
S217A 30mM Pi	S217A	30	Low	54	2.57472
S217A 30mM Pi	S217A	30	Low	17.8	1.05715
S217A 30mM Pi	S217A	30	Low	52.2	1.05281
S217A 30mM Pi	S217A	30	Low	43.6	2.71386
S217A 30mM Pi	S217A	30	Low	1	1.695
S217A 30mM Pi	S217A	30	Low	91	1.91239
S217A 30mM Pi	S217A	30	Low	0.4	0.83795
S217A 30mM Pi	S217A	30	Low	51.2	0.4103
S217A 30mM Pi	S217A	30	Low	2.8	1.7287
S217A 30mM Pi	S217A	30	Low	0.4	2.51537
S217A 30mM Pi	S217A	30	Low	5.4	1.48117
S217A 30mM Pi	S217A	30	Low	129.8	3.0186
S217A 30mM Pi	S217A	30	Low	0	1.37259
S217A 30mM Pi	S217A	30	Low	52	0.422812
S217A 30mM Pi	S217A	30	Low	2.6	1.96787
S217A 30mM Pi	S217A	30	Low	61.4	2.59898
S217A 30mM Pi	S217A	30	Low	20.6	1.28097
S217A 30mM Pi	S217A	30	Low	36	1.96499
S217A 30mM Pi	S217A	30	Low	32.8	1.53282
S217A 30mM Pi	S217A	30	Low	80.6	3.90343
S217A 30mM Pi	S217A	30	Low	2081	1.18211
S217A 30mM Pi	S217A	30	Low	57.4	2.54955
S217A 30mM Pi	S217A	30	Low	65	2.21947
S217A 30mM Pi	S217A	30	Low	30.6	1.26075
S217A 30mM Pi	S217A	30	Low	55	1.43479
S217A 30mM Pi	S217A	30	Low	124.8	0.619356
S217A 30mM Pi	S217A	30	Low	3	1.42464
S217A 30mM Pi	S217A	30	Low	202.2	2.31794
S217A 30mM Pi	S217A	30	Low	14.6	0.652992
S217A 30mM Pi	S217A	30	Low	11.4	2.7582
S217A 30mM Pi	S217A	30	Low	82.4	1.81845
S217A 30mM Pi	S217A	30	Low	17.4	1.30905
S217A 30mM Pi	S217A	30	Low	11.2	1.38036
S217A 30mM Pi	S217A	30	Low	7	1.73885
S217A 30mM Pi	S217A	30	Low	231.6	0.573557
S217A 30mM Pi	S217A	30	Low	6.8	1.51692
S217A 30mM Pi	S217A	30	Low	19.8	3.32979
S217A 30mM Pi	S217A	30	Low	7.4	3.37156
S217A 30mM Pi	S217A	30	Low	38.8	0.956248
S217A 30mM Pi	S217A	30	Low	23.4	2.26556
S217A 30mM Pi	S217A	30	Low	110.6	1.9045
S217A 30mM Pi	S217A	30	Low	6.8	1.22941
S217A 30mM Pi	S217A	30	Low	570.2	1.95479
S217A 30mM Pi	S217A	30	Low	4.6	1.61112
S217A 30mM Pi	S217A	30	Low	36.4	0.767635
S217A 30mM Pi	S217A	30	Low	26.4	0.637859
S217A 30mM Pi	S217A	30	Low	41	1.31932
S217A 30mM Pi	S217A	30	Low	2.6	0.778406
S217A 30mM Pi	S217A	30	Low	29	0.902341
S217A 30mM Pi	S217A	30	Low	84.4	1.89419
S217A 30mM Pi	S217A	30	Low	183.6	2.20032
S217A 30mM Pi	S217A	30	Low	682.8	1.0505
S217A 30mM Pi	S217A	30	Low	16.2	2.25247
S217A 30mM Pi	S217A	30	Low	16.8	2.55745
S217A 30mM Pi	S217A	30	Low	29.8	0.991373
S217A 30mM Pi	S217A	30	Low	71.2	2.16748
S217A 30mM Pi	S217A	30	Low	28.2	1.91124
S217A 30mM Pi	S217A	30	Low	19.6	2.60992
S217A 30mM Pi	S217A	30	Low	95	2.14453
S217A 30mM Pi	S217A	30	Low	23	2.8387
S217A 30mM Pi	S217A	30	Low	48.2	2.26997
S217A 30mM Pi	S217A	30	Low	31.8	1.71262
S217A 30mM Pi	S217A	30	Low	7	2.84393
S217A 30mM Pi	S217A	30	Low	172.2	3.24397
S217A 30mM Pi	S217A	30	Low	68	2.17342
S217A 30mM Pi	S217A	30	Low	21	2.55246
S217A 30mM Pi	S217A	30	Low	81.2	1.63427
S217A 30mM Pi	S217A	30	Low	44.8	0.770845
S217A 30mM Pi	S217A	30	Low	74.6	1.53196
S217A 30mM Pi	S217A	30	Low	222	1.73094
S217A 30mM Pi	S217A	30	Low	15.2	1.74249
S217A 30mM Pi	S217A	30	Low	111	0.835818
S217A 30mM Pi	S217A	30	Low	139.2	2.23086
S217A 30mM Pi	S217A	30	Low	12.4	1.7872
S217A 30mM Pi	S217A	30	Low	225.2	1.0872
S217A 30mM Pi	S217A	30	Low	7.4	0.869497
S217A 30mM Pi	S217A	30	Low	9.6	1.75021
S217A 30mM Pi	S217A	30	Low	21	1.49701
S217A 30mM Pi	S217A	30	Low	401.6	0.756858
S217A 30mM Pi	S217A	30	Low	201.2	1.41656
S217A 30mM Pi	S217A	30	Low	4.6	0.73537
S217A 30mM Pi	S217A	30	Low	26.8	0.962849
S217A 30mM Pi	S217A	30	Low	178.6	0.822667
S217A 30mM Pi	S217A	30	Low	18.8	2.33285
S217A 30mM Pi	S217A	30	Low	2	0.896911
S217A 30mM Pi	S217A	30	Low	39	1.79624
S217A 30mM Pi	S217A	30	Low	69	2.1039
S217A 30mM Pi	S217A	30	Low	0	0.672233
S217A 30mM Pi	S217A	30	Low	9.2	2.8537
S217A 30mM Pi	S217A	30	Low	26.6	1.63037
S217A 30mM Pi	S217A	30	Low	2.6	1.225
S217A 30mM Pi	S217A	30	Low	161.6	0.845344
S217A 30mM Pi	S217A	30	Low	89.4	1.52882
S217A 30mM Pi	S217A	30	Low	10.4	1.17011
S217A 30mM Pi	S217A	30	Low	0	2.01283
S217A 30mM Pi	S217A	30	Low	147	2.22232
S217A 30mM Pi	S217A	30	Low	41.6	1.73343
S217A 30mM Pi	S217A	30	Low	103.8	0.999219
S217A 30mM Pi	S217A	30	Low	97.6	3.73804
S217A 30mM Pi	S217A	30	Low	112	1.16378
S217A 30mM Pi	S217A	30	Low	61	3.49791
S217A 30mM Pi	S217A	30	Low	50.2	1.03751
S217A 30mM Pi	S217A	30	Low	61.8	2.78376
S217A 30mM Pi	S217A	30	Low	395.2	1.17504
S217A 30mM Pi	S217A	30	Low	16.6	3.31767
S217A 30mM Pi	S217A	30	Low	15	1.93134
S217A 30mM Pi	S217A	30	Low	3	3.35659
S217A 30mM Pi	S217A	30	Low	5.6	2.02519
S217A 30mM Pi	S217A	30	Low	13.4	0.944164
S217A 30mM Pi	S217A	30	Low	34.8	2.59425
S217A 30mM Pi	S217A	30	Low	0.6	1.47666
S217A 30mM Pi	S217A	30	Low	37.6	3.05281
S217A 30mM Pi	S217A	30	Low	12.2	2.6014
S217A 30mM Pi	S217A	30	Low	12.2	2.67679
S217A 30mM Pi	S217A	30	Low	0	2.1889
S217A 30mM Pi	S217A	30	Low	254	2.5893
S217A 30mM Pi	S217A	30	Low	146	2.71088
S217A 30mM Pi	S217A	30	Low	85	1.04863
S217A 30mM Pi	S217A	30	Low	206.2	1.27699
S217A 30mM Pi	S217A	30	Low	32.2	1.09742
S217A 30mM Pi	S217A	30	Low	3.2	0.784977
S217A 30mM Pi	S217A	30	Low	28.2	1.44272
S217A 30mM Pi	S217A	30	Low	250.6	1.83477
S217A 30mM Pi	S217A	30	Low	351.4	1.57037
S217A 30mM Pi	S217A	30	Low	5	3.49426
S217A 30mM Pi	S217A	30	Low	6.8	1.98434
S217A 30mM Pi	S217A	30	Low	25.8	2.25418
S217A 30mM Pi	S217A	30	Low	36.6	1.83558
S217A 30mM Pi	S217A	30	Low	72	1.4727
S217A 30mM Pi	S217A	30	Low	88.6	1.44387
S217A 30mM Pi	S217A	30	Low	3.4	0.812492
S217A 30mM Pi	S217A	30	Low	12.2	0.952848
S217A 30mM Pi	S217A	30	Low	304.4	1.05952
S217A 30mM Pi	S217A	30	Low	66.4	0.757915
S217A 30mM Pi	S217A	30	Low	6	2.71013
S217A 30mM Pi	S217A	30	Low	468	2.0097
S217A 30mM Pi	S217A	30	Low	161	2.32642
S217A 30mM Pi	S217A	30	Low	164	1.85079
S217A 30mM Pi	S217A	30	Low	6.8	2.62589
S217A 30mM Pi	S217A	30	Low	25	1.68178
S217A 30mM Pi	S217A	30	Low	165	1.14947
S217A 30mM Pi	S217A	30	Low	58.8	1.59662
S217A 30mM Pi	S217A	30	Low	318.6	1.65094
S217A 30mM Pi	S217A	30	Low	684.8	1.67347
S217A 30mM Pi	S217A	30	Low	175	1.32881
S217A 30mM Pi	S217A	30	Low	44.8	0.966801
S217A 30mM Pi	S217A	30	Low	6.8	3.70716
S217A 30mM Pi	S217A	30	Low	333.6	2.20743
S217A 30mM Pi	S217A	30	Low	109.6	1.17632
S217A 30mM Pi	S217A	30	Low	15.8	3.14043
S217A 30mM Pi	S217A	30	Low	22	0.800572
S217A 30mM Pi	S217A	30	Low	9.6	2.19853
S217A 30mM Pi	S217A	30	Low	311.4	1.39082
S217A 30mM Pi	S217A	30	Low	48.2	1.30413
S217A 30mM Pi	S217A	30	Low	109	1.25655
S217A 30mM Pi	S217A	30	Low	13.2	0.63531
S217A 30mM Pi	S217A	30	Low	10.6	0.873265
S217A 30mM Pi	S217A	30	Low	1020.4	2.46286
S217A 30mM Pi	S217A	30	Low	86	0.616935
S217A 30mM Pi	S217A	30	Low	113.2	1.20621
S217A 30mM Pi	S217A	30	Low	23.8	1.56168
S217A 30mM Pi	S217A	30	Low	5.4	0.385307
S217A 30mM Pi	S217A	30	Low	5.4	1.14251
S217A 30mM Pi	S217A	30	Low	1.2	2.12899
S217A 30mM Pi	S217A	30	Low	2.2	1.39702
S217A 30mM Pi	S217A	30	Low	9.4	2.64678
S217A 30mM Pi	S217A	30	Low	46.8	1.54443
S217A 30mM Pi	S217A	30	Low	120	1.66754
S217A 30mM Pi	S217A	30	Low	390.6	0.729577
S217A 30mM Pi	S217A	30	Low	22.4	0.881971
S217A 30mM Pi	S217A	30	Low	51.6	2.24009
S217A 30mM Pi	S217A	30	Low	56	2.54059
S217A 30mM Pi	S217A	30	Low	304.8	1.39627
S217A 30mM Pi	S217A	30	Low	774	2.14285
S217A 30mM Pi	S217A	30	Low	27.4	1.07555
S217A 30mM Pi	S217A	30	Low	223	1.76952
S217A 30mM Pi	S217A	30	Low	112.4	1.029
S217A 30mM Pi	S217A	30	Low	104.8	3.28953
S217A 30mM Pi	S217A	30	Low	171.4	1.58635
S217A 30mM Pi	S217A	30	Low	549.8	2.37913
S217A 30mM Pi	S217A	30	Low	289.8	0.960963
S217A 30mM Pi	S217A	30	Low	31.8	2.59407
S217A 30mM Pi	S217A	30	Low	48.6	1.8246
S217A 30mM Pi	S217A	30	Low	199.2	1.48969
S217A 30mM Pi	S217A	30	Low	389	2.17271
S217A 30mM Pi	S217A	30	Low	262.6	0.370846
S217A 30mM Pi	S217A	30	Low	40.4	1.72474
S217A 30mM Pi	S217A	30	Low	33	1.26542
S217A 30mM Pi	S217A	30	Low	307.2	1.5159
S217A 30mM Pi	S217A	30	Low	24.2	1.12763
S217A 30mM Pi	S217A	30	Low	26.8	2.40282
S217A 30mM Pi	S217A	30	Low	107.4	1.27771
S217A 30mM Pi	S217A	30	Low	0	0.972346
S217A 30mM Pi	S217A	30	Low	506.2	1.49749
S217A 30mM Pi	S217A	30	Low	576.8	1.7911
S217A 30mM Pi	S217A	30	Low	25.4	1.40065
S217A 30mM Pi	S217A	30	Low	4	1.18059
S217A 30mM Pi	S217A	30	Low	214.4	1.50197
S217A 30mM Pi	S217A	30	Low	432.6	1.06635
S217A 30mM Pi	S217A	30	Low	9.2	1.23782
S217A 30mM Pi	S217A	30	Low	4.2	1.25203
S217A 30mM Pi	S217A	30	Low	444.2	1.23662
S217A 30mM Pi	S217A	30	Low	159.2	1.8008
S217A 30mM Pi 2W	S217A	30	Med	39.6	0.916353
S217A 30mM Pi 2W	S217A	30	Med	17.2	1.54606
S217A 30mM Pi 2W	S217A	30	Med	4.6	0.989161
S217A 30mM Pi 2W	S217A	30	Med	0	0.49519
S217A 30mM Pi 2W	S217A	30	Med	0	2.48573
S217A 30mM Pi 2W	S217A	30	Med	88.4	0.179635
S217A 30mM Pi 2W	S217A	30	Med	40.8	2.56103
S217A 30mM Pi 2W	S217A	30	Med	17	2.39596
S217A 30mM Pi 2W	S217A	30	Med	98.8	3.12461
S217A 30mM Pi 2W	S217A	30	Med	9.6	1.03319
S217A 30mM Pi 2W	S217A	30	Med	674.4	0.248742
S217A 30mM Pi 2W	S217A	30	Med	53	2.09016
S217A 30mM Pi 2W	S217A	30	Med	47.6	0.297723
S217A 30mM Pi 2W	S217A	30	Med	91.6	1.79729
S217A 30mM Pi 2W	S217A	30	Med	18.4	1.45049
S217A 30mM Pi 2W	S217A	30	Med	74.4	1.32473
S217A 30mM Pi 2W	S217A	30	Med	0.4	0.831356
S217A 30mM Pi 2W	S217A	30	Med	12.8	2.80451
S217A 30mM Pi 2W	S217A	30	Med	54.6	0.500206
S217A 30mM Pi 2W	S217A	30	Med	17.2	1.53549
S217A 30mM Pi 2W	S217A	30	Med	42.4	3.1048
S217A 30mM Pi 2W	S217A	30	Med	10.4	0.485942
S217A 30mM Pi 2W	S217A	30	Med	5.6	0.685861
S217A 30mM Pi 2W	S217A	30	Med	0	0.431449
S217A 30mM Pi 2W	S217A	30	Med	12.8	1.74534
S217A 30mM Pi 2W	S217A	30	Med	80	2.69667
S217A 30mM Pi 2W	S217A	30	Med	2.6	0.571133
S217A 30mM Pi 2W	S217A	30	Med	167	1.05949
S217A 30mM Pi 2W	S217A	30	Med	1.6	1.66019
S217A 30mM Pi 2W	S217A	30	Med	18	2.6175
S217A 30mM Pi 2W	S217A	30	Med	0	1.98623
S217A 30mM Pi 2W	S217A	30	Med	0	2.47543
S217A 30mM Pi 2W	S217A	30	Med	7.4	1.12585
S217A 30mM Pi 2W	S217A	30	Med	9.2	3.09307
S217A 30mM Pi 2W	S217A	30	Med	12.2	0.607829
S217A 30mM Pi 2W	S217A	30	Med	59.2	0.707068
S217A 30mM Pi 2W	S217A	30	Med	59.2	0.675759
S217A 30mM Pi 2W	S217A	30	Med	26.6	2.47926
S217A 30mM Pi 2W	S217A	30	Med	34.2	1.9762
S217A 30mM Pi 2W	S217A	30	Med	0	0.625256
S217A 30mM Pi 2W	S217A	30	Med	8	2.60211
S217A 30mM Pi 2W	S217A	30	Med	0	0.832942
S217A 30mM Pi 2W	S217A	30	Med	13.6	0.466462
S217A 30mM Pi 2W	S217A	30	Med	39	0.466083
S217A 30mM Pi 2W	S217A	30	Med	55.6	0.346857
S217A 30mM Pi 2W	S217A	30	Med	367	1.26988
S217A 30mM Pi 2W	S217A	30	Med	309.4	0.675528
S217A 30mM Pi 2W	S217A	30	Med	21.4	1.00014
S217A 30mM Pi 2W	S217A	30	Med	61	3.387
S217A 30mM Pi 2W	S217A	30	Med	39.4	1.51276
S217A 30mM Pi 2W	S217A	30	Med	80.6	2.17418
S217A 30mM Pi 2W	S217A	30	Med	10.6	0.986892
S217A 30mM Pi 2W	S217A	30	Med	12.2	3.07053
S217A 30mM Pi 2W	S217A	30	Med	23.2	4.41317
S217A 30mM Pi 2W	S217A	30	Med	14	1.92135
S217A 30mM Pi 2W	S217A	30	Med	98	2.83295
S217A 30mM Pi 2W	S217A	30	Med	4.8	0.607221
S217A 30mM Pi 2W	S217A	30	Med	86.6	1.97394
S217A 30mM Pi 2W	S217A	30	Med	14.2	1.38757
S217A 30mM Pi 2W	S217A	30	Med	71	1.38153
S217A 30mM Pi 2W	S217A	30	Med	6.2	0.800479
S217A 30mM Pi 2W	S217A	30	Med	88.4	1.65929
S217A 30mM Pi 2W	S217A	30	Med	27.4	1.96848
S217A 30mM Pi 2W	S217A	30	Med	3.2	0.845166
S217A 30mM Pi 2W	S217A	30	Med	16.2	0.794679
S217A 30mM Pi 2W	S217A	30	Med	63.2	0.325841
S217A 30mM Pi 2W	S217A	30	Med	6.4	0.695142
S217A 30mM Pi 2W	S217A	30	Med	59.2	1.70433
S217A 30mM Pi 2W	S217A	30	Med	3.8	2.22605
S217A 30mM Pi 2W	S217A	30	Med	14.6	2.78585
S217A 30mM Pi 2W	S217A	30	Med	109.2	0.65542
S217A 30mM Pi 2W	S217A	30	Med	17.6	2.48897
S217A 30mM Pi 2W	S217A	30	Med	34.6	0.467345
S217A 30mM Pi 2W	S217A	30	Med	41.2	1.71805
S217A 30mM Pi 2W	S217A	30	Med	42.2	0.885432
S217A 30mM Pi 2W	S217A	30	Med	2.8	1.8721
S217A 30mM Pi 2W	S217A	30	Med	49.4	1.16925
S217A 30mM Pi 2W	S217A	30	Med	95	0.558145
S217A 30mM Pi 2W	S217A	30	Med	53.2	2.23869
S217A 30mM Pi 2W	S217A	30	Med	361	2.03436
S217A 30mM Pi 2W	S217A	30	Med	0	2.35728
S217A 30mM Pi 2W	S217A	30	Med	16	1.14497
S217A 30mM Pi 2W	S217A	30	Med	76.4	1.32662
S217A 30mM Pi 2W	S217A	30	Med	4.8	2.10218
S217A 30mM Pi 2W	S217A	30	Med	19.6	0.198658
S217A 30mM Pi 2W	S217A	30	Med	11.6	0.573749
S217A 30mM Pi 2W	S217A	30	Med	8.6	0.979708
S217A 30mM Pi 2W	S217A	30	Med	89.6	2.37976
S217A 30mM Pi 2W	S217A	30	Med	30.4	1.87248
S217A 30mM Pi 2W	S217A	30	Med	34.8	0.939834
S217A 30mM Pi 2W	S217A	30	Med	30.4	1.8482
S217A 30mM Pi 2W	S217A	30	Med	81.4	2.2037
S217A 30mM Pi 2W	S217A	30	Med	12.2	1.36789
S217A 30mM Pi 2W	S217A	30	Med	8.6	2.11938
S217A 30mM Pi 2W	S217A	30	Med	49	2.26653
S217A 30mM Pi 2W	S217A	30	Med	64.6	0.339325
S217A 30mM Pi 2W	S217A	30	Med	31	0.760132
S217A 30mM Pi 2W	S217A	30	Med	8.6	0.781815
S217A 30mM Pi 2W	S217A	30	Med	84.2	2.09001
S217A 30mM Pi 2W	S217A	30	Med	4.2	0.932074
S217A 30mM Pi 2W	S217A	30	Med	2.8	0.51719
S217A 30mM Pi 2W	S217A	30	Med	5.2	0.680514
S217A 30mM Pi 2W	S217A	30	Med	0	0.728876
S217A 30mM Pi 2W	S217A	30	Med	17.8	0.84267
S217A 30mM Pi 2W	S217A	30	Med	12.8	3.39121
S217A 30mM Pi 2W	S217A	30	Med	32.4	0.700268
S217A 30mM Pi 2W	S217A	30	Med	54	2.97342
S217A 30mM Pi 2W	S217A	30	Med	158.4	1.66222
S217A 30mM Pi 2W	S217A	30	Med	0	2.79878
S217A 30mM Pi 2W	S217A	30	Med	67.6	1.10544
S217A 30mM Pi 2W	S217A	30	Med	99.8	0.570756
S217A 30mM Pi 2W	S217A	30	Med	90.6	2.75487
S217A 30mM Pi 2W	S217A	30	Med	12	1.6196
S217A 30mM Pi 2W	S217A	30	Med	15.4	0.776755
S217A 30mM Pi 2W	S217A	30	Med	44.4	1.73542
S217A 30mM Pi 2W	S217A	30	Med	14.2	0.289916
S217A 30mM Pi 2W	S217A	30	Med	6.2	0.741427
S217A 30mM Pi 2W	S217A	30	Med	112.4	1.79239
S217A 30mM Pi 2W	S217A	30	Med	87	2.1947
S217A 30mM Pi 2W	S217A	30	Med	0	1.20179
S217A 30mM Pi 2W	S217A	30	Med	22.8	0.807086
S217A 30mM Pi 2W	S217A	30	Med	19.8	0.752391
S217A 30mM Pi 2W	S217A	30	Med	21	2.60318
S217A 30mM Pi 2W	S217A	30	Med	24	1.52985
S217A 30mM Pi 2W	S217A	30	Med	0	0.717923
S217A 30mM Pi 2W	S217A	30	Med	138	0.549903
S217A 30mM Pi 2W	S217A	30	Med	14.8	0.771496
S217A 30mM Pi 2W	S217A	30	Med	27	0.670992
S217A 30mM Pi 2W	S217A	30	Med	5.2	0.428093
S217A 30mM Pi 2W	S217A	30	Med	2.6	0.719312
S217A 30mM Pi 2W	S217A	30	Med	8	0.578956
S217A 30mM Pi 2W	S217A	30	Med	38	1.13858
S217A 30mM Pi 2W	S217A	30	Med	0	1.61612
S217A 30mM Pi 2W	S217A	30	Med	11.4	2.05823
S217A 30mM Pi 2W	S217A	30	Med	24.4	0.65169
S217A 30mM Pi 2W	S217A	30	Med	3.6	1.22524
S217A 30mM Pi 2W	S217A	30	Med	64.2	0.777311
S217A 30mM Pi 2W	S217A	30	Med	42.2	1.05429
S217A 30mM Pi 2W	S217A	30	Med	7.6	0.541429
S217A 30mM Pi 2W	S217A	30	Med	26.2	0.608106
S217A 30mM Pi 2W	S217A	30	Med	39.6	0.400061
S217A 30mM Pi 2W	S217A	30	Med	13.2	0.331099
S217A 30mM Pi 2W	S217A	30	Med	15	1.88632
S217A 30mM Pi 2W	S217A	30	Med	87.4	0.376658
S217A 30mM Pi 2W	S217A	30	Med	41	0.888876
S217A 30mM Pi 2W	S217A	30	Med	69.6	0.562303
S217A 30mM Pi 2W	S217A	30	Med	7.8	1.59855
S217A 30mM Pi 2W	S217A	30	Med	82	0.679792
S217A 30mM Pi 2W	S217A	30	Med	58.8	1.7086
S217A 30mM Pi 2W	S217A	30	Med	9.8	1.54434
S217A 30mM Pi 2W	S217A	30	Med	4.4	2.91113
S217A 30mM Pi 2W	S217A	30	Med	104.6	1.85309
S217A 30mM Pi 2W	S217A	30	Med	30.6	1.34678
S217A 30mM Pi 2W	S217A	30	Med	2.6	3.02816
S217A 30mM Pi 2W	S217A	30	Med	3	2.39828
S217A 30mM Pi 2W	S217A	30	Med	147.8	1.70105
S217A 30mM Pi 2W	S217A	30	Med	32.6	3.12643
S217A 30mM Pi 2W	S217A	30	Med	24	1.12793
S217A 30mM Pi 2W	S217A	30	Med	127.6	1.9746
S217A 30mM Pi 2W	S217A	30	Med	191.2	1.31349
S217A 30mM Pi 2W	S217A	30	Med	13.4	1.31758
S217A 30mM Pi 2W	S217A	30	Med	27.6	1.16569
S217A 30mM Pi 2W	S217A	30	Med	3.6	2.48347
S217A 30mM Pi 2W	S217A	30	Med	1.4	2.3749
S217A 30mM Pi 2W	S217A	30	Med	0	2.02171
S217A 30mM Pi 2W	S217A	30	Med	15.4	0.708655
S217A 30mM Pi 2W	S217A	30	Med	127.6	1.96423
S217A 30mM Pi 2W	S217A	30	Med	54.4	0.720451
S217A 30mM Pi 2W	S217A	30	Med	6.6	0.999637
S217A 30mM Pi 2W	S217A	30	Med	23.2	1.82089
S217A 30mM Pi 2W	S217A	30	Med	40.2	2.01823
S217A 30mM Pi 2W	S217A	30	Med	68.4	2.04308
S217A 30mM Pi 2W	S217A	30	Med	135.6	1.63276
S217A 30mM Pi 2W	S217A	30	Med	22.4	1.3735
S217A 30mM Pi 2W	S217A	30	Med	4.8	1.44462
S217A 30mM Pi 2W	S217A	30	Med	35.2	1.64214
S217A 30mM Pi 2W	S217A	30	Med	2	1.81106
S217A 30mM Pi 2W	S217A	30	Med	41	0.596536
S217A 30mM Pi 2W	S217A	30	Med	27.2	2.06988
S217A 30mM Pi 2W	S217A	30	Med	3.2	0.750525
S217A 30mM Pi 2W	S217A	30	Med	9.4	1.17287
S217A 30mM Pi 2W	S217A	30	Med	18.2	0.668651
S217A 30mM Pi 2W	S217A	30	Med	7.4	0.603311
S217A 30mM Pi 2W	S217A	30	Med	55.2	1.1653
S217A 30mM Pi 2W	S217A	30	Med	27.8	2.0633
S217A 30mM Pi 2W	S217A	30	Med	7	0.210512
S217A 30mM Pi 2W	S217A	30	Med	40.2	2.28498
S217A 30mM Pi 2W	S217A	30	Med	66	2.03493
S217A 30mM Pi 2W	S217A	30	Med	24.8	1.37421
S217A 30mM Pi 2W	S217A	30	Med	5.2	2.82922
S217A 30mM Pi 2W	S217A	30	Med	0	0.748929
S217A 30mM Pi 2W	S217A	30	Med	1.2	1.0929
S217A 30mM Pi 2W	S217A	30	Med	70.8	2.48767
S217A 30mM Pi 2W	S217A	30	Med	90.4	0.768832
S217A 30mM Pi 2W	S217A	30	Med	0.2	0.837514
S217A 30mM Pi 2W	S217A	30	Med	208	0.938088
S217A 30mM Pi 2W	S217A	30	Med	5.8	1.7626
S217A 30mM Pi 2W	S217A	30	Med	5.8	1.90671
S217A 30mM Pi 2W	S217A	30	Med	105.4	2.48135
S217A 30mM Pi 2W	S217A	30	Med	5	1.93101
S217A 30mM Pi 2W	S217A	30	Med	19	1.68769
S217A 30mM Pi 2W	S217A	30	Med	8.8	3.30534
S217A 30mM Pi 2W	S217A	30	Med	184.8	1.81317
S217A 30mM Pi 2W	S217A	30	Med	8.8	1.39415
S217A 30mM Pi 2W	S217A	30	Med	64	1.05378
S217A 30mM Pi 2W	S217A	30	Med	65	1.10855
S217A 30mM Pi 2W	S217A	30	Med	29.6	1.55704
S217A 30mM Pi 2W	S217A	30	Med	29	1.68725
S217A 30mM Pi 2W	S217A	30	Med	85.2	2.67307
S217A 30mM Pi 2W	S217A	30	Med	0	1.42045
S217A 30mM Pi 2W	S217A	30	Med	27.8	0.856584
S217A 30mM Pi 2W	S217A	30	Med	8.8	1.45263
S217A 30mM Pi 2W	S217A	30	Med	11.6	2.13674
S217A 30mM Pi 2W	S217A	30	Med	97.4	3.41972
S217A 30mM Pi 2W	S217A	30	Med	52.4	2.00644
S217A 30mM Pi 2W	S217A	30	Med	17	2.41267
S217A 30mM Pi 2W	S217A	30	Med	17.8	1.814
S217A 30mM Pi 2W	S217A	30	Med	6	2.97446
S217A 30mM Pi 2W	S217A	30	Med	15.4	0.715416
S217A 30mM Pi 2W	S217A	30	Med	11.2	0.769474
S217A 30mM Pi 2W	S217A	30	Med	98.2	0.90532
S217A 30mM Pi 2W	S217A	30	Med	2	3.07307
S217A 30mM Pi 2W	S217A	30	Med	22	0.716675
S217A 30mM Pi 2W	S217A	30	Med	64	1.39901
S217A 30mM Pi 2W	S217A	30	Med	16	2.32677
S217A 30mM Pi 2W	S217A	30	Med	6.6	0.791434
S217A 30mM Pi 2W	S217A	30	Med	70	1.3372
S217A 30mM Pi 2W	S217A	30	Med	4.8	1.1879
S217A 30mM Pi 2W	S217A	30	Med	0	1.33441
S217A 30mM Pi 2W	S217A	30	Med	29	0.980202
S217A 30mM Pi 2W	S217A	30	Med	94	1.19369
S217A 30mM Pi 2W	S217A	30	Med	12.4	1.17973
S217A 30mM Pi 2W	S217A	30	Med	16	1.87319
S217A 30mM Pi 2W	S217A	30	Med	72.6	1.10341
S217A 30mM Pi 2W	S217A	30	Med	13.2	1.85326
S217A 30mM Pi 2W	S217A	30	Med	28	1.12204
S217A 30mM Pi 2W	S217A	30	Med	31.4	1.03948
S217A 30mM Pi 2W	S217A	30	Med	4.2	2.01145
S217A 30mM Pi 2W	S217A	30	Med	4	3.52976
S217A 30mM Pi 2W	S217A	30	Med	59.8	1.63225
S217A 30mM Pi 2W	S217A	30	Med	148.4	0.661061
S217A 30mM Pi 2W	S217A	30	Med	131.6	1.76818
S217A 30mM Pi 2W	S217A	30	Med	41.4	1.33533
S217A 30mM Pi 2W	S217A	30	Med	50.8	0.543208
S217A 30mM Pi 2W	S217A	30	Med	4.6	0.541927
S217A 30mM Pi 2W	S217A	30	Med	32.8	1.68662
S217A 30mM Pi 2W	S217A	30	Med	14	0.670407
S217A 30mM Pi 2W	S217A	30	Med	71	3.50688
S217A 30mM Pi 2W	S217A	30	Med	0.4	2.48732
S217A 30mM Pi 2W	S217A	30	Med	102.6	2.52946
S217A 30mM Pi 2W	S217A	30	Med	32.4	0.762079
S217A 30mM Pi 2W	S217A	30	Med	24.6	6.05299
S217A 30mM Pi 2W	S217A	30	Med	15.4	1.15508
S217A 30mM Pi 2W	S217A	30	Med	57.4	0.545053
S217A 30mM Pi 2W	S217A	30	Med	7.6	2.22399
S217A 30mM Pi 2W	S217A	30	Med	23.6	3.01988
S217A 30mM Pi 2W	S217A	30	Med	4.2	0.524346
S217A 30mM Pi 2W	S217A	30	Med	4.4	2.77429
S217A 30mM Pi 2W	S217A	30	Med	0.2	1.02708
S217A 30mM Pi 2W	S217A	30	Med	16.4	0.788606
S217A 30mM Pi 2W	S217A	30	Med	4.4	2.77054
S217A 30mM Pi 2W	S217A	30	Med	37.2	2.8639
S217A 30mM Pi 2W	S217A	30	Med	2.2	1.80811
S217A 30mM Pi 2W	S217A	30	Med	19.8	3.54038
S217A 30mM Pi 2W	S217A	30	Med	71.2	0.577916
S217A 30mM Pi 2W	S217A	30	Med	9.4	2.80721
S217A 30mM Pi 2W	S217A	30	Med	126.4	0.374776
S217A 30mM Pi 2W	S217A	30	Med	150.8	1.1641
S217A 30mM Pi 2W	S217A	30	Med	0	1.31369
S217A 30mM Pi 2W	S217A	30	Med	12.2	2.21457
S217A 30mM Pi 2W	S217A	30	Med	63.2	3.12088
S217A 30mM Pi 2W	S217A	30	Med	103.4	1.10435
S217A 30mM Pi 2W	S217A	30	Med	10.8	1.9818
S217A 30mM Pi 2W	S217A	30	Med	10.4	2.85207
S217A 30mM Pi 2W	S217A	30	Med	3	2.90454
S217A 30mM Pi 2W	S217A	30	Med	29.8	0.672021
S217A 30mM Pi 2W	S217A	30	Med	19.4	2.14655
S217A 30mM Pi 2W	S217A	30	Med	163.2	2.36928
S217A 30mM Pi 2W	S217A	30	Med	85.2	1.26971
S217A 30mM Pi 2W	S217A	30	Med	235.2	1.47888
S217A 30mM Pi 2W	S217A	30	Med	83.2	2.2506
S217A 30mM Pi 2W	S217A	30	Med	17.8	1.74322
S217A 30mM Pi 2W	S217A	30	Med	9.4	1.45125
S217A 30mM Pi 2W	S217A	30	Med	11	2.56106
S217A 30mM Pi 2W	S217A	30	Med	49.2	3.3128
S217A 30mM Pi 2W	S217A	30	Med	29	1.75546
S217A 30mM Pi 2W	S217A	30	Med	20.2	1.01803
S217A 30mM Pi 2W	S217A	30	Med	30	2.36221
S217A 30mM Pi 2W	S217A	30	Med	40.4	4.29498
S217A 30mM Pi 2W	S217A	30	Med	42.6	2.28604
S217A 30mM Pi 2W	S217A	30	Med	106.6	3.3107
S217A 30mM Pi 2W	S217A	30	Med	78.8	2.60587
S217A 30mM Pi 2W	S217A	30	Med	144.8	2.38651
S217A 30mM Pi 2W	S217A	30	Med	40	3.50887
S217A 30mM Pi 2W	S217A	30	Med	0.2	0.434758
S217A 30mM Pi 2W	S217A	30	Med	9.6	1.02312
S217A 30mM Pi 2W	S217A	30	Med	35.8	1.11021
S217A 30mM Pi 2W	S217A	30	Med	36.2	1.59059
S217A 30mM Pi 2W	S217A	30	Med	45.2	3.16745
S217A 30mM Pi 2W	S217A	30	Med	43	2.09847
S217A 30mM Pi 2W	S217A	30	Med	46.8	0.766695
S217A 30mM Pi 2W	S217A	30	Med	24.6	1.12613
S217A 30mM Pi 2W	S217A	30	Med	65.6	0.884845
S217A 30mM Pi 2W	S217A	30	Med	217.4	2.87906
S217A 30mM Pi 2W	S217A	30	Med	217.4	3.01306
S217A 30mM Pi 2W	S217A	30	Med	11.8	2.78184
S217A 30mM Pi 2W	S217A	30	Med	44.8	2.86493
S217A 30mM Pi 2W	S217A	30	Med	0.8	3.79464
S217A 30mM Pi 2W	S217A	30	Med	35.4	2.14509
S217A 30mM Pi 2W	S217A	30	Med	15.2	1.27128
S217A 30mM Pi 2W	S217A	30	Med	29.2	3.58876
S217A 30mM Pi 2W	S217A	30	Med	15.4	3.96708
S217A 30mM Pi 2W	S217A	30	Med	0.8	0.440105
S217A 30mM Pi 2W	S217A	30	Med	0	4.06773
S217A 30mM Pi 2W	S217A	30	Med	18.4	1.43538
S217A 30mM Pi 2W	S217A	30	Med	133	3.99855
S217A 30mM Pi 2W	S217A	30	Med	16.4	1.49291
S217A 30mM Pi 2W	S217A	30	Med	29	1.11402
S217A 30mM Pi 2W	S217A	30	Med	2.2	1.71225
S217A 30mM Pi 2W	S217A	30	Med	25.6	2.38655
S217A 30mM Pi 2W	S217A	30	Med	38	2.18979
S217A 30mM Pi 2W	S217A	30	Med	42.4	1.7631
S217A 30mM Pi 2W	S217A	30	Med	13	1.52726
S217A 30mM Pi 2W	S217A	30	Med	4	1.09456
S217A 30mM Pi 2W	S217A	30	Med	0	1.56947
S217A 30mM Pi 2W	S217A	30	Med	11.6	1.83759
S217A 30mM Pi 2W	S217A	30	Med	25.2	1.0685
S217A 30mM Pi 2W	S217A	30	Med	49	0.382872
S217A 30mM Pi 2W	S217A	30	Med	65.4	4.4388
S217A 30mM Pi 2W	S217A	30	Med	134.8	4.58131
S217A 30mM Pi 2W	S217A	30	Med	0.4	2.16099
S217A 30mM Pi 2W	S217A	30	Med	29	0.778342
S217A 30mM Pi 2W	S217A	30	Med	66.2	0.366773
S217A 30mM Pi 2W	S217A	30	Med	31.4	2.56771
S217A 30mM Pi 2W	S217A	30	Med	264.2	0.873743
S217A 30mM Pi 2W	S217A	30	Med	97.2	5.3809
S217A 30mM Pi 2W	S217A	30	Med	72	1.52275
S217A 30mM Pi 2W	S217A	30	Med	2	0.517963
S217A 30mM Pi 2W	S217A	30	Med	256.6	0.871411
S217A 30mM Pi 2W	S217A	30	Med	3	3.60146
S217A 30mM Pi 2W	S217A	30	Med	56.2	2.95133
S217A 30mM Pi 2W	S217A	30	Med	0.8	2.40544
S217A 30mM Pi 2W	S217A	30	Med	17.2	3.29878
S217A 30mM Pi 2W	S217A	30	Med	103.8	0.971594
S217A 30mM Pi 2W	S217A	30	Med	268.8	5.17287
S217A 30mM Pi 2W	S217A	30	Med	0	3.65333
S217A 30mM Pi 2W	S217A	30	Med	2.6	1.62142
S217A 30mM Pi 2W	S217A	30	Med	0.2	5.37968
S217A 30mM Pi 2W	S217A	30	Med	52.2	0.62676
S217A 30mM Pi 2W	S217A	30	Med	51.8	2.67803
S217A 30mM Pi 2W	S217A	30	Med	54.8	2.37482
S217A 30mM Pi 2W	S217A	30	Med	136.8	4.20928
S217A 30mM Pi 2W	S217A	30	Med	85.2	2.35763
S217A 30mM Pi 2W	S217A	30	Med	40	2.51326
S217A 30mM Pi 2W	S217A	30	Med	1.4	2.72391
S217A 30mM Pi 2W	S217A	30	Med	3	3.32915
S217A 30mM Pi 2W	S217A	30	Med	32.6	2.20378
S217A 30mM Pi 2W	S217A	30	Med	2.2	3.50784
S217A 30mM Pi 2W	S217A	30	Med	22.2	3.66753
S217A 30mM Pi 2W	S217A	30	Med	73.2	3.30161
S217A 30mM Pi 2W	S217A	30	Med	131.8	3.8686
S217A 30mM Pi 2W	S217A	30	Med	204.8	2.735
S217A 30mM Pi 2W	S217A	30	Med	94.6	1.02184
S217A 30mM Pi 2W	S217A	30	Med	4.8	0.972963
S217A 30mM Pi 2W	S217A	30	Med	22	5.47852
S217A 30mM Pi 2W	S217A	30	Med	68.2	0.583278
S217A 30mM Pi 2W	S217A	30	Med	26.8	1.70207
S217A 30mM Pi 2W	S217A	30	Med	174.6	1.72339
S217A 30mM Pi 2W	S217A	30	Med	323	0.33772
S217A 30mM Pi 2W	S217A	30	Med	21.2	3.05752
S217A 30mM Pi 2W	S217A	30	Med	2.2	3.94686
S217A 30mM Pi 2W	S217A	30	Med	18.8	1.65622
S217A 30mM Pi 2W	S217A	30	Med	889	0.906555
S217A 30mM Pi 2W	S217A	30	Med	154.2	4.17879
S217A 30mM Pi 2W	S217A	30	Med	89	0.403598
S217A 30mM Pi 2W	S217A	30	Med	134.8	3.97994
S217A 30mM Pi 2W	S217A	30	Med	51.8	1.19507
S217A 30mM Pi 2W	S217A	30	Med	75.6	1.59078
S217A 30mM Pi 2W	S217A	30	Med	2.4	1.18586
S217A 30mM Pi 2W	S217A	30	Med	3.8	2.48403
S217A 30mM Pi 2W	S217A	30	Med	16.4	1.13717
S217A 30mM Pi 2W	S217A	30	Med	119.6	3.21521
S217A 30mM Pi 2W	S217A	30	Med	240.4	0.738059
S217A 30mM Pi 2W	S217A	30	Med	445.4	3.30841
S217A 30mM Pi 2W	S217A	30	Med	622.6	1.08591
S217A 30mM Pi 2W	S217A	30	Med	19.2	2.49505
S217A 30mM Pi 2W	S217A	30	Med	13.6	2.81311
S217A 30mM Pi 2W	S217A	30	Med	85.2	0.535559
S217A 30mM Pi 2W	S217A	30	Med	397.2	0.535559
S217A 30mM Pi 2W	S217A	30	Med	216.8	0.595953
S217A 30mM Pi 2W	S217A	30	Med	29.6	1.28519
S217A 30mM Pi 2W	S217A	30	Med	75.6	3.02295
S217A 30mM Pi 2W	S217A	30	Med	87.8	0.561123
S217A 30mM Pi 2W	S217A	30	Med	281.2	1.44967
S217A 30mM Pi 2W	S217A	30	Med	24.4	0.713003
S217A 30mM Pi 2W	S217A	30	Med	2.8	0.921023
S217A 30mM Pi 2W	S217A	30	Med	205.8	0.633369
S217A 30mM Pi 2W	S217A	30	Med	6.6	3.17546
S217A 30mM Pi 2W	S217A	30	Med	58.6	1.81339
S217A 30mM Pi 2W	S217A	30	Med	13.2	2.88948
S217A 30mM Pi 2W	S217A	30	Med	6.8	0.581941
S217A 30mM Pi 2W	S217A	30	Med	65.2	0.266957
S217A 30mM Pi 2W	S217A	30	Med	137	2.4885
S217A 30mM Pi 2W	S217A	30	Med	800.4	1.25827
S217A 30mM Pi 2W	S217A	30	Med	55	0.926748
S217A 30mM Pi 2W	S217A	30	Med	104	2.08909
S217A 30mM Pi 2W	S217A	30	Med	321.8	1.66483
S217A 30mM Pi 2W	S217A	30	Med	619.6	1.12951
S217A 30mM Pi 2W	S217A	30	Med	5	3.08921
S217A 30mM Pi 2W	S217A	30	Med	470	5.98678
S217A 30mM Pi 2W	S217A	30	Med	565.2	2.55448
S217A 30mM Pi 2W	S217A	30	Med	309.4	0.844917
S217A 30mM Pi 2W	S217A	30	Med	180.2	2.88194
S217A 30mM Pi 2W	S217A	30	Med	0	2.16388
S217A 30mM Pi 2W	S217A	30	Med	139.4	1.78683
S217A 30mM Pi 2W	S217A	30	Med	2377.2	1.20142
S217A 30mM Pi_3W	S217A	30	High	8.8	0.442698
S217A 30mM Pi_3W	S217A	30	High	8.2	0.617167
S217A 30mM Pi_3W	S217A	30	High	0	0.725041
S217A 30mM Pi_3W	S217A	30	High	20	1.89914
S217A 30mM Pi_3W	S217A	30	High	40.6	0.250458
S217A 30mM Pi_3W	S217A	30	High	23.6	0.274898
S217A 30mM Pi_3W	S217A	30	High	57.2	0.48697
S217A 30mM Pi_3W	S217A	30	High	94.8	1.63101
S217A 30mM Pi_3W	S217A	30	High	1.6	2.62717
S217A 30mM Pi_3W	S217A	30	High	3	0.436041
S217A 30mM Pi_3W	S217A	30	High	100	3.67494
S217A 30mM Pi_3W	S217A	30	High	95.6	1.40404
S217A 30mM Pi_3W	S217A	30	High	11	1.2278
S217A 30mM Pi_3W	S217A	30	High	63	1.008
S217A 30mM Pi_3W	S217A	30	High	63	1.008
S217A 30mM Pi_3W	S217A	30	High	0	0.656149
S217A 30mM Pi_3W	S217A	30	High	92.2	1.93202
S217A 30mM Pi_3W	S217A	30	High	126.6	0.471963
S217A 30mM Pi_3W	S217A	30	High	38.2	0.637674
S217A 30mM Pi_3W	S217A	30	High	51.8	1.38517
S217A 30mM Pi_3W	S217A	30	High	25.4	1.32524
S217A 30mM Pi_3W	S217A	30	High	4	7.42976
S217A 30mM Pi_3W	S217A	30	High	5	0.717166
S217A 30mM Pi_3W	S217A	30	High	24.4	1.78149
S217A 30mM Pi_3W	S217A	30	High	14	1.06048
S217A 30mM Pi_3W	S217A	30	High	120.6	2.57375
S217A 30mM Pi_3W	S217A	30	High	0	1.59678
S217A 30mM Pi_3W	S217A	30	High	0.2	0.952926
S217A 30mM Pi_3W	S217A	30	High	204.8	3.53774
S217A 30mM Pi_3W	S217A	30	High	8.4	0.630594
S217A 30mM Pi_3W	S217A	30	High	0	1.41203
S217A 30mM Pi_3W	S217A	30	High	18.6	2.1272
S217A 30mM Pi_3W	S217A	30	High	61.8	1.79908
S217A 30mM Pi_3W	S217A	30	High	5.8	0.301517
S217A 30mM Pi_3W	S217A	30	High	8.4	0.685015
S217A 30mM Pi_3W	S217A	30	High	21.6	1.29964
S217A 30mM Pi_3W	S217A	30	High	16.4	3.04625
S217A 30mM Pi_3W	S217A	30	High	87.6	2.0815
S217A 30mM Pi_3W	S217A	30	High	157.8	4.81832
S217A 30mM Pi_3W	S217A	30	High	5.2	0.51328
S217A 30mM Pi_3W	S217A	30	High	1.6	1.20602
S217A 30mM Pi_3W	S217A	30	High	19	1.34403
S217A 30mM Pi_3W	S217A	30	High	20.2	1.46635
S217A 30mM Pi_3W	S217A	30	High	8.6	1.7702
S217A 30mM Pi_3W	S217A	30	High	0	0.856562
S217A 30mM Pi_3W	S217A	30	High	0.4	1.53927
S217A 30mM Pi_3W	S217A	30	High	24	1.1222
S217A 30mM Pi_3W	S217A	30	High	38.4	0.337255
S217A 30mM Pi_3W	S217A	30	High	24	0.793269
S217A 30mM Pi_3W	S217A	30	High	0.2	0.401641
S217A 30mM Pi_3W	S217A	30	High	0	2.15688
S217A 30mM Pi_3W	S217A	30	High	6.6	0.670248
S217A 30mM Pi_3W	S217A	30	High	22.4	1.33286
S217A 30mM Pi_3W	S217A	30	High	0	2.33253
S217A 30mM Pi_3W	S217A	30	High	20.4	0.317784
S217A 30mM Pi_3W	S217A	30	High	20.4	0.317784
S217A 30mM Pi_3W	S217A	30	High	7.6	0.349912
S217A 30mM Pi_3W	S217A	30	High	0	0.895142
S217A 30mM Pi_3W	S217A	30	High	37.4	0.846805
S217A 30mM Pi_3W	S217A	30	High	102.2	1.67155
S217A 30mM Pi_3W	S217A	30	High	8.6	2.47113
S217A 30mM Pi_3W	S217A	30	High	45	0.966602
S217A 30mM Pi_3W	S217A	30	High	0	0.778164
S217A 30mM Pi_3W	S217A	30	High	30.6	0.336138
S217A 30mM Pi_3W	S217A	30	High	57	2.37321
S217A 30mM Pi_3W	S217A	30	High	9	2.16778
S217A 30mM Pi_3W	S217A	30	High	0	2.56835
S217A 30mM Pi_3W	S217A	30	High	0	0.577517
S217A 30mM Pi_3W	S217A	30	High	18.2	1.4355
S217A 30mM Pi_3W	S217A	30	High	10.6	1.27941
S217A 30mM Pi_3W	S217A	30	High	21.2	0.374136
S217A 30mM Pi_3W	S217A	30	High	0	1.06104
S217A 30mM Pi_3W	S217A	30	High	0.6	1.73704
S217A 30mM Pi_3W	S217A	30	High	0	2.70027
S217A 30mM Pi_3W	S217A	30	High	3	0.573825
S217A 30mM Pi_3W	S217A	30	High	9.4	0.718855
S217A 30mM Pi_3W	S217A	30	High	48.6	0.576367
S217A 30mM Pi_3W	S217A	30	High	47.8	0.591762
S217A 30mM Pi_3W	S217A	30	High	37.2	0.702741
S217A 30mM Pi_3W	S217A	30	High	0	3.07171
S217A 30mM Pi_3W	S217A	30	High	9.8	2.37086
S217A 30mM Pi_3W	S217A	30	High	0	1.36408
S217A 30mM Pi_3W	S217A	30	High	8.2	1.75742
S217A 30mM Pi_3W	S217A	30	High	2.4	1.163
S217A 30mM Pi_3W	S217A	30	High	66.4	0.660023
S217A 30mM Pi_3W	S217A	30	High	52.4	0.94213
S217A 30mM Pi_3W	S217A	30	High	1.2	0.966748
S217A 30mM Pi_3W	S217A	30	High	1.2	0.966748
S217A 30mM Pi_3W	S217A	30	High	0	1.88183
S217A 30mM Pi_3W	S217A	30	High	9.8	2.30886
S217A 30mM Pi_3W	S217A	30	High	54.6	1.36795
S217A 30mM Pi_3W	S217A	30	High	20.8	0.541079
S217A 30mM Pi_3W	S217A	30	High	16.8	2.5367
S217A 30mM Pi_3W	S217A	30	High	5.6	0.698269
S217A 30mM Pi_3W	S217A	30	High	9.2	0.983898
S217A 30mM Pi_3W	S217A	30	High	17.6	2.85094
S217A 30mM Pi_3W	S217A	30	High	0	2.25888
S217A 30mM Pi_3W	S217A	30	High	104.8	2.33914
S217A 30mM Pi_3W	S217A	30	High	11.6	1.66297
S217A 30mM Pi_3W	S217A	30	High	0	1.17968
S217A 30mM Pi_3W	S217A	30	High	0	0.660139
S217A 30mM Pi_3W	S217A	30	High	7.8	0.862761
S217A 30mM Pi_3W	S217A	30	High	16.8	5.09521
S217A 30mM Pi_3W	S217A	30	High	14.6	0.817281
S217A 30mM Pi_3W	S217A	30	High	13.4	2.22835
S217A 30mM Pi_3W	S217A	30	High	7.4	1.86276
S217A 30mM Pi_3W	S217A	30	High	0.2	2.33044
S217A 30mM Pi_3W	S217A	30	High	15	0.698945
S217A 30mM Pi_3W	S217A	30	High	12.4	0.527994
S217A 30mM Pi_3W	S217A	30	High	4	5.48522
S217A 30mM Pi_3W	S217A	30	High	2.8	2.92202
S217A 30mM Pi_3W	S217A	30	High	29.2	0.873256
S217A 30mM Pi_3W	S217A	30	High	4.8	0.97263
S217A 30mM Pi_3W	S217A	30	High	2.8	1.29454
S217A 30mM Pi_3W	S217A	30	High	11	1.5481
S217A 30mM Pi_3W	S217A	30	High	5.6	3.21948
S217A 30mM Pi_3W	S217A	30	High	3.6	0.586124
S217A 30mM Pi_3W	S217A	30	High	34.2	1.10689
S217A 30mM Pi_3W	S217A	30	High	20.4	1.14483
S217A 30mM Pi_3W	S217A	30	High	29.2	0.685096
S217A 30mM Pi_3W	S217A	30	High	38.4	2.30503
S217A 30mM Pi_3W	S217A	30	High	67.6	0.981757
S217A 30mM Pi_3W	S217A	30	High	8.2	3.40863
S217A 30mM Pi_3W	S217A	30	High	110.6	0.485525
S217A 30mM Pi_3W	S217A	30	High	0	3.29297
S217A 30mM Pi_3W	S217A	30	High	1.6	0.708524
S217A 30mM Pi_3W	S217A	30	High	5.8	0.7416
S217A 30mM Pi_3W	S217A	30	High	6.8	0.617751
S217A 30mM Pi_3W	S217A	30	High	8.2	0.336711
S217A 30mM Pi_3W	S217A	30	High	86.6	2.21555
S217A 30mM Pi_3W	S217A	30	High	51.2	1.30348
S217A 30mM Pi_3W	S217A	30	High	84.4	2.11383
S217A 30mM Pi_3W	S217A	30	High	6.2	0.845704
S217A 30mM Pi_3W	S217A	30	High	50.4	5.97188
S217A 30mM Pi_3W	S217A	30	High	78	0.923758
S217A 30mM Pi_3W	S217A	30	High	90.2	0.955659
S217A 30mM Pi_3W	S217A	30	High	9.6	1.59827
S217A 30mM Pi_3W	S217A	30	High	4	2.82569
S217A 30mM Pi_3W	S217A	30	High	23.6	2.02255
S217A 30mM Pi_3W	S217A	30	High	12	0.485445
S217A 30mM Pi_3W	S217A	30	High	30.6	1.49402
S217A 30mM Pi_3W	S217A	30	High	3.6	2.1125
S217A 30mM Pi_3W	S217A	30	High	0	0.764577
S217A 30mM Pi_3W	S217A	30	High	0	2.74254
S217A 30mM Pi_3W	S217A	30	High	13.8	1.11273
S217A 30mM Pi_3W	S217A	30	High	0	2.85152
S217A 30mM Pi_3W	S217A	30	High	69.8	0.89924
S217A 30mM Pi_3W	S217A	30	High	28.8	3.06335
S217A 30mM Pi_3W	S217A	30	High	17.6	1.60725
S217A 30mM Pi_3W	S217A	30	High	15.2	0.495109
S217A 30mM Pi_3W	S217A	30	High	108.6	3.74962
S217A 30mM Pi_3W	S217A	30	High	0	0.41815
S217A 30mM Pi_3W	S217A	30	High	7.2	0.471585
S217A 30mM Pi_3W	S217A	30	High	7.6	1.36062
S217A 30mM Pi_3W	S217A	30	High	1.6	0.849797
S217A 30mM Pi_3W	S217A	30	High	2	3.20316
S217A 30mM Pi_3W	S217A	30	High	6.4	0.740742
S217A 30mM Pi_3W	S217A	30	High	11.2	2.22233
S217A 30mM Pi_3W	S217A	30	High	32.8	1.40728
S217A 30mM Pi_3W	S217A	30	High	1.4	1.53347
S217A 30mM Pi_3W	S217A	30	High	5.8	0.642692
S217A 30mM Pi_3W	S217A	30	High	5	0.69353
S217A 30mM Pi_3W	S217A	30	High	78	1.1905
S217A 30mM Pi_3W	S217A	30	High	35.4	3.24872
S217A 30mM Pi_3W	S217A	30	High	5.4	0.976526
S217A 30mM Pi_3W	S217A	30	High	16.6	1.01375
S217A 30mM Pi_3W	S217A	30	High	35.8	6.91787
S217A 30mM Pi_3W	S217A	30	High	24	0.89168
S217A 30mM Pi_3W	S217A	30	High	46	1.28389
S217A 30mM Pi_3W	S217A	30	High	4	1.35176
S217A 30mM Pi_3W	S217A	30	High	72.8	0.939656
S217A 30mM Pi_3W	S217A	30	High	34.6	4.65877
S217A 30mM Pi_3W	S217A	30	High	2.4	1.19221
S217A 30mM Pi_3W	S217A	30	High	12.6	3.50357
S217A 30mM Pi_3W	S217A	30	High	16.4	0.816376
S217A 30mM Pi_3W	S217A	30	High	38.2	1.12909
S217A 30mM Pi_3W	S217A	30	High	0	2.23951
S217A 30mM Pi_3W	S217A	30	High	120.4	2.30182
S217A 30mM Pi_3W	S217A	30	High	1.4	4.48982
S217A 30mM Pi_3W	S217A	30	High	43.6	1.06174
S217A 30mM Pi_3W	S217A	30	High	2.6	0.561665
S217A 30mM Pi_3W	S217A	30	High	0	3.13757
S217A 30mM Pi_3W	S217A	30	High	0	2.40815
S217A 30mM Pi_3W	S217A	30	High	12.8	1.91487
S217A 30mM Pi_3W	S217A	30	High	19.4	2.66079
S217A 30mM Pi_3W	S217A	30	High	3	1.98812
S217A 30mM Pi_3W	S217A	30	High	5.6	0.670117
S217A 30mM Pi_3W	S217A	30	High	10	1.21263
S217A 30mM Pi_3W	S217A	30	High	0	2.25914
S217A 30mM Pi_3W	S217A	30	High	8.4	1.56835
S217A 30mM Pi_3W	S217A	30	High	0	3.17035
S217A 30mM Pi_3W	S217A	30	High	1	2.58321
S217A 30mM Pi_3W	S217A	30	High	13.4	1.1631
S217A 30mM Pi_3W	S217A	30	High	19.4	2.16243
S217A 30mM Pi_3W	S217A	30	High	57.6	2.51647
S217A 30mM Pi_3W	S217A	30	High	0.8	4.00025
S217A 30mM Pi_3W	S217A	30	High	7.4	1.09477
S217A 30mM Pi_3W	S217A	30	High	19.8	0.459107
S217A 30mM Pi_3W	S217A	30	High	0.8	1.18944
S217A 30mM Pi_3W	S217A	30	High	14.8	2.30917
S217A 30mM Pi_3W	S217A	30	High	175.8	2.81201
S217A 30mM Pi_3W	S217A	30	High	18.8	0.416676
S217A 30mM Pi_3W	S217A	30	High	9.6	0.580114
S217A 30mM Pi_3W	S217A	30	High	28.4	1.17259
S217A 30mM Pi_3W	S217A	30	High	12.8	0.33104
S217A 30mM Pi_3W	S217A	30	High	76.8	1.71613
S217A 30mM Pi_3W	S217A	30	High	220.2	3.41052
S217A 30mM Pi_3W	S217A	30	High	29	0.765881
S217A 30mM Pi_3W	S217A	30	High	8.4	2.17731
S217A 30mM Pi_3W	S217A	30	High	35.8	2.36066
S217A 30mM Pi_3W	S217A	30	High	2.8	0.798523
S217A 30mM Pi_3W	S217A	30	High	39.8	1.39148
S217A 30mM Pi_3W	S217A	30	High	13.4	1.22913
S217A 30mM Pi_3W	S217A	30	High	77.2	2.33653
S217A 30mM Pi_3W	S217A	30	High	43.2	1.27559
S217A 30mM Pi_3W	S217A	30	High	7.6	2.30792
S217A 30mM Pi_3W	S217A	30	High	0	0.729665
S217A 30mM Pi_3W	S217A	30	High	46.4	2.3537
S217A 30mM Pi_3W	S217A	30	High	63.6	1.62307
S217A 30mM Pi_3W	S217A	30	High	63.6	1.63964
S217A 30mM Pi_3W	S217A	30	High	18.4	0.23042
S217A 30mM Pi_3W	S217A	30	High	11.4	0.839269
S217A 30mM Pi_3W	S217A	30	High	9.4	2.42067
S217A 30mM Pi_3W	S217A	30	High	0	3.06221
S217A 30mM Pi_3W	S217A	30	High	5.8	0.482684
S217A 30mM Pi_3W	S217A	30	High	65.6	2.01105
S217A 30mM Pi_3W	S217A	30	High	13.4	0.544849
S217A 30mM Pi_3W	S217A	30	High	33	1.44686
S217A 30mM Pi_3W	S217A	30	High	6.2	1.08125
S217A 30mM Pi_3W	S217A	30	High	242	5.40911
S217A 30mM Pi_3W	S217A	30	High	0	0.731831
S217A 30mM Pi_3W	S217A	30	High	38.2	1.55593
S217A 30mM Pi_3W	S217A	30	High	30.2	0.456211
S217A 30mM Pi_3W	S217A	30	High	12.2	4.98273
S217A 30mM Pi_3W	S217A	30	High	0	1.19297
S217A 30mM Pi_3W	S217A	30	High	0.6	4.62378
S217A 30mM Pi_3W	S217A	30	High	21.4	1.71334
S217A 30mM Pi_3W	S217A	30	High	13.4	1.5857
S217A 30mM Pi_3W	S217A	30	High	20.6	2.55438
S217A 30mM Pi_3W	S217A	30	High	18.6	5.81081
S217A 30mM Pi_3W	S217A	30	High	149.8	3.07197
S217A 30mM Pi_3W	S217A	30	High	49.8	4.16766
S217A 30mM Pi_3W	S217A	30	High	29	1.04338
S217A 30mM Pi_3W	S217A	30	High	9.2	2.18969
S217A 30mM Pi_3W	S217A	30	High	62.6	1.85256
S217A 30mM Pi_3W	S217A	30	High	159.8	2.41691
S217A 30mM Pi_3W	S217A	30	High	112.2	1.46999
S217A 30mM Pi_3W	S217A	30	High	11.6	0.405675
S217A 30mM Pi_3W	S217A	30	High	9.4	0.271359
S217A 30mM Pi_3W	S217A	30	High	4.6	0.403939
S217A 30mM Pi_3W	S217A	30	High	131.8	1.43812
S217A 30mM Pi_3W	S217A	30	High	82.2	2.01669
S217A 30mM Pi_3W	S217A	30	High	5	3.54739
S217A 30mM Pi_3W	S217A	30	High	74.8	1.8306
S217A 30mM Pi_3W	S217A	30	High	8.6	0.642577
S217A 30mM Pi_3W	S217A	30	High	5.2	2.75774
S217A 30mM Pi_3W	S217A	30	High	2.6	3.76963
S217A 30mM Pi_3W	S217A	30	High	15	2.54233
S217A 30mM Pi_3W	S217A	30	High	13	2.507
S217A 30mM Pi_3W	S217A	30	High	50.2	0.638639
S217A 30mM Pi_3W	S217A	30	High	0	2.49605
S217A 30mM Pi_3W	S217A	30	High	15.4	0.593877
S217A 30mM Pi_3W	S217A	30	High	3	1.06195
S217A 30mM Pi_3W	S217A	30	High	1	1.01096
S217A 30mM Pi_3W	S217A	30	High	75.4	2.88644
S217A 30mM Pi_3W	S217A	30	High	147.4	5.47581
S217A 30mM Pi_3W	S217A	30	High	88	1.53376
S217A 30mM Pi_3W	S217A	30	High	3.8	0.980451
S217A 30mM Pi_3W	S217A	30	High	4.8	3.23988
S217A 30mM Pi_3W	S217A	30	High	52.6	2.8848
S217A 30mM Pi_3W	S217A	30	High	37.8	2.57823
S217A 30mM Pi_3W	S217A	30	High	37.8	3.67482
S217A 30mM Pi_3W	S217A	30	High	82	3.15177
S217A 30mM Pi_3W	S217A	30	High	36.6	1.23868
S217A 30mM Pi_3W	S217A	30	High	61.8	1.96195
S217A 30mM Pi_3W	S217A	30	High	18	3.22358
S217A 30mM Pi_3W	S217A	30	High	67.2	4.17937
S217A 30mM Pi_3W	S217A	30	High	5.2	0.520485
S217A 30mM Pi_3W	S217A	30	High	21	3.10908
S217A 30mM Pi_3W	S217A	30	High	0	3.48539
S217A 30mM Pi_3W	S217A	30	High	6.8	0.859191
S217A 30mM Pi_3W	S217A	30	High	18	0.646691
S217A 30mM Pi_3W	S217A	30	High	0.4	3.77123
S217A 30mM Pi_3W	S217A	30	High	50	2.11612
S217A 30mM Pi_3W	S217A	30	High	3.4	0.57202
S217A 30mM Pi_3W	S217A	30	High	42.4	2.65953
S217A 30mM Pi_3W	S217A	30	High	93.8	3.00606
S217A 30mM Pi_3W	S217A	30	High	64.4	2.10934
S217A 30mM Pi_3W	S217A	30	High	16.2	7.77404
S217A 30mM Pi_3W	S217A	30	High	5.8	1.76545
S217A 30mM Pi_3W	S217A	30	High	6.2	0.641034
S217A 30mM Pi_3W	S217A	30	High	31.2	2.40271
S217A 30mM Pi_3W	S217A	30	High	22	1.31419
S217A 30mM Pi_3W	S217A	30	High	21.4	3.13354
S217A 30mM Pi_3W	S217A	30	High	0.2	5.62712
S217A 30mM Pi_3W	S217A	30	High	45.6	2.20921
S217A 30mM Pi_3W	S217A	30	High	53.8	0.85804
S217A 30mM Pi_3W	S217A	30	High	5.8	2.00022
S217A 30mM Pi_3W	S217A	30	High	5.2	2.12769
S217A 30mM Pi_3W	S217A	30	High	43	6.23382
S217A 30mM Pi_3W	S217A	30	High	6.8	4.35526
S217A 30mM Pi_3W	S217A	30	High	6.2	2.45617
S217A 30mM Pi_3W	S217A	30	High	10.6	1.11007
S217A 30mM Pi_3W	S217A	30	High	0.4	1.13005
S217A 30mM Pi_3W	S217A	30	High	47.6	4.39067
S217A 30mM Pi_3W	S217A	30	High	16	0.721078
S217A 30mM Pi_3W	S217A	30	High	6.6	0.924301
S217A 30mM Pi_3W	S217A	30	High	16.8	1.23839
S217A 30mM Pi_3W	S217A	30	High	0	3.42809
S217A 30mM Pi_3W	S217A	30	High	0	3.04895
S217A 30mM Pi_3W	S217A	30	High	102.8	3.13453
S217A 30mM Pi_3W	S217A	30	High	122.8	3.03244
S217A 30mM Pi_3W	S217A	30	High	19.4	3.7435
S217A 30mM Pi_3W	S217A	30	High	54.2	2.49964
S217A 30mM Pi_3W	S217A	30	High	276.2	4.68306
S217A 30mM Pi_3W	S217A	30	High	8	1.80288
S217A 30mM Pi_3W	S217A	30	High	44.4	0.597056
S217A 30mM Pi_3W	S217A	30	High	42	2.5985
S217A 30mM Pi_3W	S217A	30	High	8	7.0544
S217A 30mM Pi_3W	S217A	30	High	32	2.17959
S217A 30mM Pi_3W	S217A	30	High	0	2.36627
S217A 30mM Pi_3W	S217A	30	High	20.2	0.637649
S217A 30mM Pi_3W	S217A	30	High	18.6	2.3204
S217A 30mM Pi_3W	S217A	30	High	4	3.79125
S217A 30mM Pi_3W	S217A	30	High	1.6	1.62447
S217A 30mM Pi_3W	S217A	30	High	23.4	2.50242
S217A 30mM Pi_3W	S217A	30	High	76.4	3.23546
S217A 30mM Pi_3W	S217A	30	High	39.4	1.38711
S217A 30mM Pi_3W	S217A	30	High	89.4	4.12363
S217A 30mM Pi_3W	S217A	30	High	10.2	2.44366
S217A 30mM Pi_3W	S217A	30	High	7.4	7.86244
S217A 30mM Pi_3W	S217A	30	High	4	2.95192
S217A 30mM Pi_3W	S217A	30	High	22.2	3.25879
S217A 30mM Pi_3W	S217A	30	High	53.4	3.57789
S217A 30mM Pi_3W	S217A	30	High	9.4	2.87719
S217A 30mM Pi_3W	S217A	30	High	68.2	2.56959
S217A 30mM Pi_3W	S217A	30	High	12.6	3.06081
S217A 30mM Pi_3W	S217A	30	High	21	1.83427
S217A 30mM Pi_3W	S217A	30	High	29.4	0.742188
S217A 30mM Pi_3W	S217A	30	High	26.6	1.06748
S217A 30mM Pi_3W	S217A	30	High	47.4	2.42749
S217A 30mM Pi_3W	S217A	30	High	0.8	2.99537
S217A 30mM Pi_3W	S217A	30	High	147.2	3.5143
S217A 30mM Pi_3W	S217A	30	High	220.6	2.25046
S217A 30mM Pi_3W	S217A	30	High	132.4	3.80136
S217A 30mM Pi_3W	S217A	30	High	16.4	2.5766
S217A 30mM Pi_3W	S217A	30	High	5	5.02371
S217A 30mM Pi_3W	S217A	30	High	133.4	5.40586
S217A 30mM Pi_3W	S217A	30	High	19.2	1.97824
S217A 30mM Pi_3W	S217A	30	High	33.6	1.1604
S217A 30mM Pi_3W	S217A	30	High	79.4	4.36774
S217A 30mM Pi_3W	S217A	30	High	5.4	3.55224
S217A 30mM Pi_3W	S217A	30	High	13.4	2.9975
S217A 30mM Pi_3W	S217A	30	High	19.8	1.48124
S217A 30mM Pi_3W	S217A	30	High	23.6	2.23558
S217A 30mM Pi_3W	S217A	30	High	73.8	2.52125
S217A 30mM Pi_3W	S217A	30	High	43.2	1.75995
S217A 30mM Pi_3W	S217A	30	High	4.6	2.29328
S217A 30mM Pi_3W	S217A	30	High	31.2	1.67681
S217A 30mM Pi_3W	S217A	30	High	44	2.25804
S217A 30mM Pi_3W	S217A	30	High	2.2	1.05626
S217A 30mM Pi_3W	S217A	30	High	2.2	1.14541
S217A 30mM Pi_3W	S217A	30	High	59.8	3.92302
S217A 30mM Pi_3W	S217A	30	High	110	4.09953
S217A 30mM Pi_3W	S217A	30	High	31	2.40335
S217A 30mM Pi_3W	S217A	30	High	28.2	0.688153
S217A 30mM Pi_3W	S217A	30	High	135	3.41186
S217A 30mM Pi_3W	S217A	30	High	0	3.16518
S217A 30mM Pi_3W	S217A	30	High	22.6	2.9173
S217A 30mM Pi_3W	S217A	30	High	0.2	0.36654
S217A 30mM Pi_3W	S217A	30	High	1.6	2.55393
S217A 30mM Pi_3W	S217A	30	High	27.2	3.7169
S217A 30mM Pi_3W	S217A	30	High	2.8	3.27409
S217A 30mM Pi_3W	S217A	30	High	2.6	1.89641
S217A 30mM Pi_3W	S217A	30	High	0.2	1.74266
S217A 30mM Pi_3W	S217A	30	High	6.4	0.205919
S217A 30mM Pi_3W	S217A	30	High	4.6	2.6448
S217A 30mM Pi_3W	S217A	30	High	87	3.67448
S217A 30mM Pi_3W	S217A	30	High	2.6	1.28989
S217A 30mM Pi_3W	S217A	30	High	4	3.54255
S217A 30mM Pi_3W	S217A	30	High	7.2	5.47358
S217A 30mM Pi_3W	S217A	30	High	38.6	2.24663
S217A 30mM Pi_3W	S217A	30	High	1.4	5.48944
S217A 30mM Pi_3W	S217A	30	High	46.8	3.16364
S217A 30mM Pi_3W	S217A	30	High	119	0.881408
S217A 30mM Pi_3W	S217A	30	High	2.8	0.829922
S217A 30mM Pi_3W	S217A	30	High	16.8	1.71025
S217A 30mM Pi_3W	S217A	30	High	1.2	3.19611
S217A 30mM Pi_3W	S217A	30	High	33.6	4.4224
S217A 30mM Pi_3W	S217A	30	High	44.4	1.93011
S217A 30mM Pi_3W	S217A	30	High	14.2	5.19369
S217A 30mM Pi_3W	S217A	30	High	42.2	1.19316
S217A 30mM Pi_3W	S217A	30	High	56.4	1.05789
S217A 30mM Pi_3W	S217A	30	High	29.6	3.83313
S217A 30mM Pi_3W	S217A	30	High	11.6	0.636315
S217A 30mM Pi_3W	S217A	30	High	76.4	2.68517
S217A 30mM Pi_3W	S217A	30	High	87.2	4.3135
S217A 30mM Pi_3W	S217A	30	High	0.2	1.77362
S217A 30mM Pi_3W	S217A	30	High	28.2	2.65481
S217A 30mM Pi_3W	S217A	30	High	17.6	3.15628
S217A 30mM Pi_3W	S217A	30	High	4	1.52103
S217A 30mM Pi_3W	S217A	30	High	15.2	0.83305
S217A 30mM Pi_3W	S217A	30	High	22.8	5.39098
S217A 30mM Pi_3W	S217A	30	High	0	2.03877
S217A 30mM Pi_3W	S217A	30	High	23.2	0.664015
S217A 30mM Pi_3W	S217A	30	High	212	4.81169
S217A 30mM Pi_3W	S217A	30	High	91.4	1.12533
S217A 30mM Pi_3W	S217A	30	High	85.2	3.18124
S217A 30mM Pi_3W	S217A	30	High	139.6	4.25057
S217A 30mM Pi_3W	S217A	30	High	155.4	4.13994
S217A 30mM Pi_3W	S217A	30	High	0	3.21676
S217A 30mM Pi_3W	S217A	30	High	40.8	2.90594
S217A 30mM Pi_3W	S217A	30	High	41.2	0.531629
S217A 30mM Pi_3W	S217A	30	High	460	2.75055
S217A 30mM Pi_3W	S217A	30	High	225.6	3.82073
S217A 30mM Pi_3W	S217A	30	High	82.8	0.813996
S217A 30mM Pi_3W	S217A	30	High	7.2	4.52439
S217A 30mM Pi_3W	S217A	30	High	7.4	1.61273
S217A 30mM Pi_3W	S217A	30	High	34.8	0.41242
S217A 30mM Pi_3W	S217A	30	High	8.8	5.34119
S217A 30mM Pi_3W	S217A	30	High	49.8	0.805387
S217A 30mM Pi_3W	S217A	30	High	5.2	2.78829
S217A 30mM Pi_3W	S217A	30	High	292.8	4.22391
S217A 30mM Pi_3W	S217A	30	High	25.4	4.09166
S217A 30mM Pi_3W	S217A	30	High	11	1.55784
S217A 30mM Pi_3W	S217A	30	High	13.6	3.40139
S217A 30mM Pi_3W	S217A	30	High	0	3.32435
S217A 30mM Pi_3W	S217A	30	High	74.2	4.37222
S217A 30mM Pi_3W	S217A	30	High	42	2.1603
S217A 30mM Pi_3W	S217A	30	High	0	3.30008
S217A 30mM Pi_3W	S217A	30	High	15	3.01938
S217A 30mM Pi_3W	S217A	30	High	26.8	3.6319
S217A 30mM Pi_3W	S217A	30	High	108.8	0.641818
S217A 30mM Pi_3W	S217A	30	High	31.4	3.88846
S217A 30mM Pi_3W	S217A	30	High	37.6	0.912779
S217A 30mM Pi_3W	S217A	30	High	322.6	3.8605
S217A 30mM Pi_3W	S217A	30	High	107.4	3.38798
S217A 30mM Pi_3W	S217A	30	High	74.8	5.73051
S217A 30mM Pi_3W	S217A	30	High	12	3.04684
S217A 30mM Pi_3W	S217A	30	High	39.6	4.21575
S217A 30mM Pi_3W	S217A	30	High	29.2	5.16552
S217A 30mM Pi_3W	S217A	30	High	6.2	1.28377
S217A 30mM Pi_3W	S217A	30	High	0	4.16607
S217A 30mM Pi_3W	S217A	30	High	53.8	4.3287
S217A 30mM Pi_3W	S217A	30	High	29.8	5.58481
S217A 30mM Pi_3W	S217A	30	High	37.6	3.07173
S217A 30mM Pi_3W	S217A	30	High	22.6	3.31987
S217A 30mM Pi_3W	S217A	30	High	886.8	4.95546
S217A 30mM Pi_3W	S217A	30	High	23.8	6.23861
S217A 30mM Pi_3W	S217A	30	High	43.6	3.70191
S217A 30mM Pi_3W	S217A	30	High	129.8	2.6144
S217A 30mM Pi_3W	S217A	30	High	309.2	2.71212
S217A 30mM Pi_3W	S217A	30	High	208.6	3.73033
S217A 30mM Pi_3W	S217A	30	High	14.6	5.13175
S217A 30mM Pi_3W	S217A	30	High	3.4	2.98958
S217A 30mM Pi_3W	S217A	30	High	10.8	3.90707
S217A 30mM Pi_3W	S217A	30	High	26	5.05557
S217A 30mM Pi_3W	S217A	30	High	79.6	4.50246
S217A 30mM Pi_3W	S217A	30	High	0.6	2.64746
S217A 30mM Pi_3W	S217A	30	High	150.2	2.23867
S217A 30mM Pi_3W	S217A	30	High	218.2	1.00083
S217A 30mM Pi_3W	S217A	30	High	50	3.40627
S217A 30mM Pi_3W	S217A	30	High	5.2	5.18993
S217A 30mM Pi_3W	S217A	30	High	31.6	5.67313
S217A 30mM Pi_3W	S217A	30	High	28.8	3.88285
S217A 30mM Pi_3W	S217A	30	High	51.6	3.68019
S217A 30mM Pi_3W	S217A	30	High	1.8	1.46024
S217A 30mM Pi_3W	S217A	30	High	37.6	3.59641
S217A 30mM Pi_3W	S217A	30	High	22	3.00359
S217A 30mM Pi_3W	S217A	30	High	5	3.05706
S217A 30mM Pi_3W	S217A	30	High	1.4	4.18218
S217A 30mM Pi_3W	S217A	30	High	10.8	1.10214
S217A 30mM Pi_3W	S217A	30	High	1.6	3.84853
S217A 30mM Pi_3W	S217A	30	High	12.2	2.77703
S217A 30mM Pi_3W	S217A	30	High	51.4	4.93838
S217A 30mM Pi_3W	S217A	30	High	148	5.33514
S217A 30mM Pi_3W	S217A	30	High	51.6	4.59893
S217A 30mM Pi_3W	S217A	30	High	5.4	5.03283
S217A 30mM Pi_3W	S217A	30	High	433.4	5.22071
S217A 30mM Pi_3W	S217A	30	High	46.4	1.55169
S217A 30mM Pi_3W	S217A	30	High	120.2	3.42315
S217A 30mM Pi_3W	S217A	30	High	44.2	3.01645
S217A 30mM Pi_3W	S217A	30	High	33.8	5.84007
S217A 30mM Pi_3W	S217A	30	High	0.2	0.523398
S217A 30mM Pi_3W	S217A	30	High	0	2.76921
S217A 30mM Pi_3W	S217A	30	High	32.6	0.944044
S217A 30mM Pi_3W	S217A	30	High	7.8	4.91178
S217A 30mM Pi_3W	S217A	30	High	110.8	1.95291
S217A 30mM Pi_3W	S217A	30	High	14	3.5431
S217A 30mM Pi_3W	S217A	30	High	146	5.95019
S217A 30mM Pi_3W	S217A	30	High	18.6	3.03123
S217A 30mM Pi_3W	S217A	30	High	0.6	2.65527
S217A 30mM Pi_3W	S217A	30	High	2	3.69052
S217A 30mM Pi_3W	S217A	30	High	70.8	4.23308
[truncated: 6,806 more rows]
